# Supplementary material for: Exploration of Potential Integrated Models of N6-Methyladenosine Immunity in Systemic Lupus Erythematosus by Bioinformatic Analyses
Source: Front Immunol. 2022 Feb 7;12:752736. doi: 10.3389/fimmu.2021.752736 (PMC8859446; doi:10.3389/fimmu.2021.752736)
Supplement: Supplementary Table 1 — Datas of the gene expression of GSE49454. [file DataSheet_1.zip]

Archive with 2 entries (2 files):
- Supplementary Table 1-1-Datas of the gene expression of GSE49454.xlsx
- Supplementary Table 1-2-Datas of the gene expression of GSE49454.xlsx
