# Supplementary material for: Exploration of Potential Integrated Models of N6-Methyladenosine Immunity in Systemic Lupus Erythematosus by Bioinformatic Analyses
Source: Front Immunol. 2022 Feb 7;12:752736. doi: 10.3389/fimmu.2021.752736 (PMC8859446; doi:10.3389/fimmu.2021.752736)
Supplement: Supplementary Table 1 — Datas of the gene expression of GSE49454. [file DataSheet_1.zip › Supplementary Table 1-1-Datas of the gene expression of GSE49454.xlsx]

## Sheet: Sheet1
Tag	GSM1199352	GSM1199353	GSM1199354	GSM1199355	GSM1199356	GSM1199357	GSM1199358	GSM1199359	GSM1199360	GSM1199361	GSM1199362	GSM1199363	GSM1199364	GSM1199365	GSM1199367	GSM1199369	GSM1199373	GSM1199376	GSM1199379	GSM1199381	GSM1199384	GSM1199386	GSM1199388	GSM1199391	GSM1199394	GSM1199396	GSM1199398	GSM1199399	GSM1199400	GSM1199401	GSM1199402	GSM1199403	GSM1199404	GSM1199405	GSM1199406	GSM1199407	GSM1199408	GSM1199409	GSM1199410	GSM1199411	GSM1199412	GSM1199413	GSM1199414	GSM1199415	GSM1199416	GSM1199417	GSM1199418	GSM1199419	GSM1199420
2021-12-01	4.63007	3.75279	4.69713	4.6138	3.76431	4.67147	4.27366	4.62186	4.64397	4.43326	4.69743	4.51352	3.8536	4.19078	4.39955	3.92053	4.85558	4.90271	5.02599	4.68237	4.39549	4.31561	4.74566	3.84195	4.84771	4.57251	4.84724	3.94725	3.87953	4.57273	4.64459	4.85214	4.01652	4.85497	4.86578	4.63611	4.53948	4.21975	4.12733	4.69713	4.82037	4.621	4.13852	5.00785	4.18335	4.03079	4.67181	5.08446	4.09455
2021-03-01	5.75429	6.03679	6.44704	6.54902	6.8654	5.59086	7.38541	6.42074	7.21504	6.81477	7.20753	6.58759	5.8738	6.56045	6.82	6.46438	7.09387	6.4566	5.69165	6.11395	6.33653	7.01224	5.69929	5.04967	6.56343	6.47211	6.04419	6.60298	6.30407	6.54945	6.89559	6.83587	6.77852	6.7458	5.54213	7.04424	6.84684	6.04464	6.29208	5.78885	6.22209	5.83838	7.11453	6.70888	5.8331	6.22205	6.15417	6.28148	6.82451
2021-03-10	3.60451	4.59433	4.44773	4.47862	4.73774	4.34257	4.34518	4.03475	4.35081	4.277	4.24139	4.12119	4.1407	3.94878	4.266	4.03235	4.59182	4.36193	4.59361	4.29582	4.23506	4.29013	4.17262	4.0665	3.93712	4.09854	3.95488	4.35749	4.10227	4.3346	4.31936	3.59767	3.95444	4.1237	3.80428	4.21555	3.62852	4.40071	4.61624	4.49539	4.42958	4.0478	4.19305	4.52731	4.18257	4.08258	4.48823	4.33088	4.352
2021-03-11	4.45739	4.60244	4.46243	4.71696	4.67752	4.19787	4.16242	4.32148	4.0163	4.44501	4.62457	4.30852	3.86498	4.10954	4.50282	4.22653	3.96359	4.70495	4.83148	4.5636	4.28553	4.34953	5.54133	4.23029	5.17454	4.18455	3.93751	4.57761	4.65527	4.00753	4.52444	4.42713	4.22996	4.29228	3.79928	5.23016	4.3468	4.28719	3.80357	4.60083	4.32896	4.29621	4.08519	4.54914	4.31424	4.23341	4.07314	4.28384	4.54003
2021-03-02	6.85829	7.36284	6.02158	7.68406	7.07747	6.98622	6.30122	7.15323	6.91117	5.60138	6.97517	7.08525	6.88241	7.36107	5.96011	6.19425	5.81837	6.32367	6.69425	6.36183	6.29564	5.82623	7.64703	7.25218	6.31682	7.65481	7.58856	7.25964	6.23288	7.06939	7.9433	7.01024	7.15101	7.42772	7.4588	6.68418	6.22688	7.68725	8.86767	9.05304	6.97633	6.81686	7.30764	6.29732	6.40902	6.7089	6.14993	6.99455	7.29092
2021-03-03	5.40908	4.8669	5.3348	5.80309	4.95186	5.84831	5.40253	5.30688	4.95	4.79805	5.43785	4.6027	5.23997	5.31781	5.4269	5.24394	5.00611	5.56347	5.36482	5.54903	5.03473	5.66263	5.89606	5.35921	5.52825	5.55762	5.12281	4.70527	5.38415	5.60253	4.97376	5.26718	4.87172	5.07699	5.806	5.34509	5.43152	5.96396	5.44048	5.7585	5.28428	5.45115	5.81196	5.50491	5.53299	5.49611	5.40403	5.67144	4.93897
2021-03-04	3.98855	3.87599	4.07221	3.68261	4.0685	3.50485	3.79001	3.80888	3.69355	3.8841	3.67145	3.63207	3.42861	3.73045	3.75827	3.11246	3.67832	2.91057	3.96958	3.35933	3.09435	3.77688	3.64645	3.61151	3.48734	3.89208	3.44379	4.01902	3.8018	4.5106	4.25044	3.9214	3.5142	3.1234	3.44663	3.89084	3.74877	3.90103	3.9333	3.92063	3.08799	3.57508	3.738	3.86956	2.05782	4.15395	4.01529	3.78161	2.84479
2021-03-05	5.15523	5.43404	5.27478	5.54947	5.3602	5.48681	5.17037	5.1255	5.46967	5.23076	5.00025	5.6681	5.31312	5.35632	5.43201	5.59565	5.43182	5.14185	5.26294	5.41001	4.87195	4.82813	5.78277	5.38493	5.48364	5.77084	5.09865	5.35559	4.93704	5.69151	5.32732	5.12016	5.40293	5.40485	5.96642	5.44455	5.14368	4.9369	5.60166	4.65916	5.2714	5.314	5.14848	5.21514	5.22119	5.16415	5.39354	5.49675	5.45802
2021-03-06	8.78678	7.80236	7.29455	8.98476	7.17406	8.85307	7.72904	7.71472	7.74842	6.45252	8.50957	8.22744	8.63457	7.7912	7.47261	7.59157	6.94038	8.59421	8.44729	7.53445	7.44663	7.02712	8.29564	9.20295	7.79774	8.33494	8.575	8.72467	7.65113	7.36705	7.54118	6.98974	7.42447	7.15297	8.28764	7.87526	7.07438	8.12972	8.57567	10.0287	7.88329	7.49172	7.73857	7.25408	9.09164	8.24992	7.82687	9.00683	8.06479
2021-03-07	8.20755	8.9821	9.04473	8.1242	9.14951	9.00597	9.20389	9.17327	9.83417	8.85878	9.06299	9.66938	9.54109	9.28936	8.97608	9.2933	8.96905	8.93776	9.1515	9.35917	9.12415	8.91236	9.50885	9.23733	9.42647	9.29716	9.61102	8.84891	9.15431	9.58849	9.1515	8.7763	9.13919	9.38308	9.9498	9.4991	9.34018	9.14083	9.25321	8.75054	8.9074	8.94648	9.23733	8.74766	9.16659	8.97433	9.40408	9.20993	9.17225
7A5	4.22321	4.54342	4.74185	4.89255	4.19951	4.34321	4.57193	4.75593	4.72802	4.57213	4.16952	3.86767	4.7947	4.8608	4.54053	4.54972	5.25497	4.70506	3.50347	4.55397	4.71336	4.49747	5.39889	4.202	4.72437	4.78819	4.35375	5.08883	4.88861	4.5367	4.71574	4.4241	4.81259	4.46282	4.81012	4.25899	4.95461	4.70689	4.47135	5.58564	4.3427	5.05192	4.7764	4.80476	5.32298	4.96438	4.30057	4.74185	4.81954
2021-03-08	4.95366	5.61852	4.7816	6.36037	4.68251	5.71551	5.24209	5.06349	5.60275	4.50353	5.82309	4.8251	5.4843	5.16649	4.03535	4.73482	4.23708	4.8713	5.58779	5.10766	4.85688	4.92612	5.51279	4.75049	5.05932	4.92423	5.14248	5.7541	4.86726	5.26931	5.53646	5.42187	5.25396	4.94155	5.44596	5.35535	5.15801	6.14391	6.23291	6.31545	5.16868	4.8562	5.93608	4.76615	4.86062	5.40253	5.13587	4.9827	5.47811
2021-03-09	4.64247	4.50887	4.72279	4.23189	4.8707	5.1781	5.08371	4.50422	4.83081	4.72842	5.0659	5.01362	4.68166	4.64382	5.25804	5.11963	4.94757	4.77755	4.78317	3.88809	4.70488	4.90019	4.46721	4.59115	5.03022	4.48455	5.32477	4.74058	4.93235	4.58139	5.06502	4.88301	5.12159	4.71237	4.17784	4.34616	4.68369	4.65151	4.36185	4.10871	5.01892	4.90799	4.70177	5.09528	4.4585	4.86057	5.10156	4.9938	4.85906
A1BG	4.77391	4.74534	5.12286	5.0625	4.92951	5.3664	4.54606	4.63416	4.59289	4.87424	4.44824	4.89099	4.62944	4.77988	4.79848	4.39757	4.63961	4.6538	4.9142	4.92032	5.30225	4.68002	5.18365	4.61054	4.43905	4.30633	4.88945	4.6766	4.91366	4.69229	4.67822	4.71793	4.74766	5.09231	4.99795	4.34957	4.32353	4.50542	4.85892	5.31366	4.42316	4.63836	4.81258	4.38292	4.45006	4.66395	5.06983	4.43991	4.94949
A1CF	3.98316	4.29903	4.60171	4.70069	4.85705	4.58039	4.28345	4.534	4.31766	4.06824	4.62861	4.00936	4.29342	4.22297	4.43374	4.57742	4.55511	4.93395	4.44257	4.30036	4.18947	4.15079	4.48447	4.45159	4.32793	4.34019	4.93529	4.50725	4.76439	4.40164	4.65849	4.44479	4.20687	4.33795	4.74672	4.30808	4.67547	4.33351	4.64691	4.31455	4.40655	4.68062	4.73953	4.84002	4.45148	4.3981	4.61387	4.6468	4.63374
A26C3	4.44847	4.96477	4.7528	4.71716	4.23769	4.4552	4.62755	4.45541	5.30394	4.92887	4.66204	4.17301	4.50936	4.57586	4.27041	4.18891	4.39302	4.9358	4.9725	4.75576	4.38566	4.44944	4.37302	4.68701	4.68932	4.54735	4.79969	4.80671	4.72271	4.64998	4.24544	4.64452	4.92055	4.74371	4.47059	4.55836	4.17553	4.25356	4.65092	4.46492	4.58451	4.24764	4.51245	4.94155	4.615	4.60908	4.28732	4.80819	4.61713
A2BP1	4.3615	3.91854	4.13133	3.96504	4.1676	4.0681	3.99224	3.80962	4.25002	4.34952	4.26841	3.9577	4.37314	4.22796	3.93693	4.04962	4.06313	4.04039	4.33864	4.3332	4.28701	4.35855	3.978	4.07367	4.13524	3.92961	4.15163	4.2923	4.11808	4.04913	4.2046	4.31794	4.07199	4.30472	4.66375	3.84656	3.92989	4.12227	4.1257	3.77059	4.27992	4.40471	4.42647	4.36117	4.10447	4.40464	3.92792	4.40002	3.74708
A2LD1	4.99213	4.49654	4.99884	5.22846	5.92845	5.07569	4.94958	5.25365	4.95773	5.00868	5.4129	4.57391	5.26392	4.91653	5.35133	5.21322	5.17148	5.12495	4.91196	5.47872	4.58546	6.08357	4.89156	5.23327	5.24994	4.92931	4.6656	5.24592	5.51914	4.76411	5.73466	4.67797	5.15691	4.58421	3.44012	5.20847	4.43777	5.37243	4.71716	4.36207	5.51249	5.08249	5.13081	5.44476	4.67087	5.40183	5.0835	5.54903	5.65929
A2M	3.85985	3.54735	3.72223	3.60791	3.42196	4.03079	3.85565	3.77828	4.04677	4.01945	4.15964	4.44649	4.15849	3.78588	3.97494	2.59625	4.16601	4.2909	3.78298	3.84077	3.64662	3.31506	4.22171	4.07221	4.32362	3.57459	4.0708	4.00314	3.63644	3.83479	3.76016	3.81243	3.01859	2.41941	4.31281	4.15202	3.9526	3.18424	3.72064	4.18	3.12612	3.90441	4.13631	3.64574	3.66949	3.66093	4.04084	4.0498	3.82663
A2ML1	3.51799	3.98064	4.09237	3.99241	3.80415	4.29607	3.66967	2.6358	3.97159	4.11494	4.6176	4.03431	3.8938	3.63292	3.05772	3.67774	3.88935	4.12198	4.19164	3.53157	3.59592	3.95764	0.939375	3.70446	3.91428	3.72577	4.10959	4.39346	3.95025	3.96849	4.14658	3.26957	3.59743	4.01537	3.52821	3.38621	3.54632	3.58008	4.18119	3.89524	3.83849	3.93246	4.17907	4.25917	3.77201	3.4818	3.53594	4.11855	3.38395
A3GALT2	4.61579	4.46659	4.9168	4.78172	4.60218	4.79616	4.4388	4.8677	4.45277	4.77224	4.95691	4.75411	4.41357	4.24721	4.73936	4.78676	4.69243	4.56513	4.52582	4.548	4.83219	5.17206	4.19304	4.53069	4.66468	4.70177	4.40305	4.67956	4.62799	4.38982	4.23307	4.29088	4.94537	4.79923	4.60025	4.73576	4.83158	4.32155	4.80141	4.57699	4.64612	4.86725	4.47028	4.55978	4.64424	4.67638	4.20755	4.88356	4.69954
A4GALT	3.74234	4.13642	4.45221	3.50925	3.72151	3.58838	4.21055	3.91507	3.80724	3.77046	4.46478	3.96926	3.5562	3.9745	3.71267	3.92227	3.41676	3.92474	4.14812	4.06116	3.80552	3.7865	4.3392	4.68245	3.8536	4.34362	3.64629	3.97696	4.07339	4.27862	3.90995	4.17933	3.84819	4.13654	4.0833	4.22374	4.0827	3.94573	3.42476	4.05925	4.28683	4.39513	3.76372	3.85863	3.88926	3.81502	4.16044	4.21249	3.85744
A4GNT	5.19995	5.20022	5.22544	4.42972	5.30505	5.22116	5.01892	3.83434	5.22717	4.8175	5.12427	4.82405	4.83067	4.84253	4.40785	4.55746	4.54735	4.85973	4.29812	5.14023	4.71554	4.54807	5.24788	5.38023	5.29275	5.01052	5.28395	4.82851	5.10854	4.47579	4.80616	4.22502	5.06736	4.88171	5.10303	4.40694	5.06068	4.87227	5.23193	5.19995	5.00363	4.79723	4.38885	5.25937	5.1327	5.52858	4.89209	4.53935	5.48917
AAA1	4.22492	4.40381	4.42598	4.46176	4.5357	4.42196	4.31502	4.54003	4.09468	3.93733	4.11109	4.0444	4.6669	4.10395	4.26064	4.60229	4.04704	4.18968	4.41082	4.16328	4.59782	3.94893	4.33812	4.35134	3.86419	4.31835	4.46813	4.06811	4.39179	4.24884	4.58758	3.982	3.64756	4.53306	4.72075	4.54148	4.26171	3.90888	4.49671	4.14208	4.6785	4.00519	4.13677	4.50521	4.47177	4.39106	4.49477	4.21382	4.4893
AAAS	5.10251	4.854	5.05953	4.25035	4.76174	4.5869	4.59271	4.31247	4.40826	4.27642	4.45805	4.83463	4.78923	4.55306	4.22136	5.12771	4.98286	4.51172	5.38513	4.87872	4.60164	4.53656	4.60738	4.93184	4.58314	4.26129	4.61365	5.0827	4.58238	4.64932	4.2329	4.94931	4.70894	4.78322	3.90467	5.2003	4.27153	4.75516	5.28306	4.70929	5.04297	5.02106	4.98673	5.08399	4.57897	4.87149	4.96908	4.76811	4.80278
AACS	4.99058	4.78313	4.91421	4.74108	5.10055	4.76078	4.42863	4.39459	4.35681	4.90785	4.48796	4.92071	4.59458	4.62813	4.8708	5.10071	5.30164	4.83971	4.54535	5.19306	4.43192	4.89058	4.56378	4.74099	4.24452	4.57228	4.68899	4.63855	5.33256	4.82611	4.29155	4.85052	4.69565	4.92066	5.21486	4.48674	4.53652	4.90964	5.11777	3.67649	4.82014	5.37385	4.96574	4.81793	4.61079	4.546	4.81288	3.94556	4.52159
AACSL	4.78393	5.50226	4.93128	4.82577	5.03192	5.19735	5.12511	5.41968	5.41015	5.59271	5.25093	4.2989	4.52472	5.58868	4.90344	4.98401	4.95539	5.1674	5.47826	5.37268	5.17545	4.61639	4.92654	5.28261	5.03345	5.19967	5.19482	4.86181	5.40535	4.57951	5.05475	5.87958	5.14883	5.31226	5.68466	5.20875	4.59162	5.01561	5.772	5.46371	5.22717	4.84323	4.75423	5.3265	5.53595	5.10475	4.95621	4.94107	5.73344
AADAC	4.5831	5.01505	4.43356	4.73075	4.40104	4.97987	4.92536	4.46347	4.69025	4.78702	3.94625	4.57782	4.66837	4.8186	4.39971	4.82955	4.43196	4.50803	4.60972	5.04713	4.51986	4.62196	4.8128	3.79211	4.75396	3.80473	4.38754	4.88874	4.94654	4.90227	4.48624	4.4099	4.69145	4.81653	4.1969	4.41753	4.30645	4.0198	5.40673	4.52989	3.74877	4.17439	4.73449	4.54763	4.90925	4.29072	4.47642	4.33351	4.61989
AADACL1	6.13064	6.23203	5.99718	6.46422	6.33523	5.82398	6.24294	6.16835	6.17938	6.19731	6.34308	6.09747	6.12963	5.95611	5.71397	6.07505	5.96515	5.79301	5.88972	5.87928	5.59726	5.92179	5.97051	6.37408	5.91741	6.24711	6.10696	6.45452	6.24406	5.90011	6.48906	6.15117	6.27555	5.85219	6.13395	6.40277	6.04971	6.36836	6.02954	6.27511	6.23294	6.4554	6.35992	6.08466	5.43811	6.17383	5.93863	6.06763	6.18912
AADACL2	5.01487	4.61152	4.27818	4.33489	4.38445	4.36055	4.78135	4.58511	4.85246	4.89288	5.32894	4.71866	4.36632	5.03998	4.30102	4.29986	4.46572	4.68487	4.87334	4.59957	4.62783	4.59996	4.45431	5.13033	4.94549	4.46804	4.80574	4.38866	4.78541	4.54511	3.54758	4.56165	4.50417	4.11954	4.07725	4.24456	5.00733	4.44394	5.21227	4.9596	4.92468	3.81081	4.14978	4.65219	3.90103	4.75296	4.0962	4.65904	4.93924
AADACL3	4.82501	4.63742	4.32839	4.507	4.74424	4.8191	4.49957	4.548	4.77739	3.81113	4.42337	4.23202	3.66912	3.99829	4.13298	4.18139	4.62486	4.65796	5.13104	4.33265	4.74941	4.13846	4.0742	4.91501	3.9094	4.28192	3.63781	3.94502	3.98253	4.73201	5.21312	4.6085	4.73094	4.06555	4.21492	4.19238	4.8352	3.8838	5.10445	5.18237	4.34057	4.2258	4.82379	4.32246	3.99576	4.57073	4.55906	4.80361	4.59591
AADACL4	4.39919	4.20938	3.53933	4.10917	4.39033	3.66322	4.14102	3.23173	3.98476	3.81953	3.3468	4.73033	3.68627	4.4043	3.79468	4.40405	3.83662	4.10798	4.11181	3.91428	3.78826	4.05021	4.01823	4.18826	4.45868	4.37608	4.49148	4.04447	4.19395	3.86483	4.25709	3.78202	3.75332	3.70306	3.93339	3.9148	4.70837	4.05127	4.27642	4.76142	4.47541	4.23096	3.39217	4.14079	4.66154	4.76619	4.6416	4.29059	3.9578
AADAT	3.67665	4.37517	3.97067	4.04779	4.08881	4.33611	3.81726	4.32749	4.13786	4.18828	4.36157	4.11487	4.22524	4.41518	3.83643	4.29442	4.0971	4.30184	4.33827	4.20173	4.24876	4.19895	4.01474	4.30077	4.26658	4.59874	4.23316	4.23789	4.43525	4.31712	4.06011	4.27271	4.28659	4.2487	3.93702	4.24424	3.84098	4.66852	4.42044	4.32411	4.13173	4.23538	4.1896	3.81139	4.22339	4.48712	4.37274	4.33535	4.35996
AAGAB	6.35695	5.88313	6.11543	6.17236	6.20966	6.35198	5.92793	6.16939	5.63066	6.36935	6.16862	6.27295	5.71323	6.1225	6.01657	6.11908	6.29601	6.35752	6.22705	6.28854	5.9496	6.24929	6.05594	5.63244	6.42216	5.91397	5.43255	6.2776	6.31767	5.79678	6.50614	6.31572	6.10798	6.20686	6.16967	6.09981	6.51216	5.99873	5.18005	6.14759	6.43082	6.12049	6.20142	5.65364	6.46928	6.25908	6.49584	6.29018	6.05594
AAK1	4.72035	4.27451	4.54567	4.21351	4.49388	4.54969	4.32311	4.2116	4.89336	4.7791	4.29668	4.75053	4.26821	4.06667	4.44936	3.93591	4.72012	4.63243	4.10245	4.5194	4.00861	4.69962	5.17801	4.48885	3.73245	4.44774	5.12708	4.38507	4.13812	4.20033	4.83463	4.76388	4.39838	4.3374	4.32063	4.42881	4.95387	4.50498	4.29228	4.76977	4.18481	4.87463	4.8674	4.80886	4.43244	4.23374	4.32051	4.39632	4.854
AAMP	6.34398	5.76339	6.51731	6.18805	6.14581	6.29737	5.99772	6.14175	6.51339	6.13743	6.03913	5.58779	6.50614	6.28047	6.53331	6.159	6.02328	6.2764	6.32329	6.20829	6.25817	6.4647	5.16798	6.28047	6.10617	5.94142	5.82911	6.10087	6.45042	5.46806	6.04122	5.63847	6.06249	5.34151	4.92086	5.99821	6.19459	6.19929	5.22417	6.28186	6.0161	5.96057	6.35198	5.98773	6.39131	6.21538	5.97785	6.06249	6.24844
AANAT	3.84268	3.68063	3.4849	3.41994	3.49324	4.13106	3.23721	3.2124	3.25566	3.8365	4.15876	4.30243	4.00676	3.64446	3.97826	4.04231	4.598	3.97717	3.94952	3.7865	3.79138	3.49324	3.46378	3.93994	4.0671	3.56873	4.40959	3.86688	3.71327	4.01085	4.13535	2.81278	3.72429	3.35228	3.8837	3.67249	3.6181	3.492	3.91138	4.30317	3.10102	3.90304	3.76833	3.45737	4.18129	4.19797	3.37254	3.49898	3.52952
AARS	8.60648	8.49597	8.97168	8.66008	8.7961	9.16756	8.4373	8.62951	8.34582	8.80087	8.7598	8.15494	7.84755	8.49801	9.16659	8.575	9.16261	8.57017	8.64992	8.88064	8.71709	9.03022	7.81985	9.14186	8.96255	8.90337	7.75505	8.27351	8.67572	8.45175	8.61654	8.73929	8.87981	8.49597	7.43636	8.7309	8.31732	8.69763	7.80031	8.28114	9.09914	8.91749	8.75358	8.95343	9.08705	8.73245	9.0439	9.07231	7.76288
AARS2	5.89255	5.49611	6.13842	5.65536	5.77093	6.30128	5.56731	5.69809	5.24571	5.68466	6.09853	4.74378	5.88846	5.85076	6.03708	5.82643	6.10906	5.50821	5.93084	5.95717	5.5013	6.38796	5.60907	6.01704	5.78327	6.04894	5.96967	5.91792	5.8963	5.79139	5.73593	6.03212	5.62192	5.91121	5.16372	5.53402	5.50998	5.72688	5.51567	5.92229	6.04352	6.19687	5.7126	5.88221	6.42635	5.69088	6.14809	6.14093	5.87203
AARSD1	6.49084	6.43265	6.76117	5.84679	6.18588	6.76498	6.02704	6.07285	5.87083	6.68773	6.25453	6.19048	6.37779	5.8405	6.33446	6.45066	6.43533	5.86231	6.11702	6.25908	5.93472	6.10146	6.69507	6.1109	6.61106	6.68872	5.7747	6.23237	6.36232	6.09377	6.13289	6.58235	5.89161	6.12894	5.5147	6.27494	6.40279	6.50779	5.59376	5.39189	6.27552	6.48624	6.22705	6.2294	6.98401	6.20036	6.51799	6.94281	6.02778
AASDH	5.49876	5.07321	5.62451	5.3047	5.19584	5.79244	5.44799	5.79225	5.01796	5.74126	5.49315	5.3501	5.94243	5.63032	6.07132	5.4449	6.25281	5.73261	5.76471	5.96083	6.22482	6.09274	4.73258	5.48607	5.93132	5.1449	4.87052	5.69591	5.78043	5.56434	5.8289	5.60217	5.59107	5.2637	4.30208	5.47578	5.21988	5.59071	4.33312	5.16944	6.18913	6.18966	5.71612	5.75455	5.44596	6.09827	5.96181	5.3029	5.78369
AASDHPPT	6.54113	6.52168	6.58801	6.74304	6.56971	6.08012	6.76232	6.65007	6.42603	7.09166	6.77834	6.65739	6.36624	6.34668	6.94625	6.70775	6.92145	6.63617	6.42909	7.46389	6.7334	6.65283	6.21127	6.11036	6.77678	6.52878	5.82186	6.1984	6.26579	6.59558	7.00746	6.75067	6.467	6.72759	5.76051	6.18098	6.40586	6.74149	5.9798	6.36447	6.71169	6.54925	6.70949	6.81836	5.61416	6.35009	6.3854	6.11627	6.39488
AASS	4.66598	4.67688	4.53708	4.77001	4.67792	4.47379	4.5121	4.68929	4.57326	4.44684	4.77589	4.97855	5.30273	4.85741	4.50529	4.62928	4.76683	4.52686	4.53195	4.72213	4.44341	4.52836	4.40755	4.55939	4.63114	4.42753	4.65512	4.53325	4.72786	4.75605	4.58997	4.63733	4.63743	4.52384	4.84064	4.45309	4.4015	4.7583	5.03841	4.62857	4.50235	4.55472	4.78943	4.60633	4.42703	4.36877	4.97315	4.9874	4.1679
AATF	7.73137	7.82925	8.03964	7.51691	7.4258	7.98277	7.62382	7.7556	7.07181	7.24524	7.5283	7.69698	7.66374	7.31348	7.15717	7.10378	7.40451	7.4174	6.64612	7.84945	7.22717	6.90114	7.5991	8.01024	7.60812	7.6252	7.6023	7.78502	7.80182	7.38808	7.86469	7.6952	8.00162	7.52476	7.29533	7.62293	7.87827	7.07397	7.39996	7.94101	7.58205	7.07665	7.18107	7.88681	8.7186	7.72473	7.58295	7.36453	7.41826
AATK	5.5147	6.08867	5.21999	5.85616	5.38651	5.5257	5.88524	5.57238	5.7006	5.50211	5.19455	5.5092	5.53615	5.36157	5.37215	5.25747	5.3462	5.34658	5.01777	4.7495	4.85209	4.99494	5.81665	5.1705	4.99895	5.39873	6.04761	5.22445	4.93677	5.5308	5.1742	4.98124	5.21181	5.47607	6.81338	5.4513	5.87982	5.49712	6.56853	5.22048	5.48264	5.19428	5.31177	5.26964	5.55279	5.63545	5.42905	5.18481	5.57331
ABAT	4.69106	4.71264	4.49503	4.83935	4.80879	4.39207	4.72729	5.0124	4.50056	4.70393	4.37772	4.40769	4.89181	4.76259	4.90916	4.56389	4.68541	4.75774	4.61244	5.09103	3.83347	4.64691	4.73578	4.43766	4.61906	4.5086	5.56538	4.80302	3.90566	4.58815	4.00647	4.96182	4.61624	4.86458	4.96963	4.86535	4.53454	4.47622	5.16414	4.73266	5.00689	5.06723	4.62787	4.5039	4.23897	4.97908	4.66227	4.51538	4.81147
ABCA1	7.80906	8.80482	7.45385	8.1693	8.92634	8.15733	9.23832	7.97972	9.84528	8.14931	7.93825	9.53509	7.86089	9.50677	9.63905	8.90337	7.97918	9.25219	8.4087	6.94978	7.82782	5.81642	9.22931	8.50625	7.74033	9.3162	9.16448	9.0394	7.94471	9.5505	8.08192	8.30403	8.86796	8.79769	9.58954	9.24303	8.42044	7.45211	9.55384	9.3811	8.58005	7.89344	9.08705	7.72904	9.09732	8.78511	8.42105	9.17424	9.33617
ABCA10	4.52064	4.24767	4.9238	4.3041	4.34672	4.62754	4.33332	4.69698	4.5296	4.92418	4.61701	4.39077	4.52368	4.73888	4.81711	4.36819	4.64308	4.65471	4.40038	4.58771	4.72024	4.56288	5.18597	4.62638	5.00668	4.59445	4.14043	4.56463	4.1884	4.62754	4.55305	4.6128	4.76606	4.61902	4.4166	4.63658	4.6229	4.43449	4.82299	4.44709	4.55235	4.30288	4.81303	4.58199	4.70237	4.32108	4.5087	4.98985	4.24044
ABCA11	4.67425	4.76958	4.96766	5.16944	4.85989	4.68004	5.21978	4.86467	5.07798	4.95728	4.99334	4.76526	4.8139	4.96123	4.79234	4.71276	5.06615	4.65927	4.48476	4.98926	3.91702	4.68978	4.29673	4.88813	4.21722	5.04636	4.03767	4.67557	4.73037	4.59351	4.43131	4.29959	4.6537	4.47422	5.05145	4.66366	4.67868	4.892	4.4732	4.46093	4.79553	4.22243	4.13112	4.90383	4.36998	4.8576	4.89371	4.36127	4.39737
ABCA12	4.00442	4.2103	3.81157	3.52023	4.49647	3.83287	3.92106	4.26871	3.46748	4.00723	3.85836	4.56617	3.80486	3.92894	3.70576	3.65509	3.96925	3.61752	3.65121	4.02417	4.25702	3.55576	3.90017	3.46657	3.87954	4.06693	4.22614	3.79528	4.25089	3.55784	3.46431	3.79884	3.94779	3.91102	4.05361	4.08517	3.87089	4.07316	3.88559	4.22485	3.72818	3.56947	3.84807	3.33311	4.27273	3.54095	3.26741	3.69029	3.85558
ABCA13	4.02216	4.24038	3.73073	4.00491	5.09076	4.04104	5.11197	3.57618	5.24631	3.93005	4.61926	4.63165	4.25181	3.36423	3.73449	4.36794	3.97994	3.99374	4.10258	3.6843	3.07228	4.11517	3.88916	4.5918	4.62165	4.55041	4.42463	5.77403	4.25672	5.42703	4.87445	3.76003	3.98864	4.1882	3.35124	3.96031	5.08585	3.15544	3.92989	5.07403	5.45493	5.35295	3.88558	4.20743	4.3623	5.53197	3.56682	3.59039	5.22145
ABCA2	4.2442	4.66254	4.7925	4.76941	4.86643	4.93518	4.57443	4.636	4.87694	4.47187	5.16558	4.57936	4.67232	5.12164	4.88751	4.42693	4.70973	4.70205	4.74395	4.81089	4.71574	4.88469	4.455	5.24015	4.84424	4.55814	4.65937	4.78012	4.52133	4.77423	4.83135	4.85573	4.62911	4.78026	4.62891	4.60421	5.05964	4.60704	4.79075	4.82556	4.67363	4.53935	4.28172	4.67516	5.2719	4.80213	4.30964	4.4376	4.75973
ABCA3	5.52941	4.62368	4.98113	5.03814	5.24653	5.17112	4.7231	5.2563	4.62708	5.16227	5.17095	6.1019	4.88784	5.37026	5.41639	5.03049	5.5898	5.20651	4.49425	5.16756	5.67364	5.28582	4.74601	5.68508	5.16893	5.12019	4.79396	5.23553	5.14376	5.06775	5.04246	5.64976	5.28219	5.0655	5.03867	4.52833	5.32081	5.13714	5.5916	4.96975	5.11012	5.37138	5.24602	5.13064	5.66732	5.14588	5.18219	5.1892	4.9844
ABCA4	4.40529	4.50406	4.44293	4.65507	4.73229	4.67053	4.53068	4.88774	4.01371	4.64308	4.64728	4.59857	4.65845	5.09229	4.0265	3.96966	4.11221	3.77278	4.0237	4.34846	5.1873	3.82896	4.38562	4.61431	4.45434	4.54418	4.67767	4.38353	4.40509	4.80497	4.36542	4.30463	4.09614	4.71996	4.43463	4.04021	4.17228	3.99751	4.03375	4.80644	4.23147	4.03678	4.48465	3.83218	4.41543	4.0339	4.54996	4.14738	4.40796
ABCA5	4.0563	3.77146	3.82271	3.97192	3.96586	3.78574	4.12828	3.90467	4.50482	3.95529	4.5682	3.94764	4.1323	3.85903	4.23485	4.44658	4.12542	3.71827	3.90745	4.09656	3.86728	4.10027	3.81526	3.83271	4.2199	4.14267	4.3306	3.88577	3.94391	3.83457	3.82202	3.73203	4.30532	4.09438	3.85195	4.23784	4.08771	4.20365	4.11606	4.08584	3.88246	4.14607	4.25724	4.28482	4.55913	3.71519	4.50177	4.39074	3.97347
ABCA6	4.82443	4.83292	4.22374	4.61565	4.71426	4.63618	4.33243	4.8036	4.66466	4.49448	4.21209	4.73518	4.84273	4.49456	4.55699	4.62309	4.54463	4.3067	4.8124	4.43979	4.37474	4.54333	4.82807	4.38732	4.47411	4.4913	4.94622	4.68956	4.68568	4.13846	4.64167	4.37156	4.3166	4.74483	4.79589	4.5472	4.27762	4.66201	4.45414	4.63332	4.78724	4.74107	4.40826	4.52141	4.87071	4.62508	4.53394	4.6015	4.70222
ABCA7	4.52857	4.34673	4.60186	4.55547	4.18144	4.51291	4.96794	4.75957	4.82598	4.83712	4.50936	5.00727	4.47075	4.35417	4.43303	4.37886	5.10303	4.50801	4.70822	4.50186	4.55259	4.68955	5.17003	5.3748	4.93001	4.89621	5.11769	4.74574	4.7421	4.79011	4.83451	4.73507	4.59243	4.13291	4.60152	4.67876	4.79834	4.36151	4.44254	4.83034	4.60156	4.64433	4.57872	4.58154	4.7202	4.69683	4.26403	4.59901	4.36962
ABCA8	4.59298	4.31754	4.50154	4.49662	4.28673	4.79575	4.35721	5.06199	4.4	4.31313	4.62366	3.85626	3.69119	4.35454	4.5444	4.42828	4.26631	4.36345	4.6922	4.1357	3.97196	4.94976	5.20003	4.67184	4.49299	4.89919	4.81034	4.83131	4.23833	4.07708	4.0984	4.18074	4.60371	4.71721	4.81645	4.38644	4.58677	4.42582	4.81032	4.74019	4.48887	4.41702	4.52419	4.59685	3.89831	4.28771	4.67009	4.48827	4.6328
ABCA9	4.56552	4.61133	4.8592	4.92521	4.56457	4.67363	4.42075	4.54311	4.71908	4.90024	4.6341	4.61849	4.01239	4.76702	4.71922	4.53756	4.64651	4.60285	4.73975	4.48466	4.16203	4.62302	4.83915	4.75123	4.70842	4.3869	5.0484	4.94521	4.57655	4.58375	4.44046	4.60178	4.79783	4.63212	4.24058	4.55147	4.90896	4.5926	4.68313	4.84635	4.59581	4.6011	4.76836	4.80381	4.73151	4.6695	4.58721	4.58717	4.64251
ABCB1	5.52309	4.35544	5.17602	4.98415	4.60632	4.82732	5.06861	4.48248	4.33878	5.03082	4.99898	5.10925	4.73455	4.8676	4.40376	4.74519	4.98877	4.90974	4.8632	6.19753	6.02492	6.07984	4.73011	5.20339	5.47249	4.95317	4.5977	4.65723	5.13652	5.21176	5.23159	5.38825	4.86173	4.41867	4.53409	4.68357	4.93803	5.5835	4.47591	4.30167	5.42446	5.28173	5.32578	5.84406	4.78871	4.80494	5.60411	5.13293	4.25859
ABCB10	6.77236	6.36037	6.51462	6.77789	6.92058	6.64742	6.86046	6.77068	6.81509	6.71516	6.82107	6.45437	7.11763	6.36064	5.88977	6.45042	6.81849	6.95292	6.90947	6.18995	5.81843	6.76359	6.37662	6.2151	6.41822	6.69153	6.15089	6.5867	6.3383	6.77395	7.20575	6.41671	6.26717	6.62235	5.5477	6.74112	5.92625	6.52356	5.57222	7.51732	6.70771	7.02564	6.71416	6.31649	6.25369	6.7916	5.93733	6.55228	6.96999
ABCB11	4.2563	4.47596	5.21969	4.52475	4.90474	4.69103	5.01126	4.91939	5.21581	4.62349	4.99119	4.57008	5.09061	4.48212	4.39135	4.56259	4.99414	4.87292	5.07641	4.89508	4.67679	4.94186	4.99143	4.42236	5.67108	4.60875	4.45356	4.53203	4.76938	4.84006	5.26318	4.88118	4.85928	4.93651	4.6317	5.03847	5.02545	4.70524	4.81059	4.46684	5.07936	4.89288	4.22418	4.9407	4.40153	4.50664	4.32055	4.74677	4.7451
ABCB4	4.64818	4.60548	5.25898	4.54442	4.91315	5.21951	4.98932	4.80727	4.4861	4.84045	4.57501	4.50739	4.66083	4.06312	5.15734	4.79973	4.56356	4.28621	4.99975	4.57922	5.17379	4.27248	3.45224	4.17964	4.74312	5.06509	4.68522	4.68829	5.51763	5.10171	4.55693	4.42233	4.55098	4.31675	4.37132	4.71106	4.7887	4.6672	3.91638	5.27937	4.88039	5.07576	5.44848	5.01898	5.31418	4.1235	5.082	4.97221	4.74447
ABCB5	3.31178	3.79001	3.91022	3.23093	3.94673	3.71765	3.71751	3.45623	4.22336	3.93591	3.82305	3.50086	3.70675	3.96943	3.20132	3.91498	3.55864	3.53106	4.1147	4.02145	3.73568	2.78016	3.85712	4.0605	2.94576	4.26621	3.66754	3.7	3.51157	3.45443	3.70753	3.78588	3.94666	4.46156	4.06674	3.85985	4.21342	4.25895	3.98844	3.93784	3.88846	4.03706	3.09843	3.5362	3.91621	3.97636	4.28398	3.03895	3.92972
ABCB6	5.09151	5.64652	5.10025	5.41595	5.80242	5.80445	5.50279	4.51116	5.91488	5.14216	5.5133	5.41695	5.1449	5.72757	5.40718	5.71364	5.65193	5.14409	5.5844	5.13676	5.64005	4.94346	5.63143	6.19373	5.54838	5.29828	5.91936	5.36011	5.45537	5.33385	5.8428	5.1001	5.53632	5.50067	5.12403	5.79725	5.15734	5.42879	5.56553	6.65379	5.18136	5.63224	5.80533	5.2718	6.02728	5.18711	5.02482	5.144	5.43936
ABCB7	7.14491	5.80309	6.70006	6.22155	6.37365	6.56707	6.24622	6.72276	5.49528	6.15383	6.75217	7.12295	6.16195	6.12894	6.14841	6.6392	6.16517	6.37929	7.00122	6.47151	6.20524	6.83526	6.26384	6.18206	6.49617	6.74416	5.53698	6.43773	6.51675	6.1609	6.38614	6.55699	6.36612	5.63084	4.47233	6.95838	5.79591	6.30046	6.41408	6.43562	6.22966	6.3204	6.74284	6.42813	6.30211	6.29405	6.55829	6.69644	6.32415
ABCB8	4.27908	4.97587	4.16804	4.80429	4.4724	4.63092	4.52016	5.02003	4.24208	4.6399	4.88901	4.35726	5.24058	5.04861	4.54404	4.7091	4.87125	4.68751	5.03573	4.60069	4.21478	4.05523	5.10171	3.87058	4.19011	4.91177	4.78574	4.36753	3.55202	4.54285	4.01021	4.76737	4.40313	4.77229	4.67986	4.31929	4.11322	4.21497	4.47439	4.27908	4.72324	4.68362	4.65738	4.48885	4.12622	5.23308	4.74858	4.85323	4.67383
ABCB9	4.88099	4.91168	5.08704	4.88538	5.25609	5.19601	5.02831	4.97618	5.37755	5.17303	5.34585	4.91809	5.49826	4.81733	5.63048	5.19277	5.02273	4.84898	4.57333	5.00186	4.85796	4.85048	5.23506	5.27465	4.54378	4.53863	4.94024	5.16186	4.80913	6.17666	4.5632	5.16658	4.70453	4.7938	5.01041	5.5351	4.78084	4.93656	4.09561	4.70932	4.97358	4.86194	5.10445	4.6273	4.82366	5.10295	4.92073	4.9792	4.78828
ABCC1	4.94523	5.05728	4.77426	4.50037	4.83781	4.7527	4.79479	4.85799	4.58323	4.31779	4.51669	4.6817	4.74837	4.67283	4.97291	4.68143	4.56075	4.88979	4.82449	4.60424	4.33024	4.94509	5.19639	4.39361	4.62391	4.44299	5.2111	4.77461	4.67702	4.34125	4.173	4.63938	4.63008	4.83209	4.70009	4.82546	4.87612	4.533	4.82919	4.66307	4.83693	4.73731	5.06248	5.27194	5.01736	5.14153	5.00193	4.91716	4.70882
ABCC10	5.43285	5.40864	4.88841	5.71197	5.11099	5.57946	4.43027	4.98118	5.31383	4.85544	5.26445	5.16278	5.16961	5.22359	5.49695	5.07576	5.46493	5.71569	5.01724	4.86002	4.95664	4.87816	4.49586	5.75696	5.14449	5.06253	5.65771	5.29381	5.42202	5.24087	5.73487	5.39735	5.23193	4.99017	5.1759	5.34986	4.85981	5.29648	5.33359	5.37398	5.17623	5.47371	4.78858	4.96366	6.11702	5.46231	5.29636	5.16764	5.22407
ABCC11	4.22992	3.65387	4.19351	4.56548	4.21623	4.2463	4.4722	4.02665	4.65185	4.4507	4.58822	4.20064	3.98628	4.26621	4.53049	4.47095	3.89009	4.16914	4.35247	4.3639	4.19824	4.52172	4.39773	4.1967	4.19901	5.00611	4.14735	4.40876	4.6641	4.26762	4.64463	4.42161	5.16209	3.92107	4.28421	4.11976	4.40864	4.72339	4.11036	3.90668	4.75778	4.30645	4.27618	4.97948	4.58841	4.15761	3.64739	4.4146	4.70837
ABCC12	4.17233	4.08784	4.19644	4.34734	3.6788	4.11363	4.0861	4.17622	3.52925	4.01334	4.37894	2.78888	4.06623	3.97903	3.61089	4.00381	3.35632	3.33471	4.54528	3.82249	4.04903	2.53318	4.05718	3.99374	4.19854	4.5459	4.48188	4.29943	3.52597	4.34075	3.50377	4.09274	4.17163	4.11001	4.07451	3.892	4.16547	4.21444	4.32738	3.57818	4.58859	3.4459	3.85043	3.93874	2.90493	4.17337	4.13688	3.95854	3.75786
ABCC13	4.92536	5.01536	4.28778	4.95534	5.09555	5.09019	5.17327	4.8783	4.93133	4.76966	5.26833	4.5914	4.77507	5.06349	4.60259	4.60622	4.47758	5.38144	5.16186	4.65568	4.47441	4.99692	5.20193	5.24631	4.59351	5.15168	4.92238	5.27269	4.66042	4.85865	4.83208	4.98014	4.97494	5.13389	6.30878	4.8731	4.94305	4.693	4.94263	5.58961	4.93534	4.91505	4.69923	4.802	4.8919	5.0728	4.71547	4.62468	4.75463
ABCC2	4.20962	4.17799	3.94473	4.13298	4.32713	4.36183	4.02883	4.29366	4.50576	4.31172	4.80662	4.8753	4.09949	3.941	4.26004	4.15772	4.32764	3.94935	4.50741	4.27898	4.76615	4.14174	4.36736	4.68856	4.1657	4.58175	4.06997	4.70925	4.71025	4.51112	4.53813	3.99665	4.14806	4.07887	4.67944	4.05951	4.26454	4.49376	4.57326	4.32404	4.09341	4.90696	4.07346	4.36344	4.86717	4.23576	3.999	4.1606	4.11861
ABCC3	5.71227	6.3715	5.37061	6.88172	5.62833	5.88668	5.59005	5.84691	5.93705	5.42458	6.3843	6.25214	5.58607	5.72327	5.18622	6.1501	5.33355	6.2925	5.93889	5.51401	5.93065	4.72858	6.25694	6.10311	5.56718	6.05849	6.55768	6.8828	5.61854	5.78612	5.9197	5.65966	5.63813	6.11734	6.14333	6.0104	5.67043	5.64777	6.71514	6.48819	5.79198	5.96708	5.98328	6.00708	5.48648	6.10605	5.57957	6.08179	5.92869
ABCC4	5.59039	5.76132	5.23677	7.05523	5.34848	5.92723	4.96564	5.68446	6.11117	5.50994	6.57368	6.04858	5.64321	5.82568	5.37048	5.35901	5.43676	5.91423	5.65296	5.19288	5.55348	4.77101	6.1454	6.25655	5.62667	5.71216	5.57045	6.22876	5.81746	5.84993	5.89642	5.39264	5.23488	5.61533	5.43593	5.11655	5.31213	6.09404	6.73327	5.55647	6.01192	5.84598	5.93728	5.40958	5.19083	5.56099	5.63039	5.10642	5.94121
ABCC5	5.32298	5.87913	5.31418	5.26867	5.48011	6.05297	5.79076	5.87936	6.27939	5.13144	5.03131	6.1069	5.69128	5.80309	5.47371	5.86142	4.93481	5.68193	6.02957	5.80112	6.13983	5.22846	7.21892	5.74279	5.57029	5.73807	6.62619	5.57708	5.71074	5.7254	5.42937	5.28374	5.3979	6.3073	6.37161	5.94459	5.57618	5.37547	6.22101	5.70531	5.77662	6.26612	5.97855	5.25527	6.33719	5.50936	6.13263	5.66383	5.32129
ABCC6	4.36409	4.93662	4.25564	4.4647	4.41166	4.59712	4.54843	4.53267	4.15629	4.86394	4.77087	4.53389	4.57066	4.45924	4.49624	4.48023	4.67477	4.49927	4.41907	4.28899	4.342	4.36201	4.46907	4.49995	4.44374	4.46753	4.42629	4.51511	4.70354	4.44175	4.38661	4.40084	4.56267	4.46663	4.6041	4.44794	4.36888	4.61593	4.67608	4.59136	4.6617	4.41501	4.61065	4.53688	4.54663	4.60591	4.44849	4.49938	4.36539
ABCC6P1	5.10149	4.96035	5.02886	4.37282	4.57865	4.54491	4.8999	4.75759	4.07284	4.72767	4.1495	4.90097	4.76733	5.1282	4.65859	4.46306	4.65151	4.78943	4.66516	4.31208	4.41522	4.93143	4.46798	4.74756	4.69966	4.65619	4.76347	4.94346	4.46593	4.2993	4.59598	4.64104	4.32018	5.25405	4.78736	4.74803	4.75249	4.84408	6.16889	4.96311	5.05515	4.66609	4.19371	4.61183	5.21652	4.84583	5.00908	4.18428	4.13926
ABCC6P2	4.71673	5.13389	5.12488	5.27981	5.25272	5.28383	5.34949	5.01724	4.83316	4.99968	5.287	5.29681	4.89171	5.16491	4.81411	5.04974	5.24571	5.00319	5.28635	4.76181	5.88313	4.65162	4.22954	5.25589	5.56943	5.3876	5.55434	5.68449	5.29487	5.06108	5.19837	5.18544	5.07301	5.19715	5.84208	5.22359	4.83429	4.82568	5.26318	4.99986	5.0891	5.5067	5.11338	5.11078	4.43252	4.28268	5.19268	5.1346	4.89781
ABCC8	3.83022	3.67613	3.63763	2.82437	3.62451	3.43448	3.77716	3.94816	3.63763	3.74018	4.16639	3.59266	3.51219	3.3749	4.3718	2.26609	4.04685	3.38215	3.38903	3.56025	3.69659	3.75691	3.61585	4.25374	4.06897	3.59941	3.64827	3.70583	3.57818	3.884	4.09286	2.78473	4.31876	3.86688	3.7573	3.27434	3.31965	3.6181	3.01277	3.44833	3.73259	3.73933	3.17928	3.71385	4.05133	3.99843	3.60027	2.7115	3.77032
ABCC9	4.62816	4.59982	4.79313	4.8472	4.40226	4.71385	5.06873	4.92791	4.65227	4.72132	4.57148	4.68758	4.27668	4.97138	4.91347	4.87598	4.78741	4.50622	4.62748	4.27771	4.46923	4.54197	4.53711	4.59166	4.69382	4.87283	4.87997	4.6848	5.07622	4.64445	4.57158	4.79363	4.69334	4.41208	4.76498	4.83015	4.46159	4.93712	4.90499	4.37977	4.83804	5.14121	4.81516	4.96876	4.56459	4.90509	4.97538	4.3145	4.49674
ABCD1	4.76414	4.91112	5.01455	4.47011	4.92323	5.24715	4.67872	4.75883	4.97869	4.89278	4.60289	5.00757	4.83738	4.48078	4.56516	4.40819	4.6468	4.74343	5.05488	3.95611	4.0372	4.70062	4.44068	5.16699	4.58424	4.79973	4.20431	4.75384	4.90882	4.96284	5.23712	4.1147	4.76153	4.7762	4.74743	5.05515	4.56689	4.69981	3.72534	5.04811	4.99063	4.69149	5.04908	4.5794	6.50336	5.13159	4.36439	5.06032	4.96838
ABCD2	4.21411	4.10328	4.36576	4.00233	4.44577	4.19359	3.70462	4.26489	4.32193	4.37502	4.05703	4.5814	3.91649	4.21159	4.37866	4.32813	4.07946	4.2568	3.88078	4.69891	4.11323	4.39132	4.22053	4.4301	4.44476	4.08077	4.347	4.10913	3.8876	4.15487	4.05153	4.37836	4.27074	4.22459	4.10812	3.94509	4.19139	4.58215	4.30979	4.1242	4.46404	4.43057	4.12849	3.8124	3.90569	4.23529	4.18941	4.26365	3.89888
ABCD3	6.36008	6.20686	5.88908	5.93953	5.97322	5.70225	5.98551	5.56748	6.11774	5.98773	5.93213	5.80112	5.81866	5.82862	5.96675	5.85234	6.07889	5.88125	6.10798	5.95643	6.00709	5.79332	6.03161	5.96897	5.89695	5.57636	5.26564	5.86584	5.92916	5.74084	6.03391	5.50114	6.07026	5.96871	5.92871	5.98152	5.30597	6.18696	6.31545	5.54331	5.86705	5.97013	6.00561	5.79201	5.49476	5.73785	5.71449	6.26222	5.70668
ABCD4	4.74104	4.33727	4.91663	4.33113	4.46918	4.70541	4.57506	4.62552	4.56166	4.61084	4.33078	4.53358	4.56613	4.40408	4.62451	4.68495	4.40947	4.61518	4.42363	4.13697	4.30964	4.4144	4.30142	4.3686	4.22438	4.47079	4.65406	4.63126	4.17063	4.44626	4.3913	4.33309	4.47292	4.46388	4.27672	4.46219	4.5715	4.30554	4.38704	4.44868	4.38892	4.64221	4.47087	4.55935	4.66593	4.58451	4.66363	4.43013	4.48563
ABCE1	7.19132	6.78531	6.56045	6.63578	6.69589	6.85173	6.3929	6.90521	6.4469	7.4378	7.35195	7.28299	7.0554	6.7638	6.96853	7.04413	7.0361	7.07036	7.29421	6.99135	6.91181	7.32878	5.69787	6.62881	6.97829	7.10474	5.54724	6.7762	7.12513	6.98465	7.08327	6.90531	7.01566	6.56175	4.855	6.41146	7.15306	6.75125	5.18794	5.93646	6.72187	7.18242	7.10492	7.10417	6.20916	7.13143	7.11393	7.00149	6.78972
ABCF1	8.40851	7.7742	8.45198	7.95016	7.9891	8.23915	7.68091	7.95757	7.40084	8.44522	8.06601	7.49769	8.10941	8.05091	8.1269	8.21491	8.26985	8.03599	7.77395	8.0152	8.21647	8.27565	6.38088	8.15659	8.15358	8.00782	7.51263	8.16469	8.37095	7.5716	8.08062	8.2084	8.07036	7.76163	6.28022	7.56572	7.79899	7.96238	7.32013	8.1966	8.27002	8.34238	7.59206	8.16766	8.60947	8.39598	7.95273	8.51449	7.85729
ABCF2	5.47688	5.15095	4.7231	4.80141	4.7229	5.12906	4.89655	4.54715	4.68237	5.26018	5.13706	5.08777	5.24509	4.8783	4.8678	4.86795	5.74453	4.81622	5.33019	4.89858	4.97188	5.13633	4.93001	4.91809	5.62665	5.3744	4.83848	4.98491	5.08924	4.87344	5.06522	5.64393	5.30036	4.77318	4.55368	4.46222	4.41476	5.16868	4.94768	4.89527	5.29795	5.1764	5.34088	4.65411	4.9967	5.00208	5.08846	5.133	5.27395
ABCF3	5.78744	5.23841	5.70205	4.92443	5.30964	5.5002	5.52235	5.28913	4.21323	5.34314	4.88017	4.97404	5.12961	5.12205	5.36299	4.73441	4.83355	4.67458	5.23221	5.30036	4.79011	5.43209	4.36984	5.14424	4.91497	4.13852	5.22038	5.85299	5.33656	5.32712	4.92862	4.56809	5.29648	5.7722	3.96934	5.1643	5.39964	5.27496	4.47453	4.33389	5.17042	5.5898	5.49528	5.01017	6.00588	5.31793	5.35484	5.39816	5.12835
ABCG1	4.87458	5.1746	4.98459	5.03387	5.19359	4.9562	4.97976	5.31097	5.17401	4.72724	4.85599	5.11549	5.10746	4.9064	5.19487	4.98498	4.71981	5.16117	4.7871	4.78329	4.76279	5.44601	5.12694	4.8149	4.85569	5.28398	4.9632	4.86507	4.92398	5.04462	4.89978	5.15937	5.02558	4.76202	5.0011	4.83319	5.07103	4.5959	5.57947	4.97007	5.02231	5.24102	5.20607	5.03805	5.22039	5.17494	4.92923	5.36926	4.92955
ABCG2	3.0147	3.65734	3.72874	3.66912	3.63876	3.93557	3.88772	4.28741	3.02054	3.85464	4.89302	4.26785	4.04685	3.06842	3.94893	3.63723	4.20255	2.78888	3.963	4.07439	3.70978	3.83597	4.02181	3.83336	3.78777	4.26078	4.19966	3.93892	3.27151	3.57688	3.95252	3.77828	3.60154	3.59176	3.87006	3.67316	3.9672	3.62961	3.25566	3.79442	4.17875	3.41064	2.98442	3.6718	3.7894	3.40472	3.44379	3.99583	3.95619
ABCG4	4.63776	4.76157	4.88509	5.01813	4.4333	5.07369	5.16331	4.99912	5.06342	4.67113	4.58451	5.09061	5.2003	5.09173	4.64616	5.10149	4.92765	4.70535	5.05032	4.6317	4.80666	4.71613	5.48672	4.63684	4.62051	4.87381	5.31935	5.08961	4.84535	4.80167	4.91634	4.89233	4.77041	4.77616	4.63069	4.57793	4.50421	5.28786	5.05632	4.66201	4.95722	4.71056	4.932	4.73316	5.02237	4.49158	4.80731	5.07251	4.59975
ABCG5	4.69179	4.72538	4.80154	4.82837	4.81243	4.21912	4.21453	5.20048	4.68654	3.961	4.85652	4.18882	4.1192	4.46908	3.9827	4.51145	4.79731	5.0948	4.52009	5.07635	4.68803	4.61427	4.39584	5.02303	4.46675	4.74613	4.73347	4.78297	4.68936	4.19468	4.5283	5.38528	4.34692	5.34413	4.69732	4.48502	4.61221	4.50858	5.29102	4.45785	4.84871	4.65466	5.12921	4.83093	5.23026	4.90722	4.4244	4.75388	4.31455
ABCG8	4.88933	4.43474	4.42093	4.90024	4.84964	4.63687	4.78706	4.92039	4.41757	4.57658	4.40998	4.70453	4.60383	4.67955	4.36765	4.44146	4.95519	4.26245	4.62996	5.24488	3.75213	3.72124	5.14014	5.05873	5.01826	4.57062	4.27922	4.37866	4.67405	4.3687	4.83114	3.88772	4.19659	4.99363	5.28339	4.14719	4.70845	4.02278	3.98261	4.81802	5.08242	4.53661	4.58643	4.56909	4.49767	4.32665	4.26985	4.53962	4.5762
ABHD1	4.65897	4.69308	4.89971	4.87524	4.32173	4.92143	5.15527	5.09787	4.43686	4.75107	4.58455	4.414	4.88081	4.23667	4.49177	5.19368	4.49231	4.69129	5.23957	4.48953	4.83342	4.82102	4.46419	4.90153	5.45428	4.27818	4.4614	4.79642	5.21978	4.44072	5.28061	4.38154	4.76336	4.98342	5.06697	4.33239	4.34858	3.53548	4.2462	4.72512	4.70473	4.87486	4.53839	4.26106	4.01446	4.56128	4.48495	4.77835	5.00586
ABHD10	6.36612	6.19658	6.92999	6.48936	6.54214	6.7619	6.63532	6.70963	5.54505	7.0513	6.36349	5.89789	6.7448	5.72305	6.6272	6.38496	6.76627	6.44282	6.51368	6.46586	6.60945	6.58862	5.89118	6.61106	6.24683	6.56546	4.78679	6.40952	6.82602	6.2213	6.58171	6.26828	6.4522	6.11488	5.2925	6.25936	6.02256	6.46613	5.61138	6.10959	6.63756	6.44132	6.14925	6.61326	7.05021	6.41528	6.86991	6.85129	6.56233
ABHD11	3.94383	4.71268	4.8164	4.46391	4.62384	4.67132	4.43865	4.53981	4.46937	4.88784	4.28571	4.46265	4.40781	4.60788	4.77573	4.69795	4.59104	4.88438	4.55533	4.52755	5.06866	4.55292	4.94885	4.55856	4.81029	4.54207	4.69783	4.60122	4.44088	3.91656	4.4847	4.17759	4.96035	4.90534	4.48784	4.96914	4.38825	4.00817	4.8505	4.35659	4.31657	4.3543	5.0153	5.01193	4.65653	4.49676	4.90711	4.572	4.36399
ABHD12	5.20857	5.42364	5.52485	5.49427	5.37013	5.06363	5.01382	5.2797	4.85475	5.19829	5.17022	5.04531	5.67769	4.84138	5.07533	5.33961	5.34116	5.67007	5.11518	5.20679	5.35794	5.22727	4.98456	5.55923	5.3569	5.50082	4.97629	5.44459	4.97499	5.19136	5.52907	5.64297	5.25846	5.35871	4.65227	5.45616	4.87237	5.02507	5.08077	5.13706	5.15446	5.12403	5.25619	5.74516	4.98384	5.68682	5.13356	4.9848	5.40807
ABHD12B	4.80718	4.56991	4.71941	5.04207	4.85719	4.51959	5.19574	4.78663	4.87458	4.75072	4.46043	4.66586	5.02303	5.0797	4.61594	4.88985	4.79412	4.85594	4.5953	5.01549	4.43349	4.57481	4.69058	4.66269	4.96876	5.03326	4.93946	5.21172	4.54558	5.10372	4.72179	4.5665	5.19762	4.69923	4.98759	4.80451	4.76977	4.29168	5.05	4.35791	4.97439	4.52574	4.83312	4.7229	4.59188	4.97746	4.38523	5.0245	5.19545
ABHD13	4.69794	4.71957	4.5003	4.95711	4.98512	4.74263	4.8177	4.56068	4.47359	4.89363	4.91935	4.28671	4.23252	4.66655	4.86427	4.83981	4.36161	4.63576	4.71256	4.62965	4.3005	4.71242	4.75765	4.73858	4.78285	4.6015	4.64282	4.49321	4.67785	4.42786	4.42669	4.51279	4.72424	4.77522	4.52127	4.83391	4.36001	4.65766	5.14588	4.71189	4.54252	4.75932	4.81648	4.64348	3.23713	4.6005	4.63629	4.80684	4.80855
ABHD14A	6.72145	6.38438	6.59322	5.77312	6.5279	6.57741	5.73466	6.10772	6.05646	6.92893	5.82466	5.64773	6.10454	5.88846	6.33119	6.56041	6.53454	5.8445	6.35135	6.83224	6.91784	6.68667	5.45272	6.45921	6.40606	5.81705	4.72508	5.73466	6.67979	6.11142	6.2927	6.8561	6.36525	6.07232	5.15591	5.56116	6.60808	6.25756	4.95879	5.44582	6.61545	6.27155	6.22512	6.68568	6.74147	6.82178	6.48178	6.13718	6.09957
ABHD14B	6.34425	5.32056	6.39606	5.78369	5.72818	6.19558	4.86641	5.8481	5.03199	5.92693	5.76317	4.93826	6.41726	5.77449	5.49859	5.92084	5.77156	5.39722	5.71239	6.15116	5.45616	5.62591	4.87848	6.26639	5.89722	5.69706	4.42029	5.72645	5.93536	5.38706	5.91351	6.25817	5.66204	5.70574	4.17481	5.28261	5.25876	5.91171	5.28482	6.19903	5.60575	6.19232	5.92521	5.6263	6.38704	6.0731	5.64915	5.47448	5.95915
ABHD15	6.02984	5.72884	5.54988	5.78433	5.52586	5.54064	5.20974	5.97245	5.6803	5.69365	5.96522	5.80902	5.34179	5.65929	5.8129	5.78455	5.83275	6.05171	5.737	6.07916	6.0731	5.76667	4.17774	6.03391	5.96651	5.1068	4.84305	5.28339	5.89971	5.23644	6.12275	5.67346	5.5652	5.51616	5.02138	5.36011	5.69978	5.24838	4.98542	4.97717	6.04147	5.28339	5.44717	5.76534	5.27362	5.69507	5.73571	5.47506	5.42513
ABHD2	4.95032	5.76426	5.24592	5.63638	5.83841	5.1404	5.78455	5.63204	5.60089	5.11588	5.19665	5.7602	5.52536	5.1507	5.58314	5.50905	5.52102	5.66968	5.70486	5.01455	5.15219	5.61386	5.26813	5.29464	5.42597	5.35331	6.89762	5.82085	5.67068	5.43564	5.45647	5.6263	6.14417	6.05195	6.95369	5.98625	5.96275	5.46296	6.93891	4.99453	5.41682	5.35433	5.19537	5.40377	5.85726	5.43478	5.65889	5.62247	5.83505
ABHD3	6.59101	7.06146	7.30877	6.66698	7.3518	6.54722	8.29372	7.36369	8.51292	7.27383	6.79858	7.70016	7.22008	7.61889	7.82291	7.61394	7.24279	7.83169	7.217	7.58743	7.46841	7.30994	8.0479	6.69184	7.20353	7.72622	8.70713	7.8332	7.3123	8.95086	7.08633	7.14609	7.78831	8.27821	9.07328	8.65931	7.73857	7.6943	8.48441	6.71066	7.70307	7.24682	7.88579	7.17879	6.16967	7.67478	8.18925	7.17769	7.66273
ABHD4	5.32746	5.17277	5.4377	5.53475	5.46279	5.33876	5.14613	5.75343	5.19355	5.14661	5.12946	5.39873	5.03055	5.62304	4.94814	5.41001	5.03769	4.96317	5.58581	5.33985	5.32344	4.86615	5.72624	5.57081	5.08371	4.95376	6.09066	4.96897	5.38131	5.4828	5.31828	5.22997	5.85299	5.1046	6.45625	5.28306	5.34314	5.07874	6.77302	5.489	5.098	4.91231	5.37268	5.45892	5.57582	5.26265	5.19637	4.97292	5.89562
ABHD5	6.16434	6.88659	6.68994	5.67809	6.7842	6.50141	7.82339	6.91191	7.89855	6.29078	6.7733	7.86179	6.98471	6.95511	6.35015	6.72717	6.24038	6.60012	7.48742	6.73468	6.45437	6.08101	8.95256	7.30841	6.76964	7.03555	7.52387	6.46814	6.69507	7.75184	6.37045	6.19155	7.2762	7.34123	8.58503	7.58743	6.81707	6.31256	8.40103	7.29692	6.24038	6.21623	6.84112	6.09644	6.26022	6.54942	7.03737	6.00216	6.93621
ABHD6	5.93159	5.75631	6.05847	5.79181	6.06613	6.05023	6.21538	6.0765	6.34904	6.23211	6.09697	5.84007	6.00911	5.95392	6.1894	6.07968	5.95572	6.14898	5.74991	6.22452	5.85234	6.62426	6.26969	5.88908	5.93656	5.83864	4.86458	6.249	5.86824	5.63563	6.16762	6.15543	6.05045	5.99942	5.29151	5.87824	6.06197	5.87456	5.95915	5.76771	5.53817	5.92499	5.92229	6.58235	5.67322	6.25453	6.18805	6.24565	6.33639
ABHD7	5.4181	5.02762	5.3452	4.79292	4.81085	4.06897	4.81411	5.33282	4.8266	4.96931	5.06676	4.892	4.72787	4.8295	5.17969	4.96794	5.54293	5.10221	4.43042	4.7666	5.8405	5.54523	5.96967	5.20119	5.67406	4.70654	4.9337	5.11042	4.99721	4.68046	5.12986	4.44549	4.72693	4.90369	4.74038	5.00733	5.61834	5.00708	6.02957	4.52648	5.06475	4.89607	4.85558	5.47448	5.13912	5.25157	5.00744	5.38444	4.81881
ABHD8	6.75186	6.66799	6.68468	6.58143	6.85842	6.56613	6.53611	6.50109	6.68076	6.33582	6.30988	6.02024	6.66799	6.56349	6.31983	6.35611	6.65345	6.26969	5.83936	6.24339	6.37538	6.70074	6.24787	6.27939	6.22318	6.69611	6.45188	6.45375	6.71577	6.48483	6.16409	6.66868	6.25731	6.42785	6.16889	6.75089	6.87483	6.33382	6.88621	6.52108	6.63435	6.05171	6.18124	6.74284	6.53644	6.56139	6.54431	6.9348	6.62785
ABHD9	3.77431	3.94289	4.27181	4.07887	4.6363	4.12999	4.40978	4.41993	3.88031	4.54952	4.237	3.69162	3.3772	4.26662	5.33748	4.27451	4.13334	4.33226	4.06083	3.71226	3.90077	4.34195	4.2021	4.22369	4.17201	3.91111	4.47015	4.22969	4.27655	4.56073	3.58521	4.17259	4.8948	4.62766	4.38754	4.2851	4.0609	4.09674	4.11564	4.8027	4.66475	4.01515	4.80314	4.81865	3.92339	4.23873	4.36715	3.88022	4.02264
ABI1	6.07517	6.52388	6.55858	6.48867	6.46838	6.39583	6.28443	6.52138	6.68855	6.54249	6.56991	6.40155	6.35209	6.31298	6.68458	6.52416	6.68888	6.40939	6.62606	6.7488	6.6011	6.81109	6.68573	6.35719	6.7083	6.64928	6.59937	6.48201	6.44796	6.34861	6.34192	6.35125	6.58674	6.32801	6.78336	6.27839	6.416	6.50493	5.96949	6.29141	6.39516	6.57736	6.70695	6.599	6.08776	6.25825	6.25583	6.46299	6.39048
ABI2	4.51439	4.90204	4.69426	4.56603	4.89322	4.96732	4.77913	4.97784	4.89412	4.52436	4.65529	4.88149	4.9649	5.17551	4.65691	4.8554	4.95933	4.70366	4.90602	5.23999	4.39434	4.75812	4.73305	4.95733	4.89365	5.06039	5.60313	4.73909	4.81843	4.76442	4.23702	4.80529	4.73269	5.19226	5.15505	4.68373	4.94199	4.83635	4.66665	4.4374	4.28933	4.4876	4.8251	5.03008	4.71299	4.73093	4.88148	4.56976	5.11013
ABI3	6.93344	7.02901	7.28399	6.92862	7.35574	6.44593	6.87758	7.17769	6.80024	6.49461	7.14999	6.91296	6.71909	7.29384	7.02309	6.70418	7.72809	7.5708	6.94595	7.23025	7.12375	7.59546	5.4198	6.87414	7.39386	6.46045	5.94934	6.57645	7.31979	6.39958	7.71192	7.29266	6.73792	6.75591	6.15225	6.9591	7.27041	7.01514	6.49367	6.9484	6.57488	6.45066	6.96449	7.37074	7.65572	7.25648	7.00925	6.39368	7.16678
ABI3BP	4.53095	4.24796	4.48682	4.13682	4.0601	3.98431	4.3621	4.45311	4.14317	4.24517	4.31398	4.2589	4.41135	4.31637	4.48116	4.12055	4.06716	4.19618	3.70131	4.06838	4.05672	3.94842	4.61969	3.94031	4.26037	4.61291	4.02854	4.41832	4.7643	3.80202	4.21332	4.11304	4.21156	3.82294	4.81699	4.56229	4.06174	3.67249	4.18104	4.65396	3.63197	4.10275	4.23285	4.18492	3.6838	4.3364	4.57271	3.82238	4.59462
ABL1	4.12422	5.09877	4.22167	5.16615	4.57323	4.68131	4.77034	4.38313	5.17379	4.77714	4.50838	4.8427	4.85355	4.93876	4.80891	4.54831	4.99183	4.76899	4.84724	4.36993	4.44829	4.06679	4.47366	4.82348	4.55057	4.37087	4.83291	4.07433	4.76051	4.54141	4.76181	4.459	4.98141	4.51954	5.02849	4.77286	4.66782	4.67525	5.14482	4.87139	4.70791	4.35006	4.77797	4.8789	4.73807	4.40191	4.50415	4.78313	4.11453
ABL2	4.77057	4.53707	4.43868	4.45254	4.35205	4.26839	4.93082	4.7123	4.33736	4.28456	4.66503	4.26193	4.45582	4.28218	4.34846	4.44584	4.43263	4.42701	4.70231	4.47021	4.01816	3.8966	4.44167	4.15131	4.48577	4.65955	4.4592	4.08263	4.74613	4.34705	4.65804	4.24058	4.70939	4.71094	4.2497	4.32329	4.58262	4.66682	4.72233	4.49107	4.30347	4.24142	4.57988	4.46749	4.82729	4.64628	4.33519	4.95414	4.82976
ABLIM1	6.75682	6.38169	6.40474	6.17191	6.16971	6.03246	6.68465	6.37067	6.06049	7.20999	6.35227	6.03491	6.11376	6.01469	6.79099	6.73835	6.63487	5.85347	6.59518	6.75499	7.2235	6.57928	6.24525	5.70693	6.29313	7.05122	6.00429	5.65906	6.47202	6.16368	5.90747	6.75894	6.26573	6.20091	5.4462	5.80579	6.43254	6.97097	5.79632	5.10309	6.61407	7.16865	6.84855	7.30904	5.62712	6.23893	7.08315	6.47726	6.2714
ABLIM2	4.36712	4.04599	4.68721	3.65734	3.81773	4.36361	4.13214	4.04029	3.71535	4.74827	4.35413	4.25822	4.64239	4.29431	4.08451	4.02601	4.09879	4.14879	4.29659	4.57778	4.14174	3.75485	3.57818	4.92628	4.3104	3.99553	4.29573	4.39782	4.22425	3.94582	4.69405	4.15125	4.0611	4.16987	3.86277	4.44801	4.37559	4.55348	3.77842	3.25881	4.25612	4.36088	4.48163	3.7981	3.74515	4.34718	4.80662	4.33124	4.30287
ABLIM3	5.29113	5.82817	4.95896	5.90153	4.8612	5.26977	4.51691	5.33862	5.93307	4.97581	5.6424	6.135	4.88353	5.83505	4.99096	5.53716	4.58197	4.94874	5.45756	4.64774	4.40947	4.34772	6.00761	6.17748	4.60465	5.59638	5.16806	5.50211	5.01892	5.43859	5.55675	4.36127	4.77143	5.11791	6.23078	4.59039	4.62531	4.28317	5.28821	5.96396	5.31852	5.66598	5.37126	4.62453	5.34646	5.47979	4.48911	5.86394	5.28151
ABO	3.8116	4.05502	3.31118	3.54302	3.78574	3.57168	3.82442	3.58426	4.00254	3.76173	4.50696	4.03993	3.90431	3.84619	3.32497	4.14491	3.76979	3.30525	4.28822	3.88109	4.22061	3.74863	4.39628	2.81278	4.14529	3.76308	3.4692	3.29841	4.04265	3.98613	3.95488	3.76652	3.97603	3.55642	3.88875	4.00734	4.3534	3.82697	4.17974	4.04759	3.36077	3.62847	3.25195	3.93112	4.14534	3.90826	3.81257	3.72816	3.28753
ABP1	4.42145	4.63515	4.30334	4.56402	3.7286	4.16469	4.43777	4.64243	4.53163	4.43397	5.08755	4.77902	5.00203	4.83712	5.92248	4.59632	4.01364	4.62307	4.38461	3.97486	4.0455	4.6378	4.21018	4.8128	4.44571	4.56065	5.37083	4.73618	4.56037	4.19991	4.55222	4.8782	4.87588	5.22319	3.72124	5.06994	4.45903	4.57604	4.15415	4.69633	4.80837	4.49258	4.16647	4.93049	6.35668	3.81539	5.26844	4.81737	4.446
ABR	4.84088	4.2465	5.08399	5.33949	5.24693	4.91236	5.2845	5.17553	5.48833	4.88596	5.74168	4.69587	4.72813	5.1093	4.9273	5.19528	5.25726	5.34534	5.46309	4.95954	5.49859	4.82002	5.40604	4.94081	4.74149	4.91669	6.14175	5.06356	5.13959	5.14057	5.23603	5.16927	5.29126	5.34127	5.92574	5.58868	5.00393	5.16066	5.52203	4.33762	5.17032	5.27733	5.59271	5.39668	4.73418	4.98175	5.32797	4.99119	5.04069
ABRA	2.62866	4.34286	3.86658	3.86637	3.36761	3.7607	3.68659	4.12117	4.10816	3.78626	3.80321	3.94196	3.80807	4.21937	3.89605	4.57477	4.15673	3.42076	4.50063	2.26609	4.17233	3.5724	1.80794	4.17019	3.4858	4.23452	3.66447	3.63415	3.81014	3.85275	3.87902	3.82261	4.16135	3.57093	4.3515	3.98734	4.02759	3.09715	4.01722	3.86498	3.51828	3.76666	3.58583	3.62169	2.95474	4.57311	4.25677	3.91843	3.93477
ABT1	5.39123	5.12849	5.39311	5.43042	5.34962	5.15027	5.26435	5.64598	4.25419	5.24209	5.39595	5.58546	5.05536	4.56788	4.97282	5.14121	5.35599	5.37701	5.38037	5.77976	4.89737	5.52825	4.94995	4.7977	5.32368	5.19715	4.92081	5.43577	5.14312	5.57796	4.54921	5.00463	5.62649	4.94457	5.10273	5.22797	5.19789	5.49331	4.0899	5.75498	5.51583	5.48186	5.42499	5.4241	5.24768	5.60199	5.49777	5.19335	5.36271
ABTB1	8.91771	9.16942	9.02889	9.55314	9.1544	9.34514	9.5752	9.47446	10.0641	8.56665	9.20772	9.50844	9.60962	9.71057	8.86276	9.13122	8.50654	9.11754	9.17204	8.90397	8.62224	8.46478	10.6521	9.74909	9.12175	9.63115	10.4829	9.53744	9.47744	9.76278	8.92621	8.59723	9.19067	9.64057	10.8007	9.9156	9.2902	9.47498	10.4605	10.6881	8.97252	9.03282	9.21319	8.20302	9.6548	9.19449	9.1764	9.65306	9.49635
ABTB2	4.28813	4.43439	4.83694	4.86116	5.20452	4.59625	5.12112	5.08876	4.95356	4.72362	4.72191	4.64243	4.64754	5.40955	5.27992	4.9122	4.45987	5.25715	4.54694	4.85773	4.31329	4.54368	5.02569	4.89101	4.9671	4.70605	4.99385	5.14661	4.51332	4.91903	5.02831	4.26575	4.75763	5.06369	4.6939	5.05025	4.77089	4.27275	5.41927	4.78874	4.56062	4.65551	4.77294	4.88217	4.60611	4.46661	4.3369	4.75203	5.18875
ACAA1	7.24159	8.30636	7.592	7.82339	7.96068	8.45375	8.51892	8.23819	8.65513	7.92614	7.98026	8.30463	8.54494	8.34701	8.04951	8.38392	8.25884	8.7186	8.06311	8.00107	7.81985	7.9974	8.81286	8.00973	7.70115	8.29251	9.01296	8.40927	8.08137	8.11592	8.0479	8.54558	8.03914	8.60435	8.68692	8.70051	8.45504	8.18265	8.84983	8.65858	8.22285	8.59065	8.28055	8.35514	8.55693	8.25467	8.15215	8.48845	8.26865
ACAA2	7.32478	7.41826	7.28006	6.64553	7.62656	7.202	6.97332	7.37774	6.91888	7.03954	7.19697	7.22345	7.25609	7.15717	7.01441	6.94387	7.15717	7.6943	7.46016	7.27542	7.78731	8.02891	6.78287	6.83903	7.24524	6.98511	5.30632	6.91682	7.03591	6.97258	8.29312	7.10231	7.08793	6.64268	4.9306	6.59883	6.9886	6.95651	7.00964	6.77033	7.06727	6.85545	6.75249	7.18562	6.83772	7.58568	7.1481	6.67036	6.8058
ACACA	5.74126	4.76202	5.79287	5.88337	5.96422	5.29623	5.50377	5.68094	5.3136	5.74816	5.66425	5.78219	5.73426	4.8661	5.40153	5.54419	5.70973	5.61739	5.82712	5.8718	5.65174	5.40025	4.94452	5.65868	5.82977	5.36592	4.49734	5.73178	5.92436	5.47417	5.50396	5.71966	5.9368	5.34822	4.23452	5.51633	6.0656	5.39889	5.07122	5.49975	5.63121	5.52369	5.77114	5.8262	5.66325	5.58546	5.63454	5.47463	5.68623
ACACB	5.83748	5.38023	5.56731	4.95756	5.71612	5.67521	4.94687	5.50702	4.35821	5.7602	5.09746	5.12857	5.06981	5.36054	5.36786	5.52519	5.62591	5.84767	5.56802	5.87645	5.39708	5.72155	4.5103	5.96771	5.28833	5.65266	4.79671	5.18535	5.78634	5.36271	4.98401	5.72967	5.41913	5.51082	4.59809	4.49072	4.8102	6.15408	4.19432	4.59775	5.68529	6.0695	6.27967	5.16674	6.27322	5.39111	5.70668	5.16978	4.9773
ACAD10	5.83457	6.17073	5.97187	5.92455	6.19291	6.34398	5.5123	5.84679	5.84831	6.23842	5.95419	5.91744	5.78369	6.28829	5.72198	6.14093	5.72714	5.78219	5.59711	6.16113	5.73282	6.28907	6.45811	6.23759	5.98675	6.46223	6.24476	6.11271	5.76317	6.14258	5.92229	5.52725	5.84304	5.47277	5.86824	6.34255	6.28303	5.62868	5.47638	6.27442	6.09615	6.20119	5.57238	5.91443	6.1894	6.16681	5.96396	5.99942	5.86394
ACAD11	5.51567	5.44701	5.90645	5.28656	5.36825	6.00483	5.27712	5.67543	5.11028	5.60965	5.78903	5.41261	5.67606	5.89971	5.69147	5.42848	5.47979	5.60985	5.52453	6.29874	5.95894	5.81438	5.3257	5.53015	5.59731	5.87891	5.47779	5.89512	5.99821	5.40389	5.27862	5.37862	5.23183	5.64503	4.38277	5.24158	5.74474	6.1122	5.01621	5.44004	5.4399	6.79662	5.84875	5.85887	6.30536	6.15846	5.85797	6.37598	4.99068
ACAD8	5.65244	5.60406	5.58454	5.85294	5.73175	5.31403	5.83559	5.67559	5.4836	5.58331	5.03841	5.51735	5.64546	5.88058	5.81123	5.64881	5.74414	5.21668	5.68848	5.61713	5.55235	6.01296	5.18614	5.71628	5.511	5.77138	5.94907	5.41768	5.88481	5.6237	5.59691	5.59661	5.58651	5.56125	5.22824	5.30676	5.8577	5.80783	5.87383	5.37784	5.72848	5.87367	5.24491	5.34481	4.88795	5.49728	5.76096	5.28268	5.50905
ACAD9	6.34661	6.13263	6.53918	6.56074	6.41122	6.36844	6.20829	6.24875	6.12925	6.06123	6.51216	5.78239	6.66765	6.0669	6.15875	5.96575	6.4647	6.07889	6.03861	6.01098	6.06847	5.89443	5.62016	6.41352	6.39871	5.88571	5.18838	6.48088	6.38111	6.32641	6.65474	6.73761	6.53826	6.17208	5.66868	5.87083	6.35135	6.50177	5.16348	6.15277	6.48483	6.44282	6.19687	6.34425	6.53143	6.77856	6.02375	6.17236	6.58638
ACADL	4.40352	4.72047	4.38861	4.35288	4.29629	3.60513	4.06318	4.20938	4.73521	4.75501	4.58458	3.79978	3.52683	4.22472	4.72347	4.56501	4.72662	4.52408	4.88831	5.32594	4.43938	4.92579	4.45894	4.89115	4.10064	4.62542	4.99955	4.17306	4.59945	4.89418	4.38861	4.97712	4.33253	4.02188	4.89457	4.31523	4.28082	4.58622	4.27558	4.67079	4.22115	4.35979	4.32324	4.40951	3.7124	4.49954	4.25035	4.78009	4.93322
ACADM	7.28649	7.08314	7.23313	7.08526	7.16913	6.73007	7.2421	7.0314	7.21745	7.91837	7.71295	7.15673	6.69678	7.20636	7.83754	7.37628	7.29332	7.41603	7.09751	7.44786	7.28084	7.4291	6.5796	6.72472	7.27043	7.04103	6.79416	6.92964	7.20604	7.47095	7.39223	7.55291	7.31809	7.28228	6.36979	7.43994	7.41076	7.26254	6.21499	6.85784	7.28892	6.97418	7.52261	7.40993	6.73128	7.1287	7.39978	7.29469	7.1083
ACADS	4.52377	4.90968	4.54106	4.52112	4.72767	4.94228	4.56252	4.24899	4.44181	4.96602	4.83809	5.10832	4.54261	4.75013	4.72644	4.72613	4.79217	4.78055	5.01443	4.49774	4.99442	4.68043	4.23304	4.82577	5.0058	4.40397	4.57087	4.68662	4.92232	4.96629	4.77469	4.218	4.98175	5.05119	4.32839	4.58513	4.57894	5.11997	4.69464	4.89269	4.90222	4.87738	4.40799	5.3047	5.07756	4.5238	5.03428	4.84557	4.52962
ACADSB	4.73064	4.42135	4.82002	4.53652	4.18382	5.0226	4.81263	4.60828	4.66909	4.80493	4.93656	4.43689	4.78209	4.86823	5.42629	4.7154	4.71029	5.0775	4.61562	4.9983	5.00121	5.438	4.8926	4.46109	5.04571	4.94995	4.99632	3.92684	5.16691	5.3424	4.60626	5.11099	4.81398	5.13422	4.5533	4.7762	4.91077	5.12921	4.81989	4.45835	4.75276	5.08364	4.98097	4.89247	4.35451	4.80217	5.01289	5.17173	5.20902
ACADVL	6.68807	7.20167	6.90251	6.65345	6.90596	6.66144	6.89204	7.00299	6.32589	7.04566	5.92693	6.80953	7.58477	7.43114	6.58203	6.66663	6.5279	7.20499	6.47429	7.42447	7.07797	6.97033	7.35343	6.67292	6.45684	6.43414	6.73172	7.16562	7.15944	6.48567	7.36215	7.12295	6.66507	6.93272	7.26004	6.37662	7.51257	6.9994	7.19972	7.75505	6.55133	6.72587	6.75522	6.85873	8.01676	6.56349	6.72877	7.30355	6.8667
ACAN	3.59833	3.94358	4.06549	3.27712	3.56895	3.61522	3.67127	3.5168	4.02278	4.07825	3.97779	3.97895	2.49979	2.62145	3.44695	3.16864	4.25276	4.09046	4.10474	3.74781	3.06064	3.87499	4.05325	3.45368	4.0386	3.52166	4.09256	3.98131	3.8484	3.43023	3.86896	3.26464	3.52844	3.947	3.0931	3.86298	3.57843	3.61877	3.93271	3.38668	4.1315	3.01669	3.88704	3.62187	4.09614	3.42665	4.12473	4.09468	3.91569
ACAP1	7.8189	8.18029	7.51564	7.49257	8.10005	8.54904	8.01127	7.79929	8.18753	7.71518	7.4258	7.75505	8.03262	7.7748	7.67993	7.78547	7.39792	7.54692	8.20464	7.64974	8.0258	8.10005	8.47798	8.6998	7.59331	7.51305	8.20994	7.60895	8.51027	7.83969	7.68961	7.49294	7.93772	7.8411	8.05552	7.70547	7.81201	7.84358	7.72428	7.5946	7.76581	8.39758	8.26064	7.67522	9.2584	8.25694	8.15965	8.02371	7.75706
ACAP2	7.25292	7.37734	7.71419	7.63544	7.79675	6.56853	8.47182	8.07235	8.08468	7.8733	7.80855	7.96902	7.80953	8.21749	8.12708	8.04126	7.34977	7.43839	7.92293	7.77012	6.92967	8.0194	8.67804	6.17049	8.22689	8.05284	8.42105	7.92884	7.94925	8.62443	8.13859	7.92398	8.27706	8.35013	8.61449	8.60223	8.75661	8.05924	8.07007	6.70107	7.64639	7.94363	7.58881	7.90865	5.8146	8.02421	8.19821	7.54648	7.85942
ACAP3	3.82615	3.9053	3.78502	4.24691	4.25822	3.64355	3.75118	4.1418	3.79952	4.11327	3.7884	3.45405	4.19777	3.85315	4.39498	4.18366	3.61561	3.96793	2.6695	3.76652	3.63723	3.96252	3.76321	4.48842	3.80028	3.45588	3.84195	3.26614	4.32532	3.51799	2.38938	3.48953	4.62531	4.24833	3.87913	3.89095	4.03625	4.01283	4.6949	4.73141	4.48514	4.33069	3.52251	3.9956	3.54558	4.17352	4.14642	4.69993	4.01195
ACAT1	7.28594	7.67904	7.81985	7.64223	7.63815	7.31979	7.62293	7.85193	7.3769	8.32106	7.72712	6.99832	7.72572	7.3277	8.10069	7.66323	8.16708	7.81796	7.73897	7.55434	8.24511	8.14632	6.70354	7.60769	7.72761	7.43755	7.4079	7.73281	8.08809	7.38389	8.27821	8.26385	7.45931	7.417	6.02582	7.50507	7.38473	7.54206	6.44895	7.39957	8.18592	7.92241	7.57614	7.73625	7.45977	7.60541	7.62026	7.21852	7.57167
ACAT2	6.05988	5.99746	5.73161	5.92847	5.61459	5.8495	5.74183	6.08539	5.70746	5.9674	6.01325	5.76365	5.86639	5.31597	5.74995	5.43841	6.28711	5.65663	5.69035	5.50259	5.80353	5.96185	5.77861	6.07967	6.07274	6.01536	5.46749	5.72735	5.87106	5.41426	5.95309	5.78668	5.77296	5.4858	4.95603	5.68537	6.01441	5.90941	5.54811	5.80739	5.58635	5.65978	5.79857	5.94453	5.70934	5.60828	5.89244	5.39409	5.69792
ACBD3	6.69741	6.87347	6.99832	6.90497	7.19774	7.40119	7.09249	6.93966	7.18599	7.37609	7.63053	7.57435	7.39754	7.08948	7.59639	7.2231	6.8401	7.25492	7.67157	7.25371	7.26283	7.59065	7.07697	7.46884	6.97657	7.08386	6.4261	7.44996	7.07765	7.24718	6.99867	6.8481	7.1469	7.56187	6.60139	7.30355	6.96374	6.81638	6.38885	6.7856	6.99509	6.68374	6.91748	7.04425	6.96482	7.11914	6.54655	7.23025	7.26847
ACBD4	4.9716	4.79765	5.01023	4.74232	4.70704	5.50396	5.19754	5.2676	5.09314	5.17845	4.64961	4.2837	4.945	4.84522	4.22949	4.72787	5.25435	4.68331	4.78931	4.72538	5.24209	4.80671	4.23832	4.68339	4.76693	5.28072	5.07251	4.73566	4.81525	5.22641	4.78758	4.54807	5.17481	5.28439	4.7506	4.97504	5.06819	5.36577	4.89438	5.98601	5.07819	4.89631	4.98897	5.19958	5.23515	4.63874	4.85296	5.6104	4.76526
ACBD5	4.37381	4.43499	4.46051	3.8988	4.3879	3.96483	4.16935	3.85075	4.38058	4.68147	4.26398	3.61315	4.28804	4.68245	4.37684	4.02328	4.68084	4.09909	4.28003	4.10509	4.36878	4.29659	4.45341	4.07284	4.0107	3.89353	4.66183	4.33631	4.07484	4.39502	4.04779	4.351	3.88287	4.46546	4.45672	3.91939	3.99427	4.34994	4.39008	4.16997	4.27814	3.93833	4.14185	4.55561	3.79532	4.52032	4.08557	4.34057	4.09384
ACBD6	5.03162	5.27659	5.54257	5.1605	5.73426	5.48932	5.31626	5.32582	5.21398	5.68231	5.99163	5.4171	5.8537	5.47211	5.54821	5.09377	5.68862	5.33682	5.36892	5.56486	5.00672	4.93481	4.66498	5.77289	5.62591	4.93128	4.58154	4.6886	5.83911	5.66675	5.29298	5.60612	5.52621	4.81665	5.08285	5.20893	5.09243	5.55998	4.9483	3.92964	5.70951	5.63084	5.53283	5.319	5.28416	5.80376	5.39286	5.32453	5.57098
ACBD7	4.22497	4.28682	4.44003	4.14252	4.24608	4.25486	3.96194	4.28024	4.32074	4.40699	4.56821	4.77578	4.1009	4.72817	4.12946	3.76188	3.59665	4.40262	4.53774	3.7801	4.76235	4.48842	4.10199	4.28773	4.47892	4.129	4.30844	4.14611	3.76454	3.86188	4.4202	3.59868	4.07836	4.42288	4.05298	4.19733	4.00945	4.44003	4.38594	4.4314	4.36292	4.40281	4.12432	4.00496	4.86953	4.25025	4.636	4.50825	4.11435
ACCN1	4.0589	4.54102	4.21046	4.53092	3.97873	4.0415	4.18659	4.2033	4.35837	4.54517	4.22563	3.4931	4.32651	4.21328	3.84585	4.36999	4.41422	4.25415	4.09849	4.70489	3.93234	4.78084	4.28165	4.49129	4.46834	4.09844	3.92338	4.56084	4.28696	4.19228	4.36737	4.42781	4.37889	4.5709	4.26763	3.95902	4.50649	4.12234	4.88043	4.18119	4.05875	3.88128	4.28379	4.43416	3.78929	4.18732	3.95224	4.20902	4.05259
ACCN2	3.87199	4.0278	3.80772	3.64091	3.45033	4.01095	4.05526	3.85211	4.3792	4.20769	3.33849	4.23848	4.127	4.14166	4.42659	3.70406	4.02002	3.89787	3.90192	3.67663	3.53017	3.8541	4.38638	4.08781	3.76343	3.95338	3.82874	3.6649	4.00948	4.09787	3.95149	3.64246	4.0642	4.17793	2.80532	3.89574	3.35663	4.15222	3.9027	3.58032	3.67284	4.29807	3.71367	4.36971	4.13619	4.25206	3.53714	3.87786	3.87897
ACCN3	4.42295	4.40304	4.56587	3.85476	4.06351	4.22251	4.21248	4.28497	4.28903	4.11851	4.4522	4.0175	4.14032	3.99479	4.5163	4.54742	3.5123	4.33903	4.52501	4.34852	4.31906	4.50993	4.54668	4.31245	4.33683	4.37666	4.51451	3.94874	4.42005	4.73425	4.29711	4.65622	4.68812	4.33578	4.33633	4.53025	4.74884	4.66036	4.25945	4.10265	4.45033	4.71301	3.99157	4.61568	4.57826	4.19488	4.76995	4.3289	4.41826
ACCN4	4.03605	3.92911	4.15607	4.15667	4.05611	4.30946	4.09855	3.98086	4.39928	4.15023	3.97395	4.46365	4.40726	4.18036	4.19494	3.98056	4.16677	4.57261	4.282	4.20722	4.02397	4.22754	4.19149	4.00044	4.07806	4.03793	4.17201	4.22721	3.97246	4.21182	4.28808	4.1504	4.41251	4.44201	4.46824	4.38853	4.38243	3.9376	3.88266	3.59394	4.25423	4.23418	4.29869	4.13818	4.56653	3.84195	4.14955	4.22907	4.19006
ACCN5	4.62384	5.05098	4.68806	3.96849	4.05645	4.87688	4.60734	4.77266	4.17364	4.98175	4.36652	4.72132	4.3929	4.22945	3.92843	4.95011	4.79907	3.68722	4.47953	4.57043	4.55767	4.43207	4.23907	4.65047	4.68174	4.63378	2.79271	4.41014	4.93952	4.37812	4.50597	4.24412	4.33791	3.86798	4.38473	4.4234	5.07237	4.08973	5.09363	4.65284	4.20907	4.81553	4.61025	4.40811	4.14663	3.88605	4.70382	4.78103	4.38539
ACCS	6.12603	6.15625	6.08717	6.23106	5.81907	7.68961	5.66522	6.07365	5.80533	5.70407	6.092	5.40563	7.62293	6.42125	5.27362	6.00787	5.91655	6.79467	5.94459	7.86668	5.38802	6.07418	7.35685	7.62159	5.89232	7.24362	6.52418	6.16889	6.52857	5.6379	5.9453	5.6381	6.21237	5.7649	5.28207	5.71734	5.46787	6.56765	5.49941	6.72972	7.0607	7.86817	7.76775	5.78109	6.4261	6.87414	6.96553	6.2559	5.83318
ACCSL	4.27296	4.10118	4.56417	3.93217	4.3703	4.25745	3.92175	3.80884	4.11323	4.42944	3.9215	4.26818	4.22384	3.86902	4.26848	4.13238	3.89166	3.87603	4.29187	3.91576	4.23246	3.88001	4.28155	3.53354	4.0801	4.25624	4.24586	4.04808	4.03438	4.28428	4.54079	4.3603	4.05543	4.21908	3.92879	4.43233	4.42289	4.46865	4.06498	4.43501	4.19955	4.40623	4.4432	4.21703	4.27865	4.39175	3.9603	4.21893	4.26715
ACD	6.4197	6.18755	6.51615	6.07677	6.02256	6.3437	6.04147	5.8815	5.78433	6.41586	5.83797	6.05899	6.08127	6.36758	6.00429	6.2177	6.05371	5.58633	5.79547	6.46698	6.58862	6.33119	5.85413	6.22182	6.3024	5.92131	6.52924	6.02728	6.61888	6.19824	6.23425	6.12329	6.35439	5.93107	5.87667	5.73134	6.17423	6.63593	5.64336	6.51765	6.0009	6.25756	6.16357	6.33774	6.72972	6.29216	6.57126	6.32695	5.75806
ACE	4.45238	4.45571	4.38111	4.41467	4.04848	4.26287	4.82993	4.34904	4.56554	4.39636	4.19598	3.84544	4.15425	4.3086	4.28469	4.74909	4.32241	4.32341	4.50338	4.78351	4.5553	4.4151	4.58701	4.45421	4.46492	4.83183	4.75115	4.01246	4.38489	4.6868	4.52674	4.23855	4.04372	4.57732	4.46623	4.95138	4.25926	4.35595	3.95229	4.70772	4.87844	4.21892	4.50245	4.59523	4.2711	4.63072	4.34887	4.10227	4.45483
ACE2	4.52288	4.57239	4.57518	4.43935	4.48509	4.49076	5.0265	4.6952	4.58527	5.10394	4.82483	4.43371	3.97527	4.89829	5.22369	4.41558	4.70435	4.59963	4.37026	4.84711	4.25012	4.32751	5.43507	4.59294	4.53218	4.73815	5.11915	4.27681	4.5083	5.29864	4.47295	4.50895	5.00481	4.18492	4.98673	4.6706	3.67299	5.25396	5.07237	4.7786	4.27659	4.36664	4.61691	4.80956	4.43675	4.63662	4.89732	4.46028	4.65991
ACER1	4.07428	3.60966	4.10312	3.8565	4.11021	4.11526	3.4423	4.35893	4.1456	4.14862	4.83047	3.95253	4.20865	4.37426	3.84522	3.97453	3.95283	4.05879	3.65036	4.20527	4.27053	4.13012	4.34329	4.46442	4.0032	3.95269	4.45406	4.46294	3.95699	4.18465	4.11644	3.95467	4.06087	4.19095	4.06815	4.42679	4.14802	3.99885	4.27254	4.36148	4.35784	3.39935	4.16385	4.00809	3.80585	4.34832	4.2094	4.03005	3.87003
ACER2	4.7817	5.26861	5.07813	4.84408	5.25436	5.34584	4.8764	5.16265	4.80738	4.90232	4.84408	5.50488	5.16283	5.21317	4.56497	5.41697	5.03456	4.91219	5.05504	4.90841	4.90222	4.60707	4.89735	4.95836	4.44311	5.38168	4.99152	4.94674	4.65302	4.9469	4.76603	5.19925	4.86971	5.2173	5.32726	4.77505	4.71637	4.91254	5.07442	4.95319	5.33308	4.96452	5.15847	4.98199	4.89041	5.02548	4.988	4.80494	4.88352
ACER3	5.21475	5.28406	4.99282	5.7006	5.18164	5.4298	5.01413	5.10345	4.59434	4.71408	4.83411	5.73466	5.36721	4.89688	5.33044	4.98496	5.16884	5.91587	5.14986	4.65856	4.59261	5.12043	4.47066	5.45115	4.7846	5.53885	5.4439	5.61425	4.6162	4.50356	5.2032	4.66083	5.21115	5.08449	5.00121	4.8955	5.50702	4.97149	4.58031	6.11935	5.04018	5.20527	5.02186	4.79748	5.62268	5.2456	5.14031	5.69245	5.49826
ACHE	4.78574	4.64363	4.7552	4.65811	4.62883	4.60889	4.32689	4.92623	4.31172	4.51344	4.46392	4.8302	4.57844	4.51897	4.75636	4.70628	4.46349	4.73546	4.68841	4.77045	4.79752	4.43967	4.76427	4.75215	4.63574	4.82989	4.8731	4.43551	4.48518	4.52489	4.68397	4.51608	4.49609	4.65549	4.63396	4.65407	4.59302	4.73209	4.49183	4.32575	4.72767	4.52268	4.70077	4.30213	4.10463	4.4107	4.63033	4.71922	4.65245
ACIN1	7.417	7.78944	7.4453	7.39957	7.50641	7.6988	7.07906	7.32329	7.54826	7.17368	7.30841	7.39008	7.20914	7.46587	7.59957	7.08633	7.195	7.2154	7.3345	7.03737	7.21816	6.67325	7.57837	7.39624	6.95292	7.29802	7.63815	7.44227	7.6646	7.36087	7.08677	7.29762	6.8667	7.22986	7.91885	7.21061	7.21737	7.10524	7.62748	7.64595	7.27584	7.63774	7.41286	7.16176	8.64272	7.26441	6.97476	7.71192	7.46222
ACLY	8.14766	8.27083	8.57724	8.03604	8.36124	8.2526	7.86216	7.89377	7.84968	8.00594	8.29039	8.31965	8.15181	8.02345	8.06858	8.2513	8.17	7.91431	7.77977	8.23313	8.24858	8.41976	7.67407	8.24098	8.41022	8.04489	7.65463	7.92748	8.28123	7.99572	8.16639	8.03304	7.88545	7.81888	7.65152	7.91807	8.28873	8.01832	7.80568	7.93408	8.04571	7.97051	8.04308	8.42676	8.00952	7.94071	7.95892	8.3108	8.06323
ACMSD	4.74961	3.90634	4.69645	4.44516	3.80701	3.85247	3.9643	4.0879	4.18544	3.888	4.64624	4.80167	4.27677	3.98641	4.69821	4.06492	4.27917	4.76407	4.12274	4.48615	4.40951	3.81257	4.37039	4.6481	4.79474	3.7894	4.31733	4.50722	4.59553	4.66845	4.73209	4.63072	4.33606	4.86282	3.96586	3.88003	4.24914	4.83248	4.97115	4.80704	4.40807	4.20097	4.1581	4.38302	4.45436	4.05951	4.15091	4.59408	4.10149
ACN9	6.29985	6.19323	6.17817	5.94416	6.14565	6.62021	6.62019	5.98987	6.3663	6.83796	6.20561	6.93019	6.32174	6.2847	6.47193	6.4157	6.54869	6.05	6.58994	6.91875	6.73604	6.57345	7.44349	6.1892	6.66261	6.13529	6.63665	5.88452	6.45034	6.62037	6.53592	6.77761	6.56884	6.93235	6.93716	6.48966	6.46448	6.18685	6.69419	5.83829	6.30794	6.51497	6.48757	6.7642	5.88386	6.40245	6.49104	6.14097	6.23566
ACO1	7.00373	6.91122	6.57862	6.33947	6.43773	6.76264	6.3275	6.91051	5.96651	6.88555	6.4261	6.4197	7.07473	6.62585	6.64986	7.18481	6.84077	6.47814	6.65018	6.612	6.78287	6.43888	6.12865	6.5913	6.89489	6.1268	6.14145	6.13446	6.97798	6.26411	6.35586	6.64957	6.73442	6.09377	6.2721	6.30268	6.52924	6.90979	6.11702	6.66211	6.85159	6.73992	6.58171	7.03083	6.37393	6.4456	6.99726	6.38053	6.45157
ACO2	6.58769	6.79094	7.13639	6.71066	6.99331	6.94002	6.68374	6.98047	6.91122	7.39304	7.14491	6.77522	7.06694	7.12375	7.51434	6.97727	6.90629	6.92271	7.01296	6.92201	6.77623	6.91122	6.85331	7.00195	6.94804	6.77688	6.41145	6.74416	7.00853	6.7956	6.71776	6.89489	7.11997	6.37419	6.69313	6.62329	6.89891	6.62495	6.61106	7.3731	6.31983	6.43917	6.9669	6.60776	7.19231	6.80168	6.45188	6.89762	6.81163
ACOT1	4.61091	5.01291	4.60916	4.3179	4.90993	4.63368	4.78537	4.23595	4.76499	5.10718	5.09429	4.40215	4.76012	4.49552	4.83393	4.70552	4.76936	4.70379	4.87356	4.92201	4.85831	4.62043	4.46968	4.33554	5.01728	4.59533	3.74628	5.11129	5.05986	4.84278	4.77985	4.31755	4.62151	4.16395	4.57568	4.57599	4.8696	5.04935	3.7858	5.14686	5.19004	5.12469	4.78962	4.97336	4.8629	5.20776	4.7743	4.68526	4.75799
ACOT11	4.52101	4.52085	4.38041	4.00126	4.29098	4.23019	4.38028	4.69251	4.30373	4.62267	4.11767	4.31086	4.43859	4.90001	4.12216	4.35526	4.37833	4.83813	4.59693	4.59097	4.55007	3.81022	4.53888	4.5258	4.5551	4.39739	4.97018	4.62345	4.56407	4.70699	4.10968	4.42926	4.36558	4.61443	4.53549	4.61552	4.22601	4.7605	4.90263	4.80239	4.75734	4.37273	4.49386	4.68642	4.55473	4.0762	4.12644	5.1971	4.27117
ACOT12	4.13248	4.30744	3.58074	4.00746	3.51625	3.88753	4.0797	4.22759	4.10895	4.40583	4.73026	4.7359	4.22725	3.51279	4.24436	3.8466	4.30309	3.58719	4.09191	1.3369	4.07933	4.10064	4.35324	3.62712	4.28345	3.49499	4.39246	3.81931	3.97058	3.88501	4.05523	4.41597	4.29673	3.18922	3.96809	4.659	4.34154	4.68762	3.92034	3.84429	4.49566	3.2107	2.78473	4.17517	4.27433	4.05857	4.2969	3.77214	4.14147
ACOT2	4.74504	4.29297	4.63902	4.55044	4.85652	4.34746	4.72069	4.64026	4.85449	4.57858	4.7121	4.55402	4.79048	4.49969	4.57236	4.91465	4.88266	4.64673	4.89697	4.57768	4.58224	4.30607	4.55881	3.68274	5.01677	5.00078	4.48817	4.81862	4.92061	4.70567	4.7723	4.75472	4.74967	4.5206	4.44903	4.59141	5.00599	4.73238	4.20742	4.49284	5.11975	4.8178	4.85906	4.81703	4.0798	4.93828	4.63654	4.42678	4.77795
ACOT4	4.89995	5.69894	5.07629	5.51131	5.58056	5.21563	5.1789	4.73449	5.489	5.29126	5.72051	5.41393	5.24807	5.0058	4.68495	5.42544	5.76042	5.0388	4.81155	5.49808	5.16536	4.95487	4.67645	5.53682	4.81305	5.15185	4.25548	5.55186	5.15591	4.9865	4.64559	5.02413	4.02017	5.10087	6.16517	4.70092	4.98691	4.19777	3.92624	4.18201	5.57064	5.0023	5.7324	5.40505	4.80016	5.57907	5.42263	5.12898	5.37573
ACOT6	4.70956	4.6714	5.03218	5.26191	4.57366	4.35722	4.64548	4.04245	4.75576	4.79221	4.41545	5.00337	4.74657	4.60312	4.65321	4.54603	5.11145	4.72951	4.69997	4.59043	4.18165	4.40024	4.76718	4.58441	4.6418	5.07109	4.76628	4.55964	5.37534	4.65702	4.60285	4.96345	3.95138	5.06219	4.63432	4.38885	5.12342	4.58092	4.41617	4.28769	4.50643	4.18764	4.02854	4.60126	4.74494	4.66249	5.01331	4.684	4.36817
ACOT7	4.70719	4.58172	4.18748	4.15164	4.11001	4.56356	4.61471	4.60416	4.49122	4.83235	4.55892	4.61457	4.2328	4.64115	4.14191	4.78994	4.76178	4.42903	4.53819	4.52514	4.70987	4.26853	4.35873	4.88353	4.58845	3.83774	4.45358	4.47517	5.02805	4.56146	4.61269	4.84973	4.62227	4.47416	4.66197	4.94495	4.56263	4.35628	4.62431	4.76766	3.96406	4.29333	4.66381	4.39498	4.80012	4.57854	4.61989	4.2923	4.96529
ACOT8	5.75894	5.18975	5.82755	5.09257	5.31828	5.58019	5.36659	5.33154	5.76855	5.90178	5.18589	5.08932	5.76667	5.23506	5.43681	5.42425	5.42558	5.53299	5.28284	5.46262	5.07948	5.48544	4.79213	5.03093	6.03934	5.79767	5.34757	5.08854	5.22068	5.49911	5.73763	5.4059	5.50098	5.56015	6.01977	5.63676	5.41582	5.22097	5.27926	5.14539	5.57349	5.75386	5.58724	5.24228	5.31464	5.32617	5.69025	5.26879	5.62957
ACOT9	6.81419	7.2625	6.93133	7.1298	6.93783	6.99337	7.47492	6.79365	7.65502	6.85349	6.96585	7.3599	7.00203	7.11487	7.51659	7.222	6.63487	7.24136	6.77088	6.85455	6.55018	6.59867	7.3171	7.15156	6.7715	6.74003	7.50848	7.76553	6.80554	7.31091	7.27145	6.50208	7.35737	7.14411	7.82588	7.76108	7.19134	6.62727	6.788	7.048	6.73971	6.24723	7.43175	6.80564	6.9548	6.96526	6.46655	7.48981	6.95504
ACOX1	4.16262	4.57789	3.83838	4.07906	4.21448	4.1455	4.8313	4.43196	4.51799	4.98297	3.9758	4.21482	4.23755	4.60818	4.41419	4.56952	4.18523	4.01736	4.00547	4.60031	4.44078	4.34212	4.79689	4.25248	4.51938	4.95048	4.64573	4.18104	4.53123	5.06193	4.00366	4.38591	4.99659	4.58028	5.19028	5.13064	4.26724	4.0805	5.97908	4.64337	4.51628	3.80284	4.4797	4.41933	3.87712	3.88118	4.7786	4.21418	4.18764
ACOX2	4.65249	4.31013	5.00527	4.70582	4.70567	5.12312	4.75384	4.79363	5.19155	4.3246	4.84049	5.01419	4.26835	5.12389	4.74062	4.64714	4.51389	4.16145	3.94842	4.9374	4.47231	4.77677	4.22512	4.75174	4.85589	4.93564	4.37784	4.62125	4.32511	4.73052	5.17471	4.98994	5.14031	4.8911	4.44667	4.93529	4.85731	4.48233	5.14087	4.45414	4.26553	4.73507	4.9292	4.84138	4.70863	4.69206	4.59566	4.39826	4.22397
ACOX3	5.62491	5.38513	5.94908	5.29636	6.02375	5.51583	6.09507	6.24038	5.58019	5.79814	5.79054	6.02451	5.78634	5.66868	5.16596	6.04199	6.05899	5.5415	5.50735	5.78837	6.17049	6.37868	5.05171	6.23788	5.54788	5.07148	5.90901	5.68723	5.96818	5.45787	5.56469	5.42774	6.04452	5.67184	5.20012	5.58149	5.74685	5.18281	5.16732	5.43785	5.51116	5.93307	5.4507	5.8815	5.99381	5.57186	5.84875	5.56587	6.58113
ACOXL	4.09789	4.01558	4.27092	3.92474	4.24899	3.52166	4.55407	4.34685	4.37631	4.0372	4.46602	4.78368	4.1553	4.30291	4.23059	5.03522	4.90059	3.93627	4.30765	4.11529	5.22378	4.2773	4.25526	4.49423	4.31992	4.72783	4.1881	4.69405	5.11991	4.21282	4.42221	4.18539	4.63757	4.07132	3.9392	3.45224	4.17476	4.53012	4.15552	4.50437	3.93313	4.35515	3.8338	4.29594	4.25035	4.35158	3.72637	4.53022	4.20507
ACP1	8.43277	8.61694	8.80874	9.22804	8.82242	8.14959	8.70411	8.62198	8.29468	9.18516	8.77708	8.08519	9.44691	8.51501	8.80462	8.83515	8.72395	8.45568	8.89845	8.77916	9.15894	9.04173	8.5794	7.95963	8.51665	8.72287	8.17164	8.4378	8.44106	8.58037	9.35577	9.21095	8.70351	9.02177	7.56072	8.24362	8.89269	9.225	8.86568	8.39854	9.28405	8.85507	8.93724	9.51617	7.17452	8.69507	9.13548	8.47475	8.64526
ACP2	5.92011	6.41122	5.49236	5.58997	6.03264	5.85148	5.71341	5.9402	5.66285	5.49206	6.09799	5.47463	5.71364	5.77766	5.84897	5.46187	5.73635	6.26612	5.60809	5.48171	5.33913	4.9668	4.26821	5.89232	5.51048	5.3401	4.2902	6.33774	5.76297	5.44735	5.71734	5.96602	5.65929	5.19464	5.48445	6.18755	5.50539	5.80794	5.50082	6.35925	5.62996	5.30987	5.85819	5.72394	6.90289	6.25731	5.52153	5.87982	6.15846
ACP5	5.18552	4.96329	5.94625	5.08791	5.20471	6.13024	5.03504	6.30757	5.42803	5.64085	5.05112	5.28624	5.91744	4.60552	5.53996	5.17396	5.00504	5.8981	4.63382	5.26478	4.71207	4.75629	5.04968	5.57151	5.10731	5.32905	5.32418	5.19364	5.53817	5.94866	5.68212	5.57777	5.67007	5.60017	3.84054	5.94314	4.94676	5.76065	4.4694	7.10932	5.66345	5.17013	5.23663	5.28038	5.61702	5.51503	5.30505	5.36232	5.08386
ACP6	5.04492	5.0436	5.35794	4.99931	5.18848	5.26844	4.84497	5.08598	4.5096	4.73355	5.09914	5.43224	4.76146	4.61309	5.54573	5.12427	4.7707	4.40792	4.98191	4.95733	4.50118	4.95658	5.81728	5.12326	5.10079	4.61676	5.10505	4.67857	5.67867	5.37613	5.22689	4.92679	5.33166	5.7324	5.10047	5.45084	4.94086	6.15979	5.24923	4.65738	5.36011	5.75763	4.72999	5.26879	4.98043	5.75609	5.51436	4.78108	5.06482
ACPL2	5.88409	5.44451	6.13082	5.61109	5.76242	5.46488	5.34691	5.88732	6.06009	6.01436	5.53759	5.44286	5.44606	5.59131	5.36159	5.96249	5.98213	5.19095	5.38276	5.50131	5.42652	5.73863	7.21611	5.17516	5.72944	5.65928	6.3463	5.3035	5.93565	6.14702	5.8334	5.79853	5.33206	5.94263	6.50677	6.17536	6.01255	6.21779	7.04946	4.86993	5.98338	5.86759	5.78221	5.99719	4.96735	5.79538	5.65513	5.55932	5.83239
ACPP	5.56677	6.18366	6.19074	5.67424	5.91194	5.66541	5.76944	6.09799	5.87958	5.80838	5.58923	5.36337	6.02478	5.91145	5.2914	5.96422	5.71592	6.50952	5.86006	5.97957	5.07109	5.98253	5.64278	6.37598	6.26969	5.34314	6.18073	5.90338	5.66087	6.19261	5.64182	5.52387	5.71054	5.80136	6.10299	5.89395	5.64143	5.70288	6.12894	5.93584	5.60667	5.58001	5.28361	5.33786	5.45631	5.81196	5.69748	5.75696	6.11728
ACPT	5.16788	4.63572	4.81467	4.62658	5.21742	4.98173	4.96829	4.85498	5.26385	5.10947	4.50877	5.18274	4.41033	5.46308	4.84317	4.68817	4.95846	4.66415	4.53005	4.43052	4.20481	4.30725	5.04074	4.8319	4.71812	4.95887	5.1731	4.97852	5.06437	5.06763	4.86627	5.10213	5.26407	4.95195	5.49644	4.85146	4.42175	4.83723	5.24601	4.79692	4.38262	4.87445	4.63089	4.96436	4.99738	4.79229	4.67515	4.65503	5.0154
ACR	3.86246	4.36821	4.05844	4.21747	4.15657	4.24456	4.42998	4.33548	4.92131	4.49698	3.76666	4.46557	4.29869	4.26292	4.35508	3.94943	4.12884	4.56168	4.65081	4.26771	4.38738	4.3979	4.32544	4.47373	4.2944	4.44115	4.86066	4.66341	3.95927	4.16842	4.25553	4.30887	4.08584	4.57515	4.50029	4.01238	4.71234	4.93847	4.138	4.33949	4.41562	4.4482	4.68151	4.1831	3.76016	3.97688	4.53322	4.42948	3.92124
ACRBP	6.69313	8.16529	6.39482	8.18368	6.78491	7.52344	7.18443	7.85046	7.98074	6.74416	7.78455	7.88476	6.93753	8.30403	6.36964	7.42997	6.52757	6.90807	8.23593	7.32969	6.43206	5.92108	8.14134	8.20937	6.64518	8.27706	7.59639	8.12927	7.12916	7.89741	7.7614	6.78089	7.40912	7.33811	8.26508	7.4275	6.79192	6.2337	8.81765	8.43086	6.94281	8.20522	7.75035	7.30682	7.592	7.40996	6.61576	7.98696	7.76634
ACRC	4.73449	4.47595	4.53866	4.89475	5.19856	5.33813	4.58092	4.69137	4.74858	5.11923	5.26552	4.84749	4.98977	5.17934	5.31057	5.09521	5.33723	5.18775	5.43088	4.8164	4.88353	4.27148	4.71021	5.0158	4.5666	4.83157	4.80956	4.40309	4.978	4.8678	4.74066	4.6502	4.82698	5.10352	5.17087	4.90019	4.72105	4.88789	5.00892	5.30528	4.65634	5.27883	5.13557	5.00109	5.66598	4.92106	4.97103	5.02163	4.71551
ACRV1	4.12401	3.79365	4.01055	4.4451	3.90935	4.15739	4.21768	3.53248	3.97163	3.69178	4.2119	4.35558	4.01186	3.78899	4.132	4.11892	3.99185	3.75003	4.56411	3.99626	3.87932	3.91302	4.48823	3.55083	3.73244	3.85645	4.31434	4.13051	3.91141	3.8899	3.89069	3.84785	4.36524	4.00045	3.96125	4.26772	3.73589	3.82684	4.07444	4.13571	4.14828	3.93723	4.11238	4.21928	3.92206	3.87468	3.89292	3.60904	4.09545
ACSBG1	5.42513	5.73323	5.38202	5.45056	4.8653	5.29151	5.19392	5.39399	4.84315	5.24944	4.52911	4.28621	4.80819	5.31396	4.5985	5.29091	5.15519	4.8464	4.70188	5.02545	4.68304	4.1495	5.51367	5.46851	5.22624	5.12296	5.19555	5.58258	5.70345	5.22594	5.46582	4.80556	4.95733	5.55153	5.14693	5.10623	4.89432	4.47239	6.32589	4.77065	5.0088	5.63415	5.43317	4.6387	4.47313	5.26082	5.15019	5.4938	5.41568
ACSBG2	3.71611	3.82137	3.78613	4.2594	3.98592	3.54375	3.99411	4.02384	4.09093	3.37014	4.27312	3.51478	3.9005	3.45905	3.92008	4.21177	4.22864	3.87395	3.87303	4.31154	4.35275	3.82137	3.87913	3.87079	3.48859	4.21835	4.29951	4.5489	3.9233	3.54907	4.47015	4.15245	4.20068	4.43679	3.24707	4.0657	4.26689	3.95496	3.40812	3.74996	3.64149	4.0657	4.03271	4.02967	4.17158	4.68381	4.00684	3.71676	4.26525
ACSF2	5.46231	5.07603	4.56104	4.81012	5.04655	5.10229	4.58826	5.18865	4.39068	5.14775	4.94596	4.70871	4.63222	5.49859	5.119	4.86932	4.87877	5.38246	4.88962	5.1772	4.97948	4.8707	4.50481	5.47417	5.1028	4.33808	4.10239	4.08941	5.16749	4.57732	4.59979	4.66289	5.07458	5.22155	5.05826	5.37039	4.86517	5.65576	4.17844	4.48932	4.92448	4.78828	4.50039	5.28635	5.41851	4.84609	4.86486	4.66308	4.34212
ACSF3	4.76058	5.33307	4.51213	4.87149	4.35577	4.72039	5.03955	5.62094	5.6048	4.21858	4.49984	5.13308	5.35446	4.32207	4.65273	4.9725	5.27904	5.00056	5.28656	4.5325	4.46752	4.81541	4.46023	5.0218	4.82431	5.03181	4.38607	4.91525	4.10588	4.82645	5.18417	4.9609	4.73266	5.02223	4.01988	4.86823	4.31762	4.60404	5.45413	5.87573	4.49722	4.6364	5.98152	4.94534	4.47461	5.25028	5.15003	4.43773	4.91107
ACSL1	7.98978	8.84419	8.99885	9.11455	9.1515	10.1163	10.1719	9.54478	11.0565	9.00155	9.21098	10.6205	10.2201	9.98283	10.0625	9.70076	8.77791	9.41861	9.55733	8.71787	9.0024	8.34396	11.4426	9.06572	9.81493	10.1344	10.9574	9.13639	9.35585	10.4359	8.22217	8.35642	9.87875	10.1147	11.4863	10.4974	9.29629	8.30521	9.61443	9.56843	8.38213	8.48575	9.14636	7.28362	9.88404	8.48978	8.9074	9.02381	9.05423
ACSL3	5.8732	5.68682	6.04122	6.7278	5.69685	5.8459	6.14681	5.66446	6.57519	6.13211	6.46343	6.92309	5.49443	6.19261	6.18393	5.80688	6.25018	7.10378	6.42311	5.74324	5.92366	5.92248	6.70666	5.27475	5.56503	6.7113	6.71321	6.70935	5.9453	5.72349	5.67809	6.20635	6.69248	6.18861	6.73792	6.7023	5.71054	5.72009	6.81942	6.48211	5.87033	5.59731	6.00113	6.25507	5.93237	6.07781	5.62359	6.58479	6.14229
ACSL4	5.10777	4.66225	5.18386	4.92928	4.67596	4.94131	5.19457	5.16401	5.17972	5.00034	5.0884	5.16765	4.49247	4.95162	4.78341	5.00473	4.72172	4.98165	4.93827	4.6231	4.92251	4.96145	5.06198	4.69019	4.90362	4.92257	5.64836	4.94855	4.96488	4.98505	5.14116	4.72475	5.02423	4.58015	6.35513	5.30705	4.91808	4.71232	5.55801	5.30117	5.02135	4.65272	5.14256	4.5831	5.0419	4.68258	4.81298	5.02764	5.04231
ACSL5	4.72538	4.82401	4.66616	5.07874	4.54418	4.67214	4.7558	4.50668	4.76439	4.84173	4.89626	4.92925	4.80171	5.37726	5.0797	5.05664	5.14224	4.74727	4.80879	4.92567	4.26143	4.62791	4.42636	4.29385	4.79588	4.61533	5.94142	5.04585	4.30129	4.90747	4.93076	4.97499	5.13888	4.77417	4.93138	4.97575	4.68506	4.9757	4.71606	4.94223	4.96118	4.75532	5.31187	4.94039	4.54099	4.85088	4.8587	4.95085	4.49747
ACSL6	4.1612	4.22282	4.48533	4.04052	4.3531	4.32095	4.3876	4.45889	4.25816	3.8518	4.34638	3.85855	4.45659	4.15486	4.45477	4.16521	4.26335	3.89255	4.36769	4.15835	4.52839	4.0601	4.06916	3.87262	4.51655	4.54532	4.3221	4.32531	4.34986	4.31351	4.5721	4.42604	4.18777	4.68156	4.41868	4.29775	4.36625	4.5682	4.76976	4.63637	4.55973	4.26328	4.25353	4.42805	4.08101	4.61566	4.71775	4.08133	4.39621
ACSM1	4.05931	3.85265	4.13766	3.92133	3.36176	3.77652	3.93356	3.53386	3.9172	3.71706	3.7505	4.05598	3.91569	3.84406	4.19201	4.12879	3.56777	3.14586	4.02875	3.70322	3.70932	3.70889	3.90548	3.86124	4.03332	3.90625	4.23559	3.72356	4.41989	2.98813	4.29426	3.27151	4.19987	3.51941	4.34003	3.8241	3.14398	4.17728	3.6045	4.29938	4.20107	4.30891	3.74972	4.00547	4.15207	3.77856	3.00006	3.5298	3.9451
ACSM2A	4.34958	4.50026	4.09217	4.18989	4.45452	4.52284	4.05502	4.01	4.73229	4.40769	4.39919	4.63177	4.594	4.64104	4.95756	4.87559	4.56714	4.77711	4.57008	4.58603	4.37925	3.92787	4.44682	5.41609	4.7151	4.16868	4.03312	5.1857	4.19058	4.30573	4.44451	4.45848	4.60712	4.2897	3.79717	4.24946	5.0777	4.80446	4.57854	5.40836	4.45915	4.43963	3.95324	4.78084	4.14491	3.9792	4.09022	4.60946	4.90584
ACSM2B	4.70547	4.60989	4.38473	4.42218	4.56186	4.5539	4.3792	4.56422	5.10745	4.63429	4.64277	4.63921	4.50436	4.28892	4.58406	5.17268	4.59209	4.64	4.8189	4.96562	4.63254	4.65785	4.57287	4.68227	4.32855	4.70837	4.61115	4.46923	4.38942	4.30662	4.77961	4.68234	4.51202	4.46391	4.44844	4.31775	5.00839	4.31949	4.46573	4.43742	4.79825	4.76225	4.71949	4.3559	4.55642	4.78519	4.58907	4.632	4.7481
ACSM3	4.57736	4.75597	4.86545	4.93276	4.26333	4.63159	4.66586	4.35975	4.57467	4.63151	4.60934	4.4511	4.22248	4.82298	4.63964	4.79592	4.50696	4.96579	5.03454	4.4831	4.41434	4.72358	4.41236	5.12604	5.28935	4.68428	4.91574	4.24764	4.53863	4.36656	5.03545	4.934	5.15552	5.17164	4.47478	4.31298	4.50079	4.67775	4.71358	4.52738	4.88317	5.05211	4.367	4.7455	4.38799	4.65834	4.40044	4.49305	4.38281
ACSM4	3.94741	4.32647	3.6461	4.01515	3.80426	4.49351	4.69771	4.37326	3.61953	4.60436	4.0671	4.09028	4.73044	4.41279	4.74839	4.51424	3.60593	4.03549	4.48883	4.54013	4.45465	4.431	3.99161	4.14502	4.39261	4.22195	4.82487	4.15482	3.88451	4.50674	4.46786	4.60186	4.61384	4.311	4.19001	4.68687	3.53309	4.64045	4.19675	3.97106	4.18842	4.28937	3.48013	3.74781	4.41933	4.5866	4.39353	4.96941	3.83585
ACSM5	4.70612	4.44368	4.18109	4.20947	4.31088	4.47712	4.32809	4.67656	4.52117	4.5458	4.71416	4.17928	4.01108	4.35267	4.53368	4.74756	4.82137	4.14707	4.62535	4.5197	4.70853	4.48075	4.63993	4.13317	4.45084	4.62719	4.28406	4.48356	4.40474	4.54013	4.37501	4.47516	4.09505	4.94076	4.44375	4.24645	5.03706	4.4978	4.18863	4.62066	4.66661	4.33749	4.68252	4.29865	4.85804	4.07622	4.49168	4.53911	4.27776
ACSS1	7.17447	6.11461	6.43444	6.46404	6.54051	7.39715	6.57921	6.75315	6.2568	6.37868	6.65379	6.37509	6.88032	6.59065	7.49089	6.42341	6.64204	6.95259	6.17342	6.80024	6.49651	7.05239	5.51967	6.89277	6.77101	6.24565	6.93344	6.49492	7.26241	6.84252	6.85129	6.3247	6.49651	6.473	5.86303	6.70165	7.08016	6.52892	6.11752	6.77588	6.69741	6.60945	6.92658	6.99792	7.91981	6.78689	7.20089	7.21624	6.69577
ACSS2	5.02333	4.77608	4.75483	4.91168	5.28072	4.67087	4.72621	4.88752	4.44219	4.50299	4.70251	4.88176	4.70906	4.47348	4.9466	4.798	5.20955	5.04123	4.77507	4.60619	4.52251	4.91515	4.70287	4.60004	4.93952	4.6527	4.77806	4.61613	4.88282	4.9375	5.00852	5.523	4.9274	5.11353	5.38101	4.66297	4.86804	4.61661	4.69633	4.62949	4.99148	4.88779	5.119	5.12374	4.61529	4.38591	4.75774	4.64665	4.72617
ACSS3	4.25625	4.79363	3.78135	4.49713	4.83834	4.52441	4.41313	5.00033	5.45303	4.97482	4.75107	4.67982	5.07049	5.28786	4.66756	4.67605	4.48121	4.65971	4.56133	4.81381	4.77147	4.83965	4.73827	4.80904	4.34948	4.41326	5.26425	4.94664	4.52932	4.88865	4.85315	4.6859	4.81122	5.25558	5.25609	4.94086	4.12751	4.59625	5.7473	4.93765	4.86255	4.99113	4.62212	4.17938	5.00045	5.21784	4.68298	4.92178	4.52277
ACTA1	3.76966	3.79294	3.52113	3.59743	4.15262	3.84419	4.39187	3.0766	3.83827	4.06361	4.12907	4.37258	4.05369	4.22926	4.3439	4.21224	3.8749	3.74659	4.03162	3.89018	3.95845	3.9583	3.81502	3.68801	3.5142	3.52277	3.41105	4.15273	4.36656	4.1524	3.75609	4.02356	3.40725	3.85402	3.7485	3.71535	4.01508	3.72932	4.20707	4.361	3.53522	3.448	3.30836	3.92693	4.47195	3.5367	4.19083	3.82754	4.14248
ACTA2	7.08308	7.35377	6.52665	8.38952	7.27969	7.06252	6.37692	7.82589	7.8426	6.55322	8.38213	6.62619	6.9348	8.01619	6.55507	7.07181	7.54513	7.85243	6.98739	6.59636	6.33262	7.97272	7.96746	7.7556	6.66538	7.02753	6.30819	8.43983	7.04204	7.04711	8.11645	7.91273	6.95545	7.19005	7.89045	7.47342	6.61326	7.5991	7.86141	7.51897	6.70165	7.28443	7.35137	6.15463	8.18029	6.66407	6.57645	7.15529	6.52989
ACTB	12.7832	13.3486	13.2261	12.8951	13.2068	13.322	13.2194	13.2865	13.4055	13.0768	13.2593	13.4629	12.9062	13.1485	12.8727	12.9896	12.719	13.0058	12.9062	12.7626	12.9225	12.8499	13.2801	13.4265	12.7832	12.8116	13.3141	13.2133	13.1607	13.1607	13.3004	13.2261	12.9225	13.5182	13.2329	13.2133	13.4342	12.8008	13.3622	13.0218	13.1362	12.648	12.8782	13.1246	13.4414	12.9225	13.1742	13.1672	13.2593
ACTBL2	4.50696	4.10798	4.23476	4.18882	4.61387	4.45957	4.11221	4.20722	4.27317	4.07984	5.28107	4.51193	4.88628	4.66672	4.71441	4.23389	4.40238	4.43349	4.48184	4.32384	4.4233	4.67376	4.15613	4.61858	4.33316	4.63546	4.83904	3.99305	4.2579	4.28857	4.24189	4.40466	4.45374	4.54851	4.61974	3.60988	4.49366	4.54763	4.47369	4.43337	4.23379	4.44578	4.0504	4.30421	3.95935	4.31979	4.18942	3.60472	5.06596
ACTC1	4.28297	3.7185	4.39308	4.42747	4.32931	3.91319	3.73174	4.5565	4.50002	3.91481	4.16495	4.13817	3.92361	4.44733	3.46198	4.34612	3.87377	4.10371	4.47319	4.25886	3.89478	4.02713	4.26946	4.17841	3.88546	4.38952	4.83143	4.28112	4.4387	4.39673	3.98557	3.93706	4.44533	4.53749	4.64173	4.3609	3.47186	4.41065	4.1428	4.72161	4.21036	3.90933	3.6794	4.06822	4.235	4.31524	3.59453	4.04509	4.25549
ACTG1	12.318	12.7647	12.7312	12.615	12.5682	12.3026	12.732	12.4956	12.5253	12.5941	12.5747	12.2499	12.5669	12.4105	12.5232	12.3369	12.4525	12.1392	12.5039	12.49	12.5964	12.7022	12.6149	12.2728	12.8356	12.489	12.6796	12.5772	12.5143	12.3508	12.6058	12.6264	12.7328	13.0226	11.7794	12.4751	12.73	12.6809	12.5864	11.9631	12.6334	12.5798	12.6025	12.6745	11.6715	12.6355	12.594	12.366	12.7642
ACTG2	4.04665	4.19361	4.14147	3.78298	4.0587	3.5512	4.18612	3.71693	3.6753	4.02773	3.68512	4.16871	4.11701	3.75171	2.5717	3.72753	2.77171	3.10723	3.71693	4.16693	3.74836	2.83139	3.85892	3.23649	3.8069	4.39494	3.89125	3.98545	3.64809	3.93246	3.58117	4.23817	3.63081	4.04557	4.07566	3.30647	3.78626	3.37254	3.8641	3.64222	4.25535	4.26343	3.53496	3.70659	3.69258	3.67429	4.14074	3.41231	4.2794
ACTL6A	7.01725	6.66468	7.03817	6.55639	7.06186	6.67002	6.90234	7.28086	7.10277	7.55813	7.15214	6.89708	7.09763	6.71326	7.34968	7.16818	7.40801	7.24642	6.99813	7.45957	7.34844	7.86441	6.21536	6.51871	7.33596	7.17029	6.41328	6.70709	6.92518	7.05234	7.14671	7.63657	6.98577	7.01074	5.6553	6.80586	6.91764	6.99417	6.19907	6.42296	7.24928	7.18898	6.84575	7.53794	5.94208	7.22544	7.37814	6.93869	6.9768
ACTL6B	4.52315	4.51282	4.66701	4.47092	3.88256	4.86282	4.93337	4.5328	4.86592	4.50327	4.32022	4.95376	4.86799	4.60104	3.88916	4.74537	4.45779	4.29551	5.031	4.60694	4.1396	4.58307	4.14719	4.62427	4.93544	4.65781	4.26226	4.88633	4.30199	5.11915	4.02439	4.77781	4.49006	4.47094	4.84535	4.35255	4.63165	4.80344	4.68116	4.09249	4.26078	4.6911	4.64098	4.56043	4.71676	4.90271	4.33231	4.70254	4.56788
ACTL7A	3.72904	3.88235	3.88118	3.91447	3.64187	3.42551	4.0321	3.88953	3.59877	4.45215	3.61541	4.69841	3.91129	4.12705	4.09268	3.66077	2.80883	4.12129	4.16024	4.23841	4.31025	4.4542	4.46088	3.66129	3.70799	3.71972	3.90615	3.63744	4.33294	3.21585	4.11155	3.55792	4.03368	4.00366	3.18631	3.77407	4.36765	3.66806	4.2817	3.86478	3.67993	3.64333	3.72577	3.4938	3.86478	3.77266	3.37625	4.31737	3.76744
ACTL7B	4.70506	5.22827	4.79234	4.82746	4.97936	4.85714	4.40741	4.57655	4.49402	4.57247	5.06847	5.43405	4.44799	4.2719	3.95895	4.29398	4.77718	4.6566	3.19924	3.90764	4.46192	4.36304	3.80284	5.29441	4.58384	4.59625	4.46805	4.85993	4.61057	4.59871	4.61514	4.74792	4.79428	4.87154	4.25329	4.53303	4.90153	5.02279	5.04207	4.62969	4.66016	4.70321	4.11481	4.65646	4.2018	4.72047	4.66837	4.44856	4.76122
ACTL8	4.4425	4.44344	4.20093	4.2519	4.16387	4.52351	4.39255	4.50091	4.64308	4.75293	4.63322	4.11993	4.33853	3.95755	4.74479	4.35637	4.26347	4.30765	4.21372	5.01493	4.50302	4.41501	4.30343	4.00118	4.54381	4.51912	4.34763	4.78819	4.26343	4.79549	5.1274	4.36821	4.31733	4.32809	3.94289	4.31699	4.11892	4.63454	4.43165	4.3893	4.76323	3.6729	4.21392	4.632	4.74328	3.94952	4.54925	4.0676	4.32532
ACTN1	9.90178	10.1655	9.61326	10.3776	9.51343	9.67351	10.1526	10.0193	10.0689	9.5236	10.1057	10.6399	10.0961	10.3322	9.97556	10.1025	9.14458	9.76576	10.1639	8.9592	9.80948	8.74094	10.4856	9.52579	9.92533	10.3998	10.8937	10.2822	9.72233	10.2029	8.60298	9.52805	10.1344	10.0843	11.5784	10.6269	9.62282	9.82593	11.133	10.3032	9.85084	9.61698	9.67869	9.46842	9.8801	9.66293	10.0427	10.3648	10.2288
ACTN2	4.24531	4.55537	3.88421	4.28836	3.73058	3.96504	4.53303	4.37501	4.67822	4.56285	4.52159	4.02499	4.48112	3.92737	3.81014	4.21717	4.43941	4.27562	4.40462	4.56624	4.44603	4.16672	4.57116	4.24711	4.0764	4.57948	4.56969	4.49705	4.21849	4.22422	4.15446	4.2737	4.84871	4.59828	4.59006	4.17933	4.77815	4.42244	4.27699	4.77784	4.64471	4.53406	4.41404	4.4133	4.13285	4.64205	3.3772	4.31762	4.69228
ACTN3	4.07011	3.94179	4.44897	4.32194	4.64624	3.93059	4.05495	4.66541	4.53043	4.36581	4.66863	4.05369	4.13688	3.57362	3.90596	4.20881	4.11855	4.07004	4.36765	3.70224	4.17103	4.29072	4.39131	3.87944	4.01417	4.4165	5.0935	4.86134	4.32634	4.21912	4.63269	4.08615	4.30484	4.16333	4.18968	4.44385	3.9163	3.63062	3.62982	4.71752	4.27809	3.38903	3.87252	4.40498	4.887	4.47072	3.89172	4.20141	4.36525
ACTN4	8.76607	8.26316	8.41851	8.6794	7.47053	8.0304	7.81444	8.21107	8.64343	7.26206	8.24328	8.4099	8.06905	8.01024	8.21107	7.86321	7.77971	8.13308	7.8838	7.61805	7.71472	8.28537	8.79857	8.90816	7.96133	8.37398	8.38572	8.62885	8.26748	8.09525	8.21628	7.58341	7.76235	8.07788	8.82578	7.91885	7.99948	8.00814	8.28953	8.82239	7.74306	7.77012	8.13859	7.31071	9.19675	7.57167	7.93499	8.14293	7.9421
ACTR10	7.86321	8.17436	7.99262	7.88791	8.06792	7.81543	8.24216	8.11071	7.89144	7.67248	7.90967	8.51708	7.93356	7.71052	7.82829	8.15277	8.04403	7.81745	7.83922	8.44394	7.52122	8.36901	8.16142	7.1034	8.17857	7.99641	8.11645	7.98123	8.17436	8.07517	8.20755	7.90918	7.87377	8.00053	8.14931	7.93772	7.89094	8.41851	7.6279	7.64037	7.57939	7.7604	7.98376	7.62834	6.9676	8.28537	7.95922	7.71656	7.96592
ACTR1A	7.92884	7.94876	7.86421	7.66922	7.9645	7.49889	7.77293	7.55122	7.55298	7.35766	7.41243	7.61666	7.89741	7.54604	7.26283	7.49889	7.49805	7.48024	7.75939	7.58972	7.74553	7.74118	7.43839	7.77731	8.11908	7.80524	8.00814	7.48024	8.15668	7.47183	7.57939	8.08299	7.83922	8.0258	7.81152	7.96542	7.83734	7.75609	8.2169	7.9462	7.81796	7.64223	7.6094	7.97471	8.10499	7.91273	8.34828	7.81845	7.11046
ACTR1B	7.02598	6.89342	6.85364	6.72651	6.90912	7.08986	5.97113	7.0921	6.18995	6.93655	6.48764	6.5131	6.98697	6.68245	6.27939	6.86637	6.86466	6.55699	6.78689	7.16865	7.73808	6.99331	6.1802	6.56517	6.25047	6.90732	6.77426	6.864	6.85842	6.34339	6.53422	7.09022	6.98783	6.91855	6.0877	6.35722	6.83526	7.07939	6.68503	6.44043	7.1985	7.76829	6.61479	7.08197	6.77163	7.38389	7.06367	6.84778	6.86535
ACTR2	11.2901	11.1471	11.3905	11.3871	11.1114	10.8886	11.215	11.1278	11.0112	11.0592	11.2681	11.3559	11.1029	10.6335	10.8316	10.939	11.1114	10.9954	11.0592	10.8685	11.1305	11.1821	11.1588	10.6288	11.1705	11.0914	11.6375	11.1705	11.3626	10.8937	11.3589	11.1848	10.5879	11.1731	11.5208	10.8148	10.6961	10.7137	11.6484	10.603	10.9826	10.7433	11.215	11.4725	10.3648	10.9625	11.4999	10.8912	11.1875
ACTR3	7.77679	7.78315	8.03262	7.5752	7.74454	8.12026	8.1887	8.28055	8.43797	8.76757	8.34701	8.61875	8.14474	7.85896	7.91069	8.47459	8.26191	8.33077	8.69902	8.96518	8.5177	8.13308	9.16659	8.33369	8.02478	7.46448	7.55164	7.50094	8.01619	7.9508	7.9441	7.69338	7.87019	7.50094	7.59589	7.71945	8.10292	7.13251	7.35535	7.42658	7.58122	7.11046	8.04843	7.06956	7.04172	7.40324	7.42402	7.52122	7.46181
ACTR3B	4.93455	4.9994	4.68582	4.74259	4.83044	4.57762	4.85462	4.89267	4.34947	4.51133	4.65078	4.78651	4.85295	4.84455	4.71737	4.85387	4.62655	4.5968	4.89573	4.8743	4.82315	5.0606	4.60405	4.83045	4.77417	5.04587	5.04003	4.882	4.91761	4.95778	4.49461	4.83707	4.7018	5.00607	4.69389	4.66171	4.82499	4.47125	4.78486	4.56959	4.8009	4.61263	4.97961	4.88604	4.81134	4.63988	4.97641	4.4402	4.59642
ACTR5	5.49396	4.86559	5.42892	5.44222	5.45522	6.02229	4.96646	5.33424	5.31864	5.80041	5.39708	5.3029	5.33347	5.37333	5.39668	5.44553	5.34189	5.34048	4.90882	5.48365	5.72967	5.20137	4.70211	5.71341	5.36471	5.05045	4.22707	5.52793	5.67108	5.52586	5.99531	5.4055	5.42276	5.75872	3.90688	4.99895	5.34834	5.62754	4.05543	5.41085	5.22563	5.74901	5.76944	5.4828	5.82238	5.54573	5.71468	5.52119	5.23613
ACTR6	6.7733	5.8869	6.29513	5.58039	6.75489	6.45811	6.34959	6.69772	6.39542	7.40324	7.04461	6.5913	6.51399	6.29049	6.90663	6.82347	6.77856	6.68281	6.85232	7.21271	7.03231	7.05925	6.43387	6.52924	6.80168	6.58736	5.52453	6.08589	6.52418	6.27939	6.55507	6.56139	6.56973	6.45655	4.69641	6.48823	6.45529	6.77654	5.44147	5.75763	6.83323	6.4999	6.61388	6.41645	6.417	6.80919	6.46404	6.22101	6.76932
ACTR8	5.77289	5.40253	5.57349	5.10512	5.56486	5.6896	5.27151	5.15328	5.43814	5.29761	5.35945	5.46898	4.90983	5.39964	5.60388	5.25609	5.22223	5.61208	5.12764	5.57277	5.81438	5.92412	5.21426	5.29014	4.95997	5.25704	5.66383	5.5257	5.18023	5.38259	5.21217	5.8396	5.55134	4.9956	5.6119	5.10345	5.29817	5.15393	4.65005	4.95852	5.25104	5.31165	4.94836	5.37346	5.5067	5.01568	5.84376	5.46754	5.75204
ACTRT1	5.97733	6.1802	5.6189	5.79767	5.43301	5.75184	5.49678	5.78393	5.36418	5.70871	5.40111	5.46296	4.74058	6.08843	5.12349	5.15177	5.24923	5.13951	5.65364	5.11963	5.31542	5.59546	6.41122	5.04137	4.90364	5.52891	5.36619	5.80688	5.65694	5.62432	5.34314	5.52978	5.77892	5.68981	6.24817	5.2951	5.31429	4.72527	6.1737	6.26742	5.44099	5.34888	4.83717	5.46111	5.19001	5.57222	5.24788	5.5652	5.28428
ACTRT2	4.10769	4.15816	4.63435	4.19346	4.20035	4.41169	4.24053	4.25886	4.38156	4.29277	4.15497	4.05194	3.73627	3.76889	3.79621	3.96943	3.51739	4.43974	3.87441	4.652	3.97442	4.32797	3.99305	4.65291	3.61294	3.61522	4.58731	3.58521	4.38874	3.79359	3.72562	3.999	4.07239	4.97776	4.24975	4.01014	4.3925	3.52327	4.21883	4.42296	3.84151	3.52166	4.0833	4.00441	4.15558	3.22449	4.3382	4.35557	3.99971
ACVR1	6.72174	6.64458	6.33719	6.50431	7.26441	6.84469	6.74643	7.21311	6.53108	7.03231	6.93514	7.21143	6.78689	6.66211	6.82107	7.26525	7.07874	7.36537	7.15907	7.29303	6.95409	7.27346	6.07132	7.04785	6.94106	7.02235	6.66474	6.93204	6.73002	6.78384	7.08457	7.23958	7.05453	7.02823	5.93037	6.46162	6.55664	6.90181	6.87595	6.70996	7.49724	6.92131	7.09788	6.6831	6.4453	7.30157	6.64297	6.7129	7.0582
ACVR1B	4.48886	4.46262	4.5123	4.48822	4.50816	4.32777	4.56334	4.43708	4.31997	4.43713	4.69423	4.39392	4.53028	4.6228	4.44198	4.43768	4.15039	4.67558	4.55547	4.71759	4.32596	4.51989	4.63653	4.24117	4.47425	4.40803	4.49017	4.43921	4.75741	4.25237	4.52219	4.2298	4.48186	4.24127	4.58551	4.67119	4.19069	4.33991	4.56761	4.52812	4.44244	4.34068	4.6639	4.58566	4.50102	4.57697	4.4609	4.69436	4.37241
ACVR1C	4.57676	5.36471	4.19448	4.65699	4.61771	4.65871	5.32263	4.09205	5.49412	4.44081	4.20737	4.12409	4.5819	4.92806	4.25977	4.75532	4.8703	4.53826	4.6207	4.26689	5.72238	4.19301	5.11984	5.02849	4.91809	5.03955	4.86726	4.88344	4.43566	5.18775	4.35646	4.89621	4.68234	4.41973	5.40631	4.45093	4.64739	4.74487	4.43241	4.94076	4.49289	4.25872	4.64492	4.42705	4.60755	4.78746	4.70173	4.55743	5.25977
ACVR2A	5.04069	4.79781	4.70855	4.88772	5.23903	4.81608	4.6726	5.13594	4.6573	5.16644	5.21311	5.31485	5.06954	5.10148	4.72602	5.05838	5.14478	5.18394	5.03564	5.36121	5.22362	5.07625	4.62676	4.97267	5.08755	4.67164	4.69043	5.55277	5.28505	4.66444	4.7118	5.13241	4.83732	5.14979	4.36839	4.68601	4.70742	5.20652	4.8197	4.88386	5.07291	4.92497	5.07489	4.74375	4.6301	4.91497	5.07478	4.83051	5.25101
ACVR2B	4.31016	3.53521	4.37662	4.10971	4.41756	4.19265	3.81764	4.1377	4.3937	3.81021	4.10702	3.91132	3.9885	4.11084	3.93838	4.02956	4.16309	3.95616	4.20863	3.28196	4.21571	3.98176	4.10982	4.34176	3.70111	3.71992	3.60314	4.51462	4.23772	3.96148	3.877	4.47163	3.74911	3.50062	3.80669	4.21038	4.27592	4.09443	4.00255	4.30486	4.01802	4.09519	4.44045	4.35023	4.05129	4.15988	4.39636	4.16615	3.86482
ACVRL1	4.23127	4.32177	4.91276	4.45936	4.63544	4.26928	4.33365	4.37135	4.9244	4.42888	4.6234	4.5514	4.33983	4.61179	4.48605	4.94928	4.90096	4.21623	3.853	4.24295	4.54816	3.67903	4.43556	4.47176	4.69032	4.33869	4.41523	4.54832	4.30402	4.14932	4.82467	4.29731	4.97097	4.41677	3.82141	4.17637	4.51089	4.37249	3.83288	4.31268	4.35892	4.4047	4.26171	4.71667	4.53332	5.1534	4.69059	4.79612	4.68032
ACY1	4.41396	4.33189	4.28482	5.05368	4.56548	4.636	4.56792	4.00676	4.58739	5.17819	4.89665	4.53718	4.77957	5.11596	4.61717	4.83834	5.13469	4.7161	5.12112	4.87463	4.95346	5.04518	4.19751	4.69308	4.59302	5.01729	3.81352	4.50922	5.00598	5.01717	4.92278	5.25558	5.18804	4.17953	3.30946	4.06936	4.60079	5.0088	4.39163	4.27903	4.61821	4.89942	4.81662	5.00744	4.60141	5.22009	4.90906	4.60979	5.06952
ACY3	4.17471	3.53906	3.78216	3.9186	3.99795	3.79694	4.1412	3.38437	4.3364	4.18366	4.326	4.45603	3.9985	4.30125	4.20562	3.94341	4.62338	3.80807	3.82032	3.61964	3.36469	4.68087	3.52869	3.83872	4.13994	3.67429	4.01093	4.04205	4.19771	3.65442	4.24166	4.59534	3.34786	4.33201	4.07407	4.40009	4.33653	4.41217	4.44999	4.29453	4.41251	3.98893	3.79952	4.14045	4.42489	4.54414	3.04532	3.00917	3.34381
ACYP1	6.16409	6.08463	5.98675	5.76944	6.1165	6.10959	5.63454	5.66008	6.0161	6.75057	5.87524	6.01378	6.14093	5.79139	6.24817	6.18888	6.20472	5.776	4.90393	6.52483	5.84743	6.23535	5.5949	5.36271	6.02375	5.96181	5.17737	5.68133	5.5296	5.85914	5.66028	6.16708	6.01635	5.71217	4.47302	5.85124	6.16274	6.10772	5.1576	5.13787	6.04326	5.84545	6.13581	6.06325	6.08941	6.10351	6.13051	5.83682	5.90457
ACYP2	5.25413	4.73953	5.01495	5.03093	5.10532	4.84194	5.26452	5.53398	4.87855	5.10676	5.36288	5.14231	4.89088	4.82299	5.38842	5.3065	5.10761	5.18148	5.09886	5.33713	5.56415	5.06271	4.2772	5.06727	5.26651	5.12476	5.00644	4.94352	5.04521	5.11887	5.17504	5.5977	5.52307	5.43381	4.81857	5.29952	5.50692	5.36227	5.11289	4.78521	5.25073	5.42829	5.65515	5.4818	5.24799	5.20163	5.63301	4.86272	5.42147
ADA	8.0076	7.90255	8.01335	7.57703	8.31857	7.52687	7.5389	6.95948	6.83703	6.84778	7.50939	6.79823	6.92058	7.69198	7.24343	7.54554	7.95415	7.99843	7.46222	8.00376	7.3518	7.65572	4.91305	7.33966	6.95545	7.1317	6.71909	7.23265	7.09283	7.50094	7.99199	8.28415	7.3123	7.0921	6.27442	7.30877	6.87826	7.07511	6.0889	7.10821	6.93099	7.61666	7.71329	8.02685	7.51078	7.80659	7.61758	7.22986	7.00299
ADAD1	4.54921	4.78501	4.75993	4.74788	3.98855	4.41903	4.34726	4.5895	4.74042	4.44853	4.56433	4.49097	3.96	4.49751	4.08476	4.85282	4.38298	4.6194	4.31921	4.39384	4.98748	4.35425	5.03906	4.39877	4.48354	4.92131	5.18128	4.57937	4.59152	4.06511	4.49855	5.08491	4.13117	4.97388	4.47137	4.78722	4.59931	4.68556	4.1418	4.38539	4.71002	4.75261	4.85191	4.52887	4.29524	4.48346	4.12641	4.55383	5.02419
ADAD2	3.74033	3.75511	3.41919	3.47025	3.77625	3.48395	3.60325	3.69056	4.17342	3.6931	3.58561	3.39487	3.85967	3.39217	3.30647	3.78083	3.40183	4.11897	4.30556	3.79765	3.35632	3.91219	3.61253	3.99955	3.99591	4.46588	4.11494	3.74614	4.60778	3.97603	4.36715	3.74753	3.8134	3.65893	3.9163	3.44012	3.93566	4.16092	4.15892	3.82976	3.08929	3.85503	4.08184	0.939375	3.95374	3.89723	3.73522	3.53881	3.68465
ADAL	5.05677	5.71217	5.25104	5.08091	5.28604	5.205	5.41582	5.41752	5.4634	5.00822	5.14791	5.52235	5.69628	5.21199	5.30941	4.97857	5.51131	5.0891	4.93621	4.95756	4.98856	5.70689	5.36619	5.29885	5.22514	5.35051	5.08525	5.86944	5.56926	4.76395	5.24067	5.68723	5.49876	5.70711	4.85255	5.15768	5.09639	5.25487	5.88668	5.99479	5.33786	5.30828	5.12849	5.412	5.4052	5.35484	5.3676	5.65094	5.07294
ADAM10	5.68694	5.64991	5.75278	5.90035	5.93195	5.17907	6.27413	6.18668	6.47398	6.17567	6.13899	6.71967	5.80188	6.41522	6.50574	6.21024	6.20413	6.25912	5.99717	6.00599	6.24524	6.27371	6.5073	5.4998	6.44414	6.2258	6.32048	5.99436	6.11241	6.13679	5.63048	6.17866	5.98654	6.14776	6.79514	6.11192	6.50373	6.03924	6.12552	5.00978	5.75068	5.6467	5.63672	6.01554	4.96138	6.0196	6.23918	5.79646	5.67966
ADAM11	4.5948	4.28919	3.68957	4.33452	4.1235	4.23525	4.97221	4.71641	4.23869	4.52847	4.40017	4.58089	4.03605	4.93821	4.09205	4.5559	4.11425	4.951	4.79834	5.29464	4.34607	4.26697	4.86986	4.3136	4.32413	4.91411	4.58111	4.48591	4.51855	4.22497	4.29177	3.98649	4.68518	4.53987	4.36777	4.90158	4.36688	4.31953	4.3929	4.32813	3.60815	4.6589	4.89897	3.46284	4.94885	4.87091	4.0095	5.13422	4.36136
ADAM12	4.53357	4.30325	4.76078	4.75438	4.72047	4.76713	4.87227	4.46418	4.50046	4.61225	4.60329	4.61043	4.70582	4.84501	4.21747	4.4485	4.66613	4.71636	4.45984	4.60778	4.78706	5.00886	4.77868	4.54323	4.45543	4.82198	4.70543	4.489	4.96704	4.41499	5.04713	4.44308	4.62876	4.6292	4.71957	4.72813	4.41349	4.69028	4.88696	4.33447	4.89555	4.81754	4.72516	4.89756	5.06557	4.63921	4.57922	4.76149	4.55547
ADAM15	5.71374	5.93552	5.67416	5.71929	6.14992	5.61811	5.85163	5.98068	5.83621	5.58739	5.61858	5.6096	5.80743	5.78811	5.57005	5.39365	5.58844	6.08108	5.59503	5.29767	5.62581	5.80105	5.38688	5.84983	5.88536	5.62153	5.75961	5.57165	5.61565	5.5161	5.82691	5.91041	6.09103	5.93899	5.73542	5.77473	5.74078	5.50179	6.25306	6.80296	5.64645	6.00746	5.88038	5.63355	6.13176	6.01164	5.52582	5.72001	6.1159
ADAM17	5.95259	6.08298	6.19962	6.28067	6.71353	6.11401	6.14723	6.19209	6.50656	5.94987	6.02335	6.05299	6.48593	6.03863	6.66742	5.9557	6.21632	6.21059	5.83037	6.00927	6.33583	6.79067	6.92299	5.97202	6.05187	6.22668	6.16257	6.64603	6.17197	6.5286	6.32947	6.26105	6.29397	6.10648	7.74398	6.32903	6.34225	5.91729	6.44116	6.42087	6.13405	6.14122	6.2692	6.34429	6.45117	6.04545	6.38314	6.2301	6.67675
ADAM18	3.62828	4.44688	4.20988	4.01411	4.38597	3.6022	3.03569	3.73391	3.95805	3.5453	3.42282	4.28871	3.59635	3.96649	4.00563	4.42736	3.98185	3.59941	3.62513	3.90538	4.11678	4.05638	3.5512	3.47692	3.57116	3.74475	3.37812	4.26862	3.61982	4.61262	4.11233	4.44553	4.07927	4.00276	4.30075	4.24033	3.92447	3.73657	4.69532	2.97201	3.953	3.58652	4.14751	4.33257	4.2579	4.02608	3.54375	4.12828	3.72753
ADAM19	3.99427	4.19285	4.04014	4.01424	3.77328	4.18408	3.57459	3.47384	4.67357	4.7846	4.50053	3.86748	4.40024	4.32822	4.20527	4.32851	4.00191	3.98168	4.50421	4.62103	4.03064	3.6525	4.46369	4.07074	4.39857	4.14378	4.25977	3.85087	4.04447	4.61861	3.85652	3.55981	4.24988	4.25405	4.71416	4.25003	3.88149	4.14928	3.90706	3.72476	4.3318	4.34636	3.82675	3.55146	4.29917	4.15733	3.87527	3.94212	4.23708
ADAM2	4.13722	4.69156	5.23821	4.99884	4.95095	4.53538	4.66938	5.05668	5.26707	4.70972	4.67124	5.26718	4.76042	5.49189	4.25827	4.91231	5.06259	5.34025	5.00097	4.93138	4.98355	5.34509	5.31947	4.45559	5.03912	5.08975	5.37663	4.90276	4.76474	4.55432	5.14922	5.36459	5.27788	4.5547	4.82792	4.92607	4.87923	4.95745	4.9376	4.57789	4.91914	4.55917	4.84404	5.01115	4.98688	4.87116	4.92597	3.90014	4.38892
ADAM20	3.75471	3.79235	3.96809	2.91319	3.67089	2.94576	2.89329	3.94556	4.36874	4.02594	3.06064	3.94842	3.53773	3.94708	3.72048	4.01716	3.38395	3.02741	3.98848	3.45905	4.14961	3.73657	4.28434	3.50138	4.40815	3.58451	3.69022	3.56873	3.41022	4.15456	4.27334	3.53724	3.34119	3.8466	4.1256	3.68714	4.46802	3.63588	3.99679	4.04671	4.55345	3.51994	4.25808	3.76833	3.63255	3.96382	3.50377	3.34837	3.58097
ADAM21	4.23337	3.72562	3.62982	4.12095	4.24677	3.63976	4.2711	4.03149	3.96157	4.18901	4.16087	4.48725	4.467	4.21244	4.3219	3.97114	4.16257	3.25035	3.99442	3.98176	4.03886	2.8905	4.24796	4.01312	4.45995	4.12861	4.46203	3.70857	4.02744	3.78476	3.55497	3.30391	3.80945	4.67832	3.81551	3.82875	4.63181	4.42174	4.58128	4.11374	3.19848	4.23634	4.3887	4.51991	4.00846	4.31856	4.15023	4.21254	3.7668
ADAM21P	4.06063	3.67832	4.03965	4.25603	4.58444	4.71324	3.97121	4.36533	4.22224	4.30795	4.52768	4.48478	4.18691	4.16262	3.88846	3.98552	4.356	3.4459	3.93077	4.30075	4.56133	4.2909	4.72717	4.45831	3.84236	4.02335	4.4648	4.22282	4.22321	4.08584	4.48981	3.99781	4.47244	3.7097	4.47597	4.09046	4.35027	4.00206	3.87243	4.44982	4.5091	3.90843	5.34036	4.58474	4.19351	4.03217	4.27862	3.84534	4.76946
ADAM22	4.15482	3.95146	4.02073	3.70841	4.13883	3.43521	4.04522	4.17654	3.86217	4.57439	4.21332	4.31625	3.99077	3.90634	3.97632	3.80334	4.30343	3.70615	3.87835	3.91621	4.02728	3.90976	3.85285	4.13235	3.66251	3.82787	3.50863	3.9504	3.86566	3.83116	4.23152	3.90735	4.17152	4.14534	4.13346	3.96625	4.41026	3.9726	4.19604	4.07597	4.03196	4.02556	3.69436	4.28205	4.17331	4.41843	3.72094	3.92824	3.81219
ADAM23	3.54685	3.43677	4.39226	4.0372	4.42567	4.25977	3.64297	4.07253	3.78626	3.91334	3.64682	4.71522	4.38535	3.88885	3.9771	4.26946	2.85791	4.14372	4.00631	4.73975	4.09915	3.93005	4.29712	4.35842	4.03753	4.8039	4.41612	4.27134	4.92644	4.29505	3.09843	3.04232	3.99093	3.99359	4.32211	4.69036	3.99146	3.28543	3.95098	3.6181	3.67089	4.27721	4.25286	3.85813	3.41714	4.10427	3.93692	3.7313	4.03951
ADAM28	4.35332	4.26343	4.38018	4.69872	3.89939	4.2579	3.87973	4.15832	4.47353	4.58303	3.74404	4.24553	4.55696	4.27176	4.3471	3.80141	4.0764	4.275	4.33787	4.48374	4.48991	3.80073	4.3229	3.96771	4.25252	4.63092	3.97323	4.48448	4.64825	4.58082	4.04358	4.27375	4.40699	4.23452	4.57337	4.94009	4.48877	4.35612	4.2897	4.14497	4.48832	4.34229	4.3712	4.76774	4.14429	4.42539	4.75903	4.45888	3.78188
ADAM29	4.93153	4.49542	4.95539	5.28946	4.90328	4.64337	4.36899	4.58268	4.7051	5.04636	5.0857	4.82231	5.03168	4.8247	5.11991	4.79102	4.47101	4.8625	4.56614	5.17112	4.59901	5.00005	4.81528	4.45526	5.03093	3.9392	4.31472	4.52755	4.74161	5.09122	4.23751	4.78393	3.82294	4.56047	5.35756	4.59563	4.54907	3.60988	5.12066	4.59807	4.24847	4.44163	5.22369	4.94097	4.25119	4.51501	4.65971	4.66178	4.9415
ADAM30	4.21166	4.7476	4.6477	4.36757	4.74467	4.25276	4.3813	4.37953	4.21507	4.26222	4.4103	4.45538	4.16898	4.65998	4.03645	4.30347	4.77164	4.20394	4.36403	4.84771	4.46987	4.96499	4.70571	4.46338	4.25172	4.95196	4.46986	4.28008	4.67246	4.31758	4.42073	4.39545	4.63407	3.9827	4.15279	4.78939	4.35825	3.92304	4.8079	3.55401	4.70298	4.40438	4.47325	4.51601	4.47536	4.78586	4.48641	5.03022	4.36287
ADAM32	4.5511	4.60412	4.67244	4.59164	4.30867	4.39625	4.41339	4.55553	4.50819	4.38779	4.57634	4.541	4.39766	4.22565	4.47624	4.64317	4.18756	4.47791	4.4694	4.56561	4.6506	4.52059	4.33771	4.41183	4.2523	4.28598	4.40745	4.52508	4.35738	4.15575	4.42286	4.45293	4.3553	4.13527	4.49288	4.32365	4.42663	4.85497	4.51507	4.11726	4.40774	4.4164	4.44886	4.49111	4.31849	4.60265	4.44164	4.71963	4.23572
ADAM33	4.14187	4.3666	4.55298	4.48982	4.1403	4.60025	4.61013	4.37295	4.47785	4.37035	4.63525	4.25307	4.33594	4.4349	4.67689	4.25782	4.51411	4.33219	4.55204	4.13421	4.31851	4.51614	4.40378	4.12618	4.33153	4.64033	4.50495	4.36385	4.01415	4.04952	4.36992	4.842	4.50114	4.45762	4.54607	4.44906	4.86421	4.64815	4.78485	4.28871	4.21911	4.36954	4.53743	4.60045	3.84934	4.4197	4.78699	4.53529	4.19696
ADAM3A	4.63772	4.34474	4.43097	4.48811	4.48867	4.72504	4.49213	4.22267	4.75388	4.38793	4.44938	4.57116	4.45524	4.16506	4.56736	4.33081	4.26097	4.84583	4.443	4.88633	4.47356	4.34692	4.23447	4.43851	4.26743	4.77885	4.66616	4.51774	4.20988	4.29051	4.27627	3.68903	4.29947	4.65706	4.26138	4.96427	4.5879	4.71499	4.33795	4.66311	4.61785	4.55788	4.38421	4.29478	4.43759	4.20998	4.80028	4.50302	5.04177
ADAM5	4.03263	4.60621	4.53426	4.6156	4.22439	4.47607	4.54255	4.56944	4.53265	4.23163	4.39908	4.34608	4.72368	4.5502	4.06813	4.56968	4.55307	4.51772	4.38046	4.6231	4.41505	4.04022	4.59575	4.32476	4.46444	3.87793	4.65871	4.76215	4.41962	4.38267	4.44012	4.81535	4.43546	4.73733	4.58698	4.48295	4.56969	4.29581	4.61326	4.09521	4.53714	4.05607	4.42378	4.64367	3.9239	4.83346	4.25371	4.52228	4.34734
ADAM5P	3.1374	4.75009	3.7509	4.28523	3.88531	3.54979	3.89578	3.57314	4.15377	4.3139	3.87058	3.15839	4.00853	3.37345	4.0861	3.47025	4.10659	4.01173	3.62731	3.15147	3.90651	3.41562	4.28979	3.88526	3.46657	2.05782	3.70209	3.75651	3.72078	3.36761	3.99434	3.2565	3.92875	3.41877	3.85524	3.40138	3.86164	3.39533	3.79557	4.43477	4.13794	3.83512	2.72886	3.74795	3.77481	4.12427	2.94576	3.59743	3.91489
ADAM6	4.69724	5.14445	4.49592	4.11212	4.74966	4.6363	4.72566	4.8655	4.29776	5.02345	4.48624	4.47174	4.79069	4.54149	4.82657	4.55168	4.89876	4.24947	4.74551	4.64923	5.00858	4.32981	4.82077	4.46154	4.87686	4.61977	4.66451	4.72466	4.98276	4.51194	5.01279	4.78668	4.68768	4.70248	5.03509	5.05973	4.99479	4.48921	4.94415	4.8425	4.90877	4.47272	4.46463	4.40973	4.765	4.61223	4.72769	4.45125	4.51729
ADAM7	4.11855	4.17259	4.08397	3.8841	4.00906	3.52597	4.69447	4.83559	4.65396	3.81551	4.31984	4.35413	4.62051	4.53268	4.53493	4.09414	3.49296	3.76511	4.1672	3.8966	4.03905	4.16284	3.68045	4.13864	4.46486	4.31054	4.45429	4.21517	4.1529	3.90745	4.87005	4.10895	3.93768	4.41737	4.67087	4.62996	4.35188	4.76356	3.70873	4.37266	4.32596	4.52363	4.24582	4.34019	3.78887	4.56788	4.34049	4.49355	4.07427
ADAM8	9.0165	8.74094	8.84983	8.99794	8.75285	8.86462	8.90011	8.92003	9.71851	8.19333	8.45965	8.38149	9.16177	8.74243	8.95756	8.56184	7.97724	8.956	8.70873	8.24756	7.77107	7.32019	9.45891	9.12123	8.88721	8.6558	10.0042	9.10921	9.05344	9.24804	8.19214	7.93671	8.74766	8.75358	9.69559	8.99885	9.04891	8.79148	9.41167	8.86053	8.9592	8.87806	8.07458	7.82087	9.68137	8.70051	8.27706	8.60073	8.96996
ADAM9	4.6662	4.19559	4.69697	4.79057	4.61868	4.8824	4.69799	4.81012	4.99323	4.46033	4.89237	3.80588	4.74455	4.75859	4.839	4.83953	4.81686	4.55453	4.28152	4.61269	4.34705	4.56912	5.19315	4.46113	4.86672	4.58455	4.70936	5.14384	4.89423	5.18856	4.69486	4.46618	5.36564	4.81093	5.01289	5.04454	4.84413	4.87112	4.73323	4.46788	4.56204	4.51215	4.80662	5.07444	5.12604	4.6301	4.94687	4.69001	4.95302
ADAMDEC1	3.99645	4.24011	4.51937	4.58885	4.50797	4.28072	4.45922	4.68371	4.39361	4.35892	4.71007	4.31189	4.16731	3.94415	4.82584	4.10362	4.51843	4.207	4.48404	4.05114	4.28601	4.13012	4.8478	4.23229	4.68287	4.0662	4.30534	3.88371	4.28318	4.79555	4.11893	4.41696	4.12642	4.56858	4.39305	4.18997	4.97078	4.57719	3.72707	4.58832	4.74718	4.56649	4.06676	4.32258	4.62402	4.1224	4.37235	4.39984	4.1574
ADAMTS1	4.36381	4.35292	4.52668	4.27814	4.55334	4.55957	4.65009	4.44418	4.469	5.07555	3.55864	5.37069	3.95578	4.48108	4.30028	4.26826	4.99085	4.75009	4.40702	4.15997	4.35898	4.90887	4.6068	4.34536	4.36095	4.27908	3.99935	4.57131	4.33732	4.69981	4.97532	4.04131	5.1489	4.22443	4.88976	4.56204	4.32229	5.19528	3.35788	3.58054	4.37843	4.52599	4.80497	4.16746	4.4213	4.16736	4.85344	4.39655	4.74312
ADAMTS10	4.37449	4.12974	4.37812	3.83685	4.16644	3.87384	3.42551	4.30778	4.376	4.22917	3.82582	4.2834	4.13988	4.401	4.60864	3.72609	3.81623	4.50358	4.25777	4.60665	3.96321	3.76626	4.92091	4.04543	4.1362	4.5525	4.3369	3.44865	4.59789	3.87913	4.3969	4.79317	4.54197	4.26268	4.77014	4.2859	4.90344	4.3944	3.72946	4.25181	4.47473	3.89587	4.08941	4.14114	3.7383	4.04798	4.25585	3.43023	4.03024
ADAMTS12	3.57066	3.88128	3.79823	3.60345	3.83954	3.36131	3.69073	3.6677	4.21205	3.67548	4.28059	3.61608	4.44498	4.1672	3.63456	3.38762	3.68045	3.59982	3.34837	4.23882	4.03979	4.44556	3.29905	3.95	3.7416	3.24493	4.02821	3.86468	3.67349	3.70353	3.46888	3.57596	4.13209	3.55957	2.99595	3.97307	4.33949	4.09722	4.12693	3.36131	3.00735	3.74544	4.15624	3.52821	3.11477	3.27367	3.90485	3.12469	3.55146
ADAMTS13	3.9385	4.67721	3.69022	4.12594	4.508	4.43161	3.82514	4.21684	3.87283	3.96085	4.19027	3.86697	4.09329	4.32194	4.31925	3.70209	3.9079	3.95324	4.42817	4.12039	4.28695	3.54907	4.74989	3.81689	3.93288	3.82149	3.95927	4.11874	4.08488	4.08076	4.49246	4.19564	4.45104	4.31729	4.67218	4.44536	4.65208	4.33489	4.11257	4.04077	4.19063	4.51874	3.95635	4.27659	4.27694	3.95439	4.12497	3.95569	4.34358
ADAMTS14	4.38797	3.77382	3.60593	3.88451	3.80495	4.27468	3.60966	4.2563	3.99642	4.02038	4.41741	3.483	3.79978	3.94764	3.98476	3.92615	4.1581	4.07377	3.98044	4.13711	4.46604	3.93497	3.33415	4.00547	3.78927	4.13788	3.68228	4.21224	4.00979	4.27104	3.99941	3.77368	3.52925	3.45297	4.03306	4.06318	4.19803	4.03176	3.45368	4.507	4.13304	3.91647	4.12722	4.2496	4.60115	4.23921	3.73058	4.01364	4.16199
ADAMTS15	4.86982	4.84471	5.22484	4.52648	5.09829	4.52704	5.10716	5.11518	4.88846	4.93445	4.21292	3.84851	5.26224	4.53711	4.88761	4.50289	5.07833	4.67486	4.83485	4.86481	4.83742	4.7306	5.19437	4.79596	4.72109	5.34216	5.04889	4.82585	4.60208	4.47642	4.58406	4.67879	5.17138	4.89461	4.76958	4.85719	4.88652	3.99493	4.97015	4.94218	4.78811	4.59451	4.52878	4.67455	5.06186	4.8434	5.18389	4.85081	5.02507
ADAMTS16	3.984	4.58818	4.28975	4.2122	4.64165	4.24388	3.68722	4.1553	4.39025	4.16376	4.11535	3.79359	4.69558	4.2547	3.73391	3.79015	4.5902	3.56125	4.20112	4.28621	3.85295	4.05027	4.25086	3.81716	3.68364	3.47122	4.34595	4.45421	4.44192	4.1484	4.08584	4.58694	4.60697	3.96793	4.7442	4.2016	4.77793	4.47706	4.62044	3.76279	3.75199	3.73976	4.20661	4.15503	4.34053	4.03149	4.19238	4.13365	4.10203
ADAMTS17	4.59814	4.25059	4.30325	4.81135	4.73704	4.6547	4.70325	5.01295	4.63185	5.14906	4.06704	4.77381	4.49661	4.62912	4.7803	4.72873	5.16304	4.29059	5.01838	5.14555	4.74066	4.16215	4.14334	5.00363	4.26143	4.58268	5.48853	4.91072	4.71574	4.5559	4.65249	4.78578	4.40634	4.53984	4.85222	4.11363	4.20537	4.74165	4.80569	4.46128	4.82227	4.62416	4.885	4.21512	4.37534	4.87793	4.37092	4.6403	4.53661
ADAMTS18	3.88314	4.12299	3.95553	3.87915	4.18134	4.42917	3.965	4.40209	4.13258	3.993	4.01641	3.66095	4.68567	4.13549	4.24022	4.27686	3.89538	4.13659	4.48716	4.49066	4.37121	4.20565	4.9799	4.20015	4.48546	4.30192	4.50313	4.34901	3.71422	4.2376	4.21742	4.16201	4.2927	4.07852	4.78044	3.49526	4.57885	4.34467	4.31023	4.31625	4.26612	4.45103	4.05345	4.71912	4.43514	4.52293	4.11026	3.98849	4.1739
ADAMTS19	3.99283	3.85275	2.8637	4.38825	4.11511	3.4786	3.14398	3.61089	3.74475	4.67755	4.15647	3.8465	3.64535	3.56002	3.52222	4.09064	4.07278	3.95911	3.16954	3.35274	3.97253	4.29873	3.50751	3.13284	3.32326	4.45707	3.35324	3.1774	3.95488	4.10269	3.83271	3.79786	3.79682	4.24536	3.89401	3.83795	3.76928	3.93644	3.65947	4.15739	3.80724	3.44865	4.04379	4.34474	4.15223	4.00713	3.49265	3.86936	3.94556
ADAMTS2	4.28935	4.85889	4.72882	4.21647	4.5417	4.5006	4.49808	4.45553	4.41043	3.98332	4.72702	4.46202	4.75861	4.38037	4.70013	4.52765	4.29165	4.45144	4.01143	4.36927	4.48876	4.41754	4.50113	4.35859	4.15963	4.27814	4.48383	4.53206	4.28633	4.29835	4.8244	4.44347	4.28121	4.34285	4.33211	4.39246	4.32976	4.27103	4.38143	4.80309	4.64815	4.25962	4.30279	4.40181	4.4067	4.41477	4.35407	4.07941	4.55938
ADAMTS20	4.71854	4.6336	4.40055	4.81962	4.74566	4.57835	4.59639	4.41108	4.78541	4.22585	4.22634	3.50805	4.69633	4.24682	4.1781	4.57511	4.40706	4.65335	4.55041	4.39118	4.65085	4.56342	4.71579	4.55289	4.27046	4.56225	4.77412	4.17449	4.77353	4.18124	4.33165	4.32964	4.07572	4.26918	4.95938	4.31657	4.12369	4.45276	4.47322	4.48021	4.65553	4.42093	4.46922	4.40726	4.20922	4.22038	4.56938	4.31607	4.22512
ADAMTS3	4.46402	4.48284	4.30102	4.68124	4.04704	4.64426	4.88486	4.99096	4.90143	4.72179	3.50546	3.7406	4.20107	4.08978	4.40091	4.52056	4.23941	4.17844	5.4113	4.39338	4.40634	4.17838	4.56739	5.24973	4.19829	4.39624	4.8955	4.23317	4.17696	4.90603	4.10723	5.00533	4.73538	4.48771	4.96334	4.67767	5.05261	5.12692	3.98384	6.04616	4.31317	4.50449	4.81322	4.31826	5.10352	4.61229	4.19736	4.96947	4.34676
ADAMTS4	3.77455	4.45021	4.67455	4.26649	4.32566	3.59766	4.22887	4.12198	4.50706	4.87116	4.95621	4.39576	4.22643	4.50582	4.22628	4.34612	4.61533	4.14967	4.74081	3.68261	4.26649	4.45741	4.46787	4.26799	4.18387	3.78626	3.95764	4.32867	4.51536	3.957	4.04062	4.24842	4.92673	3.91334	4.26274	3.95316	4.77275	4.49789	4.75099	4.22393	4.13472	4.61646	4.32682	3.84608	4.46998	4.15477	4.37326	3.02399	4.11897
ADAMTS5	3.79091	3.7825	3.53443	3.92227	3.72195	3.98445	3.72151	4.35692	3.81976	3.86246	4.57024	3.92157	4.04353	3.93059	3.07228	3.94083	3.68675	3.17439	3.98855	4.15456	3.96934	3.71054	3.54735	4.08076	3.75704	3.8836	3.98764	3.6045	3.84503	4.21105	3.88421	3.95903	3.77253	4.29568	4.10016	3.75975	3.87731	4.25989	3.95472	3.76294	3.91325	4.04677	3.96373	3.67581	4.4853	3.70398	3.86828	4.02038	3.50257
ADAMTS6	5.08662	4.7451	5.10018	5.18804	5.02407	4.95068	4.45531	4.57604	4.38905	5.25294	4.91854	4.46043	4.92782	4.9152	4.99125	4.88798	4.92975	4.70502	4.72217	4.76989	5.55295	4.74981	4.48665	4.86052	4.81142	4.50897	5.19193	4.65537	5.11166	5.08769	4.40729	4.8679	4.8048	5.29173	5.07699	4.86089	5.14883	4.40667	4.43315	4.59231	4.96849	4.49357	5.01419	5.08675	4.66319	5.03887	5.17268	5.0124	4.96345
ADAMTS7	4.40498	4.69732	4.46913	4.68997	4.61826	4.34424	4.48484	4.49472	4.73265	4.35673	4.24079	4.5236	4.27471	4.59258	4.46294	4.54334	4.38462	4.58641	4.46707	4.89203	4.94674	4.30851	4.82519	4.63645	4.19465	4.56566	4.74975	4.54963	4.44847	4.32335	4.61699	4.80775	4.85048	4.51301	4.35642	4.27469	4.00673	4.452	4.34699	4.54143	4.39009	4.61054	4.36584	4.35622	4.45809	4.49319	4.42715	4.32453	4.23706
ADAMTS8	4.56133	5.16042	5.07956	5.16108	4.94452	4.76594	4.67832	5.59929	5.19345	4.61248	4.91295	4.57073	4.86522	4.57869	4.74475	4.65133	4.94964	4.6805	5.10287	4.82285	4.63935	5.28946	5.21912	4.45751	4.80666	5.35459	4.40052	5.22659	4.31225	4.77652	4.9205	5.48801	4.99235	4.60266	4.51489	5.18703	5.1031	5.32967	4.8324	5.0015	4.60408	5.12159	5.36324	4.78439	4.53117	5.29091	5.10983	5.03522	4.748
ADAMTS9	4.16558	3.70209	3.84534	3.65155	3.65893	3.88541	3.52735	3.73189	3.89616	4.36027	3.4818	3.97331	3.7453	3.45975	2.78016	4.11162	4.13011	4.0171	3.71611	3.96904	2.94576	3.74361	3.42551	3.43448	3.72124	3.76187	4.18906	3.78033	3.8638	3.61898	3.65751	4.17003	4.24332	3.4692	4.41609	3.89251	3.9376	4.0936	3.86839	4.10694	3.89268	3.56895	3.8326	3.92089	3.98568	3.65625	3.70659	3.66912	4.03651
ADAMTSL1	4.42686	4.24856	4.37473	4.11759	3.91843	4.31356	3.89219	4.4539	3.9504	4.13971	3.91075	4.01743	4.12287	3.86896	4.10917	4.39806	4.55074	3.68009	4.08257	4.20932	3.99935	4.28308	3.93792	4.03592	4.21999	3.91992	4.25972	4.28161	4.3573	4.28156	4.37414	4.05127	4.03799	4.27411	4.1468	4.17537	4.34162	4.35791	4.19006	4.34079	3.82858	4.11719	4.06603	3.82376	4.28836	4.15284	4.37756	4.33716	4.04131
ADAMTSL2	3.59675	4.01137	3.95578	4.08172	4.52237	3.93742	3.37539	3.51594	3.91843	4.50294	4.15197	2.8905	3.88003	4.04118	4.28567	4.30111	4.41472	4.00661	4.10564	3.99948	3.63701	4.22634	2.88774	3.92651	3.53933	4.30399	4.21131	3.63081	4.22872	4.35581	4.26662	3.7981	4.34449	4.11204	2.49979	4.31149	4.61442	4.39873	2.49979	4.28619	4.12216	4.38914	3.39533	3.53282	3.73319	4.50899	4.68944	4.10045	3.0931
ADAMTSL3	5.19092	4.58265	5.58529	5.18455	3.8805	4.58564	5.35421	5.52171	5.09096	4.8515	4.46133	4.57572	4.62357	4.94044	4.72286	5.05274	5.26235	4.57811	5.03421	4.03058	5.78199	4.25662	5.2898	5.00521	4.8602	4.39869	4.86676	5.2067	5.24891	4.76087	5.42115	4.8911	5.0405	4.78009	4.90643	4.33567	4.32582	4.70932	5.48445	4.72991	4.75	5.27519	5.27981	5.24384	5.22976	4.92101	4.8348	4.78285	5.02545
ADAMTSL4	4.45385	4.45434	4.37847	4.57348	5.00162	3.83774	4.21034	4.31286	3.97004	4.79834	4.69911	4.6904	4.47265	5.26596	4.10016	4.5247	5.17087	4.6689	4.64991	4.21955	4.26999	4.47202	4.23769	4.9793	4.23544	4.68929	4.04406	4.79192	4.78948	4.40474	4.59628	4.70043	4.37378	3.9534	4.26975	4.7151	4.21423	4.49567	4.33418	4.32502	4.8707	4.31958	4.26212	4.19956	4.87018	4.68362	4.81122	4.6558	4.53293
ADAMTSL5	5.32368	4.93445	5.19092	5.65988	5.4677	5.14305	4.83678	4.64422	4.97746	4.77212	4.77164	4.65404	5.94793	4.69617	5.18352	5.07985	5.08379	4.92811	4.86112	4.92663	3.74614	4.76745	4.89891	4.81662	4.0609	4.85119	5.8584	5.07526	5.2385	5.31698	5.06769	5.20471	5.09216	4.9301	5.57777	5.45237	5.54419	5.52171	5.27017	5.08126	5.10876	5.19392	5.09392	5.2383	5.06356	5.23094	4.57655	4.92546	4.52386
ADAP1	5.26445	5.7879	5.64793	5.42483	5.91535	5.69914	5.36773	5.62905	5.34473	5.2508	5.07034	5.57385	5.95938	6.16195	5.21152	5.15817	5.65949	5.54029	5.65949	5.1697	5.18758	5.47549	6.11434	6.41173	5.56624	4.73106	6.05799	6.25936	5.498	5.24147	5.42263	5.71592	5.98478	5.70245	6.02728	5.52485	6.04326	4.83329	4.98202	6.23052	5.48123	5.27701	5.31106	5.33542	6.5795	5.81685	5.43963	5.54331	5.52035
ADAP2	7.48232	7.53358	7.6943	7.60501	8.15606	7.21779	7.29144	7.49336	7.29494	7.49047	8.04178	6.96797	7.73576	7.9421	7.29882	7.70869	7.59864	8.06147	7.487	7.14575	7.3123	7.62248	6.48533	7.36987	7.47261	7.27041	6.50177	8.49872	7.5186	6.82639	7.79211	8.06905	7.73482	6.99331	5.98699	7.95969	7.65245	7.40119	6.55074	8.02371	7.58428	7.14535	7.68875	7.82186	7.52163	7.59017	7.41286	8.35013	8.45315
ADAR	9.79826	10.3702	9.8801	10.2443	10.2272	10.4437	10.0475	9.56461	10.3482	9.64147	10.1086	10.0099	9.85491	10.5013	10.54	9.71076	9.81629	9.81091	9.3821	8.7575	8.92802	8.75214	10.296	10.0335	9.64556	10.2577	10.8121	10.7603	9.85619	10.3086	9.78333	9.81493	10.5091	10.4302	11.6636	10.2305	9.52041	9.19577	9.37577	10.3906	9.93792	9.25008	9.64556	9.19116	10.7646	10.3794	9.48071	10.8509	10.5836
ADARB1	5.07456	5.09609	5.30258	5.07956	4.71943	5.5636	5.08279	5.15386	4.75029	5.15519	4.85335	4.82315	4.5813	5.05866	5.48656	5.13152	5.10207	5.15404	5.10551	5.66086	5.32808	5.24852	4.74919	5.25385	5.06542	4.82192	4.72273	4.99414	5.39265	5.27139	4.84575	5.35859	5.19958	5.05734	4.37746	4.53135	5.16676	5.05081	4.78562	4.80005	5.18954	5.64211	5.12957	5.44428	5.69461	5.25247	5.33502	5.46062	4.71976
ADARB2	4.7154	4.66797	4.49559	5.29566	4.30874	4.98286	5.26133	4.48315	5.22078	5.05267	4.45382	4.86296	5.96181	4.72282	4.79189	4.29136	4.81368	4.53853	5.29853	4.91699	4.77771	5.18794	6.19558	5.04117	4.95068	5.03967	5.06894	4.53972	5.33192	5.02656	5.19637	4.94975	5.3986	4.28389	5.92718	4.75162	4.5594	4.4568	5.16017	5.21258	4.12993	4.98395	5.11262	4.29986	4.72991	4.76918	4.97352	5.47625	4.93891
ADAT1	6.7916	6.46073	6.5131	6.73635	6.73536	7.01991	6.69872	7.14999	6.8643	6.17181	6.3523	6.55985	6.93621	7.06483	6.46784	6.44867	6.85091	6.69218	6.55475	6.87697	7.04285	6.61672	6.8481	7.03933	6.69056	6.36874	7.11164	6.76327	6.85941	6.83154	6.79625	6.8363	6.39131	6.77426	7.20353	6.48118	6.68807	7.03632	6.53521	7.14002	6.79625	7.13522	6.0967	6.94321	6.71643	7.46674	7.08834	6.91264	6.61262
ADAT2	4.55586	4.29033	4.65035	4.89569	4.83252	4.78185	4.61996	4.64056	4.32558	4.2256	4.81886	4.40112	4.41757	4.79292	4.57315	4.88108	4.41643	4.74637	4.44173	4.78523	5.36721	4.27115	4.62453	4.91122	4.80653	4.3351	5.01356	4.11656	4.85124	4.6267	4.71331	3.90112	4.7298	4.40538	5.07287	4.90939	4.88906	4.89891	3.96149	4.31113	4.34308	4.93153	4.46625	4.96677	4.39961	4.62633	4.53944	4.48661	4.52346
ADAT3	5.19428	4.62986	5.64468	4.96876	5.19174	4.67188	4.94186	4.87928	4.15487	5.42321	4.67955	5.01753	4.75818	4.49856	4.9415	4.89523	5.15651	4.26351	4.55526	5.08562	4.7965	4.90068	4.77714	5.0415	4.77966	4.8116	4.75049	5.50686	5.68844	4.72554	5.42558	4.53127	5.12457	4.71866	4.46356	5.01012	4.7826	5.18703	4.43535	4.82523	5.25928	5.34734	5.10759	5.31815	5.24736	5.24414	4.99453	5.0354	4.95874
ADC	4.74173	4.5576	4.54732	3.85285	4.52896	4.19155	3.96085	3.84	4.46071	4.64942	4.32507	4.20722	4.44865	4.43999	4.23184	4.94524	3.90396	4.25972	4.39706	4.22336	4.45608	3.97994	3.77121	4.31506	4.13899	4.5996	4.41555	4.13777	4.75843	4.20093	3.81797	4.63787	3.89891	4.04035	4.79813	3.91289	4.14114	4.24606	4.43551	4.29772	5.20847	4.91569	3.97253	4.54254	4.11719	3.7137	4.30874	4.47755	3.957
ADCK1	5.06596	5.16151	5.06775	4.9792	5.61926	5.31542	5.26415	5.30892	5.03662	4.83097	5.44717	4.96596	5.07616	4.78734	5.40687	5.59178	5.27701	4.69868	5.18315	5.54919	5.16227	5.2675	4.85124	5.66713	5.03249	5.43827	5.24228	5.15959	4.90014	4.83615	4.98027	5.12788	5.55062	5.12174	4.71988	5.22965	5.07894	5.06723	5.0472	4.75347	5.24838	5.26683	5.00721	5.44626	5.44687	4.46485	5.3923	5.11579	5.40266
ADCK2	7.5221	6.3247	7.41981	6.60172	7.05453	7.02564	6.42488	6.98626	6.69872	6.93307	7.0063	6.76498	6.62301	6.57424	6.94106	7.23309	7.08564	7.06801	6.59322	6.94595	7.26122	7.03447	5.74474	6.65474	7.19811	6.737	5.61998	6.50977	7.17606	6.59596	7.14281	7.26928	7.04461	6.46899	4.74424	6.61326	6.65658	7.14094	6.08818	6.53143	7.04533	6.9666	6.67783	7.35725	7.15374	7.35377	6.85941	7.01441	6.85775
ADCK4	5.06363	4.91784	5.07396	4.8674	5.27419	5.5645	5.14859	5.53232	5.09966	4.94431	5.32784	5.60217	4.68077	5.1205	5.06853	5.00393	5.10229	5.03087	4.91481	5.38303	4.44959	4.63975	5.02074	5.89489	4.60208	5.96722	5.13587	5.09408	5.17517	5.65156	5.18775	4.69558	5.40563	4.94545	5.19762	5.68782	5.20716	4.87574	5.08263	5.64915	5.46172	5.02581	4.81292	4.95043	6.22886	5.06535	4.95637	5.20338	5.27593
ADCK5	4.89732	4.62416	4.46549	4.72366	4.95208	5.08917	4.37369	4.7664	4.36554	4.57558	4.91763	4.44489	4.86785	4.54531	4.39263	4.57525	5.06134	4.45164	5.10644	5.57133	4.36027	4.64688	4.02384	5.2618	4.71641	5.12333	4.42265	4.96505	4.61507	5.10782	4.77815	4.9805	5.17623	5.06509	4.94018	5.26988	4.77673	4.79367	4.99906	4.83089	4.88532	5.31649	5.02377	4.65166	5.28004	4.90389	5.12205	5.1266	4.71827
ADCY1	4.07869	4.63404	4.33501	4.39304	4.22854	4.461	4.66563	4.25795	4.53007	4.54519	4.28794	4.27658	4.2269	4.52402	4.03882	4.10986	4.4148	4.40218	4.747	4.26381	4.04696	4.71828	4.69103	4.66101	4.36041	4.09011	4.63268	4.60888	4.1292	4.63091	4.24049	4.0937	4.43974	4.47476	3.72224	4.47447	4.51821	4.70485	4.28883	4.24599	4.04209	4.56283	4.31571	4.58877	4.36036	4.21565	4.32251	4.5253	4.30436
ADCY10	3.91404	4.27757	4.57948	4.52444	4.73033	4.31009	4.38441	3.99679	4.48836	4.30874	4.4749	4.62161	4.58647	4.81482	4.44986	4.48018	4.34295	3.92411	3.82663	4.8029	4.33695	4.46159	4.43539	4.19509	3.84905	4.39545	4.45682	4.07541	4.48794	4.55407	4.50289	4.07868	4.19839	4.1788	3.97426	4.09517	4.5393	4.34057	4.46225	4.62143	4.60197	4.43131	4.27079	3.54711	4.88259	3.93742	4.41165	4.55066	4.84618
ADCY2	4.73666	4.57796	4.60861	5.02204	4.51925	4.45227	4.34374	5.03301	4.12216	4.69409	4.38094	4.55176	4.92253	4.61152	4.62678	4.25096	4.57474	5.25093	4.9947	4.74351	4.39297	5.11486	4.51303	5.19165	4.88637	4.23817	4.40951	4.60741	5.04861	4.52732	4.58444	4.18057	4.87386	4.02556	4.9302	4.5689	5.00617	4.65998	4.95291	4.50934	4.50722	4.47783	4.16842	4.54376	4.12135	4.7797	4.21013	4.62579	4.44805
ADCY3	7.37774	6.96338	6.69577	7.10524	7.31071	7.89902	6.91855	6.74217	6.7943	6.54942	6.70321	7.11694	7.03267	7.1733	7.14999	6.89131	6.99228	6.68961	6.82143	6.61106	6.3523	6.66144	6.93412	7.36413	6.85091	7.16066	6.44194	7.35611	6.65181	6.97332	6.93169	6.87559	7.21892	6.83456	6.72749	6.79996	6.1165	6.95292	6.52513	7.49138	6.89419	6.80137	6.85576	7.01768	6.9919	6.65854	7.01371	7.13409	7.21228
ADCY4	5.14629	6.53234	5.56997	5.5408	5.58564	6.23211	6.67457	5.33178	6.8394	5.20413	4.93337	6.28747	5.45773	6.22341	6.06023	5.72985	5.3152	6.42813	5.61245	5.01106	5.15659	5.06329	7.36453	6.64986	5.36647	6.15383	7.33047	6.11488	5.64202	6.43773	5.46371	5.49282	6.36586	7.056	7.32562	7.17406	5.93857	5.20716	6.40134	6.75987	5.84788	5.91329	5.80902	5.37927	7.45844	5.8302	5.85887	6.28132	6.27099
ADCY5	4.57972	4.42559	5.26114	4.82912	4.71469	4.82028	4.90177	5.53934	5.30573	5.19193	4.10545	4.81604	4.03866	5.32994	4.65531	4.66106	4.76384	4.88557	4.43337	5.09864	4.3212	4.68703	5.64793	4.60039	4.62883	5.03924	4.55219	4.91999	4.65702	4.55809	5.12708	4.53764	4.87463	4.30692	4.95503	4.73371	4.31347	4.48145	3.67698	4.34644	4.39267	4.36656	5.11078	4.63694	4.40207	4.63644	5.08386	4.45198	4.98079
ADCY6	4.70464	4.4047	4.73842	4.73209	4.49023	4.65636	4.82965	4.8554	4.6793	4.75466	4.87255	4.33762	4.40327	4.14184	4.90882	5.01917	5.03309	4.83114	4.71583	4.68621	4.47629	4.5552	4.98757	4.62132	4.58743	4.73796	4.5641	4.71283	4.90563	4.87961	4.40604	5.00722	4.81455	4.89348	4.91673	4.77304	4.86233	4.22252	4.4616	4.54516	4.7624	4.4576	4.48951	4.64927	4.99099	4.6608	5.04028	5.06276	4.77054
ADCY7	7.90357	8.21749	8.29495	8.15851	7.89484	7.1695	8.35069	7.72665	8.28281	7.8426	7.57392	7.61805	7.27424	8.30636	8.47665	7.84995	7.54826	8.30636	7.51517	7.59864	7.8411	8.326	7.64786	7.3194	7.75084	8.09182	8.41727	8.35823	7.90558	7.88476	8.26865	8.38572	8.33626	8.4099	8.36901	8.17378	7.96228	7.89902	7.65626	7.18223	7.93825	8.14754	8.13252	8.00318	6.96831	7.94313	7.33415	7.98277	8.25638
ADCY8	4.77405	5.14449	4.54449	4.56689	4.69609	4.7367	4.92673	4.70975	4.31035	4.87839	5.04942	4.61021	4.22146	4.57833	4.71992	5.0723	4.68105	5.02686	4.93811	4.93385	4.68249	5.00498	4.61597	5.10244	4.35929	4.71151	4.44859	4.62063	4.74957	4.815	5.23613	4.50617	4.79292	4.89747	4.89086	4.45496	5.16674	4.56743	4.84548	5.16982	4.64551	4.67117	4.91472	4.30325	4.9414	4.8824	4.73783	4.89742	4.25677
ADCY9	4.61029	4.53614	4.84142	5.09194	5.14369	4.69683	4.18644	5.19446	4.34178	4.38918	5.60037	4.53652	4.60152	4.66646	4.69927	5.07189	4.89224	4.85301	4.87785	4.57811	4.65763	4.97488	3.31282	4.78497	5.04467	4.44997	3.46114	5.07382	4.21742	4.28759	5.49013	4.85396	5.26467	3.86044	4.11753	4.66491	4.89044	4.93775	5.15477	4.35929	5.01789	4.69156	4.47542	4.87959	5.05502	5.85454	4.53357	4.32207	4.8262
ADCYAP1	3.3603	3.20396	3.32775	3.8027	3.86626	4.08177	3.83239	3.9333	3.67766	4.5762	3.41749	3.81808	3.65803	3.10472	3.88277	3.37854	3.97021	3.17229	3.29007	3.82137	3.7	3.98033	3.86298	3.70065	3.23967	3.81195	3.33684	3.73815	1.70134	3.51128	3.47489	3.92851	3.66824	4.2018	4.48389	4.08888	3.51219	4.03787	3.95708	3.72609	3.82182	3.70932	4.02526	3.93177	4.32417	4.49688	3.51157	3.41064	3.41191
ADCYAP1R1	3.33737	4.09968	3.9079	3.84619	4.14232	4.00616	4.11162	3.81305	3.91656	3.10102	3.7686	4.61814	3.39444	3.75359	4.08882	4.30756	2.44853	4.10792	4.16553	3.69953	3.90212	3.77664	4.12572	4.32884	4.25672	4.01829	3.2926	2.82796	4.25162	3.63217	3.75185	4.03169	3.94537	4.25286	3.64033	3.98036	4.05053	2.87981	3.71313	3.45443	3.85946	4.05832	4.40079	3.81864	3.77727	3.79091	3.64535	3.74146	3.79741
ADD1	9.03089	8.86672	9.06308	9.54155	8.89748	9.69004	8.73757	9.13723	8.9569	8.25473	9.04137	9.33844	9.02972	8.84021	8.7329	8.79653	8.93157	8.73699	8.91798	9.09983	8.7225	9.12779	9.3384	9.48939	8.97101	8.9333	9.12077	9.28488	8.9944	8.84004	8.93241	8.77668	8.29613	8.66997	8.81813	8.55325	9.00723	9.14627	8.98993	9.9836	8.63379	8.85613	9.02224	8.55154	9.26047	8.84501	8.34931	9.09464	9.03372
ADD2	4.1216	4.10902	3.89715	4.13879	4.29028	4.28872	3.95533	3.77792	4.11382	4.43202	4.06706	3.95911	4.07612	4.07818	3.93009	3.95185	4.21706	3.65065	3.74679	3.75544	4.06037	4.01991	3.67989	3.89799	4.13109	3.5252	3.71226	3.73386	4.01653	3.95691	3.9475	4.09829	4.2167	4.10209	4.31582	3.94177	3.5418	4.16791	4.44266	4.29681	3.92331	4.01435	4.3871	4.25794	3.739	4.19034	3.86237	3.99524	4.19953
ADD3	8.24306	7.61736	7.98279	8.15376	7.50547	7.97149	8.12156	8.21932	7.81666	8.27269	8.70675	8.90899	7.84678	7.93034	8.8293	8.24316	8.03285	8.5531	8.78433	8.25054	8.32769	8.67308	8.26096	7.70054	8.63445	8.42962	7.76557	8.08696	7.66712	8.32668	7.53682	8.44041	8.0057	8.22314	8.00496	8.35592	8.05188	8.38518	7.77827	7.80629	7.97924	7.90476	8.7597	8.33267	7.29133	7.77756	8.75664	8.64675	8.02016
ADH1A	4.12287	5.39964	4.78192	4.03121	4.06306	4.20676	4.41769	5.0495	4.68867	4.23882	4.56977	4.93724	5.25771	4.42455	4.55074	4.68863	4.4884	4.1304	4.48155	4.31075	4.43716	4.33277	4.20928	4.32051	4.64277	4.61489	5.08221	4.76689	4.36207	4.68597	5.09011	4.79048	4.15629	4.89599	4.74562	4.76122	5.35107	4.62593	4.56047	4.53677	4.42196	4.60083	4.91939	5.11301	4.25977	4.87445	4.48492	4.24932	4.81347
ADH1B	4.4561	3.85402	4.2986	4.1097	4.32725	4.01297	3.70131	4.23214	4.04398	4.12257	4.46157	4.15017	4.39131	3.98818	4.9456	4.73157	3.97307	4.05699	4.19916	4.43595	4.09353	4.08538	4.81042	4.59173	4.46683	4.24342	3.89524	4.45192	4.05481	4.02637	4.20286	4.22926	4.37812	4.21039	4.33351	4.03886	4.4873	4.2915	4.49098	4.22882	4.09608	4.2944	4.12055	4.27627	4.41612	3.58652	4.04835	4.37398	4.69672
ADH1C	4.04245	4.66068	4.57961	4.5567	4.19181	3.88971	4.40417	4.62338	4.67619	4.52818	4.48419	4.73371	4.9629	4.57607	4.62597	4.51254	4.20932	4.38001	4.2532	5.60313	4.6395	4.60767	4.77584	4.90814	4.89465	4.63236	4.57768	4.68197	4.68008	4.78189	4.55746	4.39173	4.45441	4.69447	4.13028	5.16773	4.61269	4.54184	4.46674	2.81278	4.71558	4.49168	4.87853	4.84836	4.24019	4.56586	4.01789	4.60007	4.61194
ADH4	4.03232	4.25288	3.72739	4.24121	4.19255	4.4296	4.24018	4.32052	3.48363	4.28903	3.92034	4.3794	3.83323	4.113	4.48462	3.97666	3.78228	4.27872	4.28396	4.19043	4.36375	4.13516	4.21272	4.14229	4.17794	3.89716	4.12018	3.87547	4.20485	3.82609	4.30293	4.11857	3.70245	4.0502	4.33765	3.6257	4.04313	3.31294	3.83791	3.74957	4.34603	4.22715	4.17616	4.10119	4.20418	3.56391	4.50043	3.69723	3.85197
ADH5	5.24455	5.40068	6.02957	5.5552	5.35118	5.18903	5.4513	5.04057	5.29285	5.0124	5.41159	4.97439	5.34534	5.01059	5.03802	5.3934	5.50067	5.51417	5.24118	5.25272	5.97733	5.86584	5.25887	4.80704	6.17555	5.77998	6.1702	5.1742	5.54788	5.83526	5.42334	5.56731	6.06405	5.78416	6.19849	5.70345	5.5135	5.35703	4.81077	5.30793	5.82691	5.72282	5.42055	5.65988	5.07485	5.70288	5.74136	5.34721	5.81705
ADH6	4.35154	4.73534	4.34966	4.62876	4.28335	4.33477	4.40819	4.49093	4.5728	4.02285	4.05563	4.86877	4.05821	5.14392	4.67443	4.40563	5.03307	4.3639	4.35778	4.212	4.14481	3.99716	4.80255	4.23837	4.46269	4.28755	4.4405	3.73672	4.04144	4.13944	4.11072	4.80671	4.69818	4.73603	4.79558	4.33732	4.41259	4.50852	4.34676	4.54237	4.48041	4.25162	4.07194	3.81184	4.76498	4.59286	4.39102	4.81944	4.26045
ADH7	5.3872	4.48842	4.66886	4.92086	5.14073	4.47578	4.69289	4.98297	4.48727	4.62476	4.69214	5.00774	4.26184	4.85901	5.48815	4.94586	4.85946	4.73697	4.23117	3.91343	5.09514	4.43097	4.94089	4.64566	4.58881	4.69954	4.95717	5.26576	4.84509	4.48396	5.47432	4.63659	4.59494	4.76802	4.62314	5.1387	4.38026	4.30195	4.31485	4.72721	4.78687	4.56289	4.86172	4.76126	5.62941	4.57123	4.27092	5.44582	4.82453
ADHFE1	5.8772	5.59527	5.40617	6.18231	5.53053	5.87802	5.24177	6.01356	5.63012	5.37095	5.95419	5.42921	5.27603	6.44988	5.20884	6.13982	5.38859	5.82482	5.46223	6.0865	5.9627	5.72528	5.62931	6.18427	5.38778	5.37484	6.0533	6.20283	5.41271	5.48275	6.02418	5.67194	5.3008	5.60441	4.77952	5.32133	5.9879	6.10065	5.29089	5.63904	5.60064	5.98788	5.66066	5.59682	5.8231	5.96865	5.46439	6.56661	5.61596
ADI1	4.98943	4.76546	4.82564	4.25621	4.52115	4.83063	5.36946	5.5155	4.90968	4.66586	4.33974	5.57655	5.2453	4.57627	4.17259	5.50804	4.748	4.87472	4.61969	5.32746	4.59158	4.81297	4.1928	5.18472	4.89156	4.41745	4.72605	4.35129	4.75111	4.68578	4.57054	4.67714	4.79579	4.63211	3.48703	4.29763	4.3462	4.69966	4.16887	4.92413	5.08443	4.85278	4.48468	4.65256	4.45014	4.21468	5.00331	4.90843	4.60886
ADIG	3.7016	3.75975	3.67782	3.806	4.07704	3.35632	4.20122	3.75677	3.106	4.28078	4.29453	3.42513	4.27958	4.12793	3.615	4.00238	3.9804	3.51308	3.69659	3.64917	4.03937	3.77895	3.81703	3.70812	3.79492	3.24192	3.68196	3.75346	3.56895	4.20493	3.48013	3.73259	3.64315	3.99979	3.86658	3.39662	3.23237	4.13117	3.58521	3.69212	4.54508	4.3877	4.19564	3.43677	4.04021	4.04	3.46514	3.41994	3.76511
ADIPOQ	5.19491	4.93375	4.71499	4.78782	4.94529	4.08415	5.32274	4.92931	4.62022	5.28095	4.57793	4.53	4.24636	4.89699	5.36054	4.66146	4.66058	4.67478	4.65553	4.49832	4.90256	5.13518	4.64946	4.43506	4.72659	4.83926	5.9282	4.97238	5.32858	4.95561	5.21841	5.18246	5.13245	5.28219	5.62136	4.7432	4.85901	5.1771	4.72229	5.13041	4.6558	5.00302	5.44936	4.35324	4.72674	4.19569	4.7269	4.67365	4.913
ADIPOR1	10.2386	11.5515	9.95103	12.4864	10.7077	10.9328	11.067	11.1118	10.2602	9.1417	10.9485	10.5335	11.2223	11.399	9.07703	9.57741	9.55531	10.2766	11.1665	9.81285	9.78942	8.65181	12.3286	10.4102	9.67895	11.1843	11.9638	11.2021	10.16	11.4384	11.8552	10.3691	10.5297	11.0415	11.6063	10.5064	9.80289	12.0737	12.0213	12.3932	11.54	10.6826	11.0321	10.1185	8.69879	10.8705	10.2193	11.2687	11.4517
ADIPOR2	7.85896	7.63278	7.86712	7.79774	7.70731	7.45385	7.54692	7.81247	7.666	7.71614	7.22381	7.63053	7.72951	7.75227	7.2746	7.31523	7.71143	7.487	7.67904	7.78971	7.3748	7.98327	7.15297	7.66374	7.60183	7.53574	7.78547	7.65203	7.77107	7.33415	7.76411	7.59017	7.72336	7.49461	7.39053	7.65113	7.8411	7.48448	7.3183	7.44788	7.63008	7.87428	7.51167	7.98753	7.76775	7.96952	7.82033	7.61394	7.81152
ADK	4.91718	5.0017	5.28566	4.85887	4.84025	4.98779	5.07794	4.99285	4.88981	5.11076	4.618	5.21925	4.48354	4.83961	5.09133	5.18088	5.28198	4.60476	4.96559	5.47198	5.27612	4.9742	4.56069	4.82651	5.29848	5.17436	5.23339	5.12182	4.84815	5.32631	5.02691	5.26048	4.94276	4.88862	4.93307	5.15084	5.1665	5.06871	5.04076	4.53752	5.14812	4.78962	5.27313	5.7515	4.8109	4.98936	5.24034	4.93123	4.55194
ADM	9.312	9.98891	9.96534	9.27106	10.1912	10.1071	10.5357	9.35917	10.5546	9.64675	9.19887	10.4783	10.1785	10.1291	10.2046	9.72368	8.57151	10.0177	9.5246	8.33494	8.45315	8.16306	9.87744	9.51918	9.49225	10.3962	10.7853	10.0427	9.90455	11.0538	8.50827	9.15982	10.9417	10.3158	11.3804	10.6571	9.85761	9.36433	9.20295	9.35156	9.57436	8.54691	9.34216	7.71006	10.9163	9.51918	8.80396	9.5505	10.3106
ADM2	4.3674	4.88157	4.91077	4.46537	4.96052	5.17765	4.68252	5.34834	5.51014	5.05626	4.46518	4.09669	4.46153	4.77815	4.96273	5.03074	5.01796	4.40091	4.5895	4.38874	5.31453	5.21295	5.15219	4.57851	4.188	3.5453	4.98685	4.68978	4.98401	3.94991	4.56455	4.97608	5.05335	5.04831	4.45292	5.24424	4.87329	4.92673	4.65496	4.44236	5.04057	4.61391	4.96755	5.15438	4.45281	5.04598	4.97115	5.18246	5.05381
ADNP	6.21902	5.7161	5.86495	6.14804	5.47484	5.64964	6.01144	5.93506	6.16692	6.01729	5.81283	6.03829	5.91596	6.41536	6.15517	5.94877	6.09814	6.20043	6.47888	6.21539	6.28238	6.20697	5.75299	5.8481	6.31359	6.07608	5.47717	5.88775	5.96469	6.34565	5.83489	5.50188	5.46925	5.73755	6.64221	6.03538	5.75457	6.20224	5.95634	5.43072	5.87449	5.93883	5.86827	5.70659	5.81376	5.30961	6.16799	6.01658	5.89897
ADNP2	6.47118	6.48396	6.79094	6.23211	6.17583	6.53396	6.5279	6.91229	6.58997	6.76664	6.50681	6.32945	6.78522	6.50081	6.57862	6.76117	6.78089	6.59446	6.68281	6.51339	6.3361	6.72079	5.49349	6.34339	6.83361	6.43206	5.92718	6.53365	7.01842	6.44132	6.40925	6.56765	6.51583	6.43562	6.19048	6.2171	6.47607	6.56647	6.69772	6.41851	6.76998	6.09352	6.13051	6.2721	6.2337	6.63435	6.64172	6.41122	6.63366
ADO	6.77458	6.51007	6.95801	6.92967	6.70006	6.50952	6.84921	6.99259	6.79959	6.84713	7.24845	6.93204	7.47935	7.16562	6.80238	7.046	7.1893	7.41868	7.11392	6.84042	6.96899	7.10488	4.98949	6.97544	6.96374	6.49651	6.23652	6.80852	6.97727	6.50651	7.08596	7.2154	7.38389	6.69283	4.84692	6.71803	6.73894	6.97981	6.08463	6.83154	6.93376	6.87634	6.7842	6.84884	7.47731	6.86922	6.94424	7.24803	7.11122
ADORA1	4.04591	4.43595	4.22413	3.62286	4.11971	4.40364	4.19325	4.08526	4.3417	4.01529	4.16752	4.2711	4.44862	3.77599	4.42366	3.99886	4.04951	3.94245	4.18508	3.95357	4.06623	3.72356	3.99017	4.20947	4.28303	4.58065	4.32709	4.04272	4.25081	4.1221	3.55642	4.00906	4.41233	3.65965	4.26479	4.27994	3.74307	4.41944	3.64554	4.04467	4.41197	4.31809	4.11582	4.47158	4.30309	4.17296	4.18053	4.45741	4.06698
ADORA2A	7.12418	7.37649	7.72236	7.3206	6.46668	7.56146	6.51731	7.10821	6.03812	6.41851	6.63302	7.10636	7.26565	6.99902	6.75217	7.04824	6.51154	6.66282	6.84713	6.23106	6.58392	6.7856	6.72483	7.49637	6.67325	7.29057	7.01514	7.39131	6.92624	6.82937	6.43472	7.42618	6.69218	7.24279	6.60976	6.82178	7.32929	6.90425	6.32945	7.08423	7.31109	6.97579	6.62756	6.65506	7.55831	7.35611	7.33609	7.2335	6.19209
ADORA2B	4.90432	4.95053	4.83015	6.04352	5.60965	3.96045	4.70066	4.74677	4.43409	4.12781	4.6491	5.08435	3.89524	5.26952	4.18377	4.52824	4.5356	5.05684	4.68147	4.40908	4.9449	4.2798	4.52958	4.47078	4.59184	5.09732	4.10016	4.5263	4.11339	4.70502	4.9678	5.32523	5.23654	4.65346	5.16025	5.07328	4.89461	4.93092	4.63791	4.55874	5.16884	4.98536	4.7762	5.01138	4.17912	4.85164	4.92081	4.89438	5.78327
ADORA3	5.3215	4.91676	5.24349	5.06297	5.27473	4.84886	5.98856	4.80354	6.62317	4.29331	5.06393	5.90512	4.93506	5.44411	4.59805	5.23775	4.80524	5.86093	5.40327	5.01819	4.80674	4.7075	7.02174	5.4472	5.20902	4.76251	6.92652	5.27278	4.92705	5.33856	4.49105	4.94862	5.2972	6.4207	7.16542	5.98116	4.97811	4.722	6.08556	5.31994	5.12851	5.00763	4.80712	4.84122	6.02139	5.03911	5.22797	5.37838	5.4771
ADPGK	8.02045	7.56946	7.71102	7.88431	7.92458	8.3296	7.98277	7.93553	8.05336	7.64833	7.98813	7.80473	7.70958	7.97107	8.1887	7.78591	7.7556	8.04342	7.55212	7.62293	7.68355	7.97772	8.26191	7.83686	7.62078	7.52387	8.42762	8.34953	7.89144	7.76634	7.66418	7.2533	7.97972	7.90357	8.42105	8.11241	7.9508	7.91738	7.83169	8.27231	7.855	8.19761	7.58073	8.08245	8.30636	7.54784	7.98026	8.22285	8.10005
ADPRH	5.98971	5.77557	6.07916	6.19429	6.39194	6.09981	5.89994	5.27017	6.24014	5.49826	6.29103	5.00091	5.86095	6.16786	5.51731	5.95052	5.49349	5.67988	5.48123	5.13651	4.6946	5.60074	4.60669	6.29987	5.51014	4.87135	4.58169	6.47179	5.81375	5.5092	6.11728	6.06249	5.94625	5.46523	4.44976	5.83911	6.10986	4.96232	5.38775	6.63756	5.84767	5.29795	5.79419	6.0731	6.18481	6.02427	5.58129	6.09377	6.75987
ADPRHL1	3.62349	3.79138	3.56273	3.86429	4.12705	3.96038	3.77007	3.44409	4.31368	4.53473	3.71068	3.75375	4.26329	4.32278	3.94935	3.93792	4.2111	3.83923	3.96237	4.24184	4.01078	4.31338	3.84088	4.30812	3.88246	4.00898	4.18434	3.82055	3.8834	3.93129	4.40153	4.35738	4.16542	3.99686	4.33222	3.92072	4.08238	4.19721	3.93186	4.45649	4.03397	4.36949	4.29024	4.17471	3.93158	3.91412	4.00477	3.9781	3.84288
ADPRHL2	7.93997	7.76872	7.57796	7.53622	8.08867	7.45253	7.85942	7.74943	7.96952	7.94471	7.666	7.34862	7.44145	8.23711	8.13371	7.59367	8.07235	7.91689	7.46496	7.85988	7.69698	7.31479	7.67818	7.67335	7.13064	7.46674	7.90155	7.85792	7.70497	7.49294	7.7783	7.82339	7.97519	7.80524	8.67487	8.51161	7.2335	7.58477	7.7783	7.41657	7.91114	7.71894	7.91638	8.03808	8.15215	7.94052	7.95135	7.80659	8.01619
ADRA1A	4.33103	4.19732	4.251	3.9643	4.18717	4.06967	4.18471	3.95603	3.7664	4.21182	4.00775	4.13716	4.06985	4.34329	3.92858	4.1036	4.00176	3.91524	4.29417	3.89325	4.11707	4.02257	4.40623	3.72343	4.01931	4.04903	3.93676	4.24606	4.55368	4.1575	4.08451	4.19559	4.09729	3.98756	4.12647	3.77455	4.41888	4.24842	4.11812	4.30887	4.27553	4.2751	3.95252	4.20932	4.35315	4.35447	4.55021	3.89496	3.89852
ADRA1B	3.64846	4.1375	3.89044	4.4473	4.63993	4.13732	4.58384	4.21985	4.29474	4.22229	4.49158	3.79776	4.34805	4.56104	4.44549	4.35954	4.21712	4.58928	4.03522	4.68105	4.42671	4.18984	4.42967	4.41225	4.0603	4.03678	4.46841	4.3981	4.36757	4.53206	4.46242	3.97958	4.61213	4.6053	4.75235	4.56973	4.31966	4.58747	4.03079	4.01722	4.57333	4.86649	4.45198	4.56395	4.44962	4.72082	4.67466	4.45633	4.27262
ADRA1D	4.15284	4.19639	3.69405	3.9428	3.86507	4.11181	4.36287	4.05475	3.78801	4.14691	4.2986	3.47656	4.46206	4.4732	4.35328	3.08379	3.74219	3.99404	3.46248	4.46484	4.23572	4.05154	3.71811	4.0904	4.01101	3.88198	3.68755	3.63838	4.33299	4.29519	3.89909	4.15882	4.19505	4.14735	4.40638	2.99595	4.06063	3.92124	4.19961	3.87769	4.11425	4.43086	4.38218	4.25553	4.08184	4.4856	4.52027	3.6316	3.54632
ADRA2A	5.102	4.75883	4.36676	5.09746	4.62622	4.71343	5.29976	4.7235	4.87626	5.03967	5.08207	5.11221	3.63274	5.19472	4.83568	5.20329	5.37599	4.92505	4.80007	4.50815	4.65256	5.02918	5.56153	4.84475	4.75364	4.61959	5.12588	5.09264	5.06154	4.98599	4.35163	4.50191	4.51332	5.01747	5.38853	4.64382	4.91295	4.87468	5.16831	4.46405	5.00387	4.77978	5.21426	5.27384	5.44953	5.06804	5.27246	5.24424	4.88715
ADRA2B	5.19184	6.08991	5.70143	5.3756	4.77053	5.37914	4.94654	5.10273	4.67517	5.41186	4.76146	4.89072	5.08932	4.96958	5.11464	5.20764	5.22927	5.29263	5.43317	5.01473	4.65422	5.60037	5.62432	4.89646	5.14579	5.80666	5.89443	4.91854	5.12874	4.69641	5.13898	4.91486	5.43535	4.97897	5.32166	5.32309	5.09322	4.93636	5.89606	4.87515	4.69709	5.93084	5.04443	5.10087	5.44674	5.1591	5.43317	4.71045	5.19411
ADRA2C	4.38869	4.45223	3.98378	4.38746	3.89797	4.13323	4.31046	4.37674	4.08392	4.51079	4.20447	4.2315	4.25412	4.49681	4.6552	4.10367	4.40662	4.64264	4.19213	4.19801	4.38225	4.69484	4.55315	4.70726	4.01564	4.67499	4.49728	4.55318	4.66251	4.42965	3.61237	4.06416	4.2623	4.33193	4.7119	3.96275	4.16102	4.21946	5.04526	4.65156	4.25164	4.2979	4.50882	3.9654	4.13639	4.27289	4.13537	4.25563	4.39152
ADRB1	4.18554	4.38946	4.90948	4.64828	4.71949	4.79596	4.66363	4.55194	4.69679	4.73712	4.944	4.9651	4.41313	4.47105	4.3483	4.38877	4.54617	4.74042	4.4083	4.7727	4.9892	4.13603	4.73445	4.22428	4.5887	4.91211	4.23369	3.82089	4.02308	4.85782	4.47075	3.89947	4.49538	3.28359	4.47204	4.63029	4.79428	4.0023	4.61739	3.66111	4.5462	4.64728	4.00261	4.5705	4.91864	4.35259	4.23205	4.71767	4.42508
ADRB2	8.47315	8.27762	8.19159	8.42563	7.73988	8.09951	6.85398	7.74354	7.60277	6.92271	8.6764	7.54067	8.14293	8.48909	7.42706	7.64363	7.92775	8.42633	7.38635	7.99144	8.54494	9.01031	7.93499	8.67414	8.56797	7.31979	7.54252	7.91885	8.30886	8.03315	9.01296	8.27649	7.33851	7.68635	7.26759	7.82087	7.91638	8.12927	7.47686	7.71518	7.29019	7.75798	7.71373	7.9953	8.66746	7.11763	8.12196	7.52643	7.58743
ADRB3	4.81029	4.76566	4.48802	4.65531	4.69947	4.70597	4.72783	4.92872	4.36131	4.54133	4.35991	4.60985	6.07677	4.91973	4.07346	4.53	4.67333	3.7416	3.85565	3.82388	4.73209	3.99305	5.22737	4.99769	4.11339	4.25963	5.12555	4.28827	4.35188	4.85648	4.79825	4.48429	4.35472	4.46195	4.4196	4.85493	5.33295	4.68193	4.64089	4.93806	4.46743	4.6969	4.57273	4.42008	3.85339	3.26237	4.26927	4.31268	3.99729
ADRBK1	7.47176	7.68754	7.60599	7.3514	7.33486	7.52333	7.78927	7.67468	7.63766	7.76203	7.36949	7.98292	7.59562	7.49762	7.72361	7.50659	7.14926	7.45201	7.45363	7.41981	7.62494	7.38492	7.52831	7.69354	7.6261	7.75268	7.84818	7.39264	7.48437	7.22747	7.00957	7.56612	7.58337	7.65408	7.66732	7.34815	7.30692	7.69978	7.41057	7.71383	7.51507	7.8336	7.3459	7.68846	7.65735	7.40673	7.39495	7.45969	7.61981
ADRBK2	4.97613	4.79061	4.0148	4.58859	4.97482	4.6728	4.96149	4.90868	4.22086	4.61703	3.31058	4.61679	4.32656	4.08062	4.65941	4.41914	5.00744	4.73178	4.82129	4.65174	5.36632	4.49404	4.38531	4.72636	4.88108	4.42998	4.52186	5.16313	5.12074	4.86955	4.36916	4.56512	4.43502	5.15054	4.62446	4.31259	4.48928	4.37559	4.70378	4.64426	4.41041	4.70005	4.66024	4.14317	4.55968	4.4133	4.40144	5.00797	4.79155
ADRM1	7.35484	7.23665	7.51723	7.11387	7.74487	7.58045	7.13747	7.54555	7.37476	6.98283	7.20328	7.24823	7.62838	7.37652	7.3787	7.25449	7.60523	7.24084	7.5176	7.31608	7.08685	7.50677	7.09834	7.71462	7.29131	7.08039	7.40664	7.32929	7.5951	7.48726	7.92	7.64933	7.51769	7.50702	7.45275	7.38872	7.45111	7.27195	7.55303	7.56026	7.4763	7.30405	7.28573	7.649	8.07741	7.63544	7.26558	7.35598	7.43683
ADSL	9.19378	8.88229	9.16261	8.63307	9.43067	9.18275	8.93075	9.36122	8.61581	9.24903	9.17991	8.33195	8.98566	8.73783	9.53872	9.27304	9.21674	8.98935	9.50787	8.96808	9.23733	9.11853	8.15385	9.0825	8.68307	9.10437	8.31604	9.18927	9.08608	8.68151	9.09556	9.54109	9.06389	8.87647	7.67663	8.80955	8.88141	9.3215	8.37644	8.35321	9.18662	9.34721	9.4031	9.73372	8.7859	9.10085	9.30535	9.13158	8.77543
ADSS	6.94421	7.44646	7.17444	7.12192	7.1653	6.92731	7.19795	7.33371	7.36979	7.28689	7.04383	7.23917	7.24397	6.93523	6.67985	7.24087	7.39462	7.21954	7.09029	7.52198	7.03566	7.46442	6.56342	6.81336	7.32316	7.03301	6.59685	7.03085	7.14994	7.31964	7.16175	7.55297	7.23448	7.16315	6.71135	7.03072	7.30115	7.0132	6.81244	6.76634	7.44911	7.20468	7.12664	7.574	6.53255	6.92454	6.90955	6.67554	7.31814
ADSSL1	4.56952	4.57008	4.50372	4.16783	4.33849	4.15029	4.63805	4.69536	4.91859	4.15569	4.56037	4.31247	4.78632	4.1586	4.53656	4.34199	4.11144	4.24815	4.09505	4.70336	4.66878	4.76134	4.39694	4.36047	4.77553	4.69429	4.22672	4.60494	4.17886	4.24998	4.77152	4.81457	4.60701	4.36842	4.39074	4.07118	4.72128	4.4309	4.6278	4.74244	4.80995	4.66503	4.78493	5.03847	4.44927	4.75084	4.56796	4.64205	4.70902
AEBP1	5.49046	5.23782	5.25135	5.23978	4.89594	5.8732	4.70624	4.60669	4.74196	5.06198	5.1772	4.93626	5.16544	4.79367	4.90172	5.09952	5.36878	4.98061	5.22182	5.00422	5.21107	5.3225	5.144	6.03161	5.1893	5.93705	4.38985	5.03205	5.52941	4.80484	4.47481	4.77806	5.01868	4.86052	4.47492	4.72136	4.82851	5.45739	4.83291	4.92392	5.31177	5.38775	5.08846	5.31321	5.82309	5.59564	5.19009	5.22727	4.23251
AEBP2	5.75978	6.05974	5.74991	5.7722	5.86751	5.29026	5.45708	5.33786	5.87936	5.79298	5.5257	5.50936	6.15543	5.87273	5.84208	5.88337	5.97506	5.53494	5.39286	5.72238	5.90901	6.3188	5.11353	5.23936	5.97245	5.70629	5.51063	5.97632	5.65594	5.63048	5.76145	5.38037	5.76667	5.74453	5.93608	5.45522	5.86418	5.79569	5.04578	5.92341	5.8396	5.85435	6.07753	5.96494	6.00239	6.0739	5.90554	5.65325	5.74751
AEN	6.43115	6.28019	5.88476	5.61998	6.52449	6.39482	5.85124	5.63121	6.20524	5.72416	6.22734	6.23345	6.19903	6.00012	5.91097	6.42488	6.10479	5.81994	5.59107	5.42558	5.59564	5.40604	5.9407	6.50714	5.63828	5.90901	5.15792	6.22597	6.07578	5.845	6.01855	6.59197	6.21403	5.59929	5.87156	5.74041	5.39298	5.71385	5.52604	5.31476	6.05668	6.58769	5.64793	5.67501	6.38407	5.75957	5.37398	6.24652	5.86517
AES	8.05284	7.48961	7.70823	6.7859	7.56146	7.58972	7.40324	7.58972	7.14454	8.76062	7.89902	7.63687	7.59289	7.81444	7.53574	7.83922	7.99199	7.64082	8.02891	8.03641	8.37398	7.65382	5.97831	7.47469	7.78407	7.30355	6.92097	7.14491	8.28055	7.49089	7.74407	8.10775	7.75757	7.87019	6.01902	6.68537	8.13859	7.89144	6.97111	7.21624	8.02891	8.0386	7.89094	8.15439	7.9948	7.68875	8.25638	7.61712	7.48362
AFAP1	4.00031	4.47045	4.1615	4.42414	4.26088	4.60655	4.3863	4.50216	4.68242	4.611	4.17632	4.47279	4.34636	4.65752	4.7076	4.66433	4.54261	4.4672	4.86726	4.3059	4.22711	4.69145	4.69517	4.49327	4.15591	4.29435	4.36183	4.6056	3.7865	4.23554	4.46498	4.367	4.45475	4.31888	4.84336	4.39847	4.13755	4.25599	4.02174	4.4264	3.83218	4.411	4.30138	4.25267	4.30502	4.351	4.74693	4.33312	4.09692
AFAP1L1	4.81537	5.11285	4.91624	4.68917	4.75219	4.22121	4.83584	4.70586	5.13192	4.87779	4.70104	4.39513	4.89971	4.67045	4.07049	4.4049	4.5274	5.09337	4.75891	4.38833	5.19744	4.71309	4.5775	4.5298	4.34036	5.29692	5.28527	5.42202	4.86709	4.82457	4.35259	4.65653	5.28361	4.81347	5.00708	4.73003	4.73866	5.10186	5.12319	4.69413	5.25672	4.2921	4.81928	4.55341	4.70306	4.88259	4.27622	4.48012	4.5263
AFAP1L2	5.01788	4.95831	4.83971	4.56307	4.65248	5.25287	4.59715	5.29145	4.61135	5.0516	4.945	4.58864	5.24662	4.84877	4.90267	5.0603	4.9088	5.06683	4.9848	4.74715	5.01417	4.43395	4.88793	5.36559	4.94527	4.79781	4.94837	4.67429	4.8839	4.93172	4.80188	4.60949	5.18898	4.63032	4.39789	4.95262	3.99344	5.24013	5.22464	5.00609	5.33127	5.27635	4.69059	5.05179	5.31306	4.54802	5.15039	5.02048	4.82738
AFAR3	4.48169	4.10734	4.44771	4.24592	4.70043	4.34739	4.53262	3.6316	4.34233	4.09692	4.88052	3.75359	5.03776	4.23423	4.47512	4.41333	4.66402	4.59938	4.50503	4.51431	4.93755	4.6	3.93246	4.36308	3.95787	4.67664	4.64176	4.67398	4.51956	4.4107	4.39114	4.71657	4.43752	4.65792	4.47598	4.46858	4.77656	4.60237	5.1526	4.24213	5.00369	4.5933	4.37731	5.01838	5.05267	4.25225	4.68578	4.2909	4.42967
AFARP1	4.5295	4.35856	4.06139	3.81772	4.03657	4.32467	4.61134	4.41601	4.3267	4.37422	4.64834	4.58839	4.26478	4.33642	3.82277	4.06902	4.63903	4.38327	4.83723	4.20168	4.04688	4.27413	4.54459	4.2473	4.17396	4.13094	4.29885	3.95741	3.64801	3.87692	4.04513	4.56493	4.35716	4.51084	4.54647	4.20219	4.55265	4.4926	4.25954	4.62769	3.97309	4.41037	3.90305	4.37062	4.77642	4.57563	3.9384	4.03068	3.678
AFF1	6.01966	6.51948	6.34405	5.58521	6.14051	5.98337	6.45271	5.72433	6.40208	5.83783	5.99232	6.36061	6.0821	6.15602	6.2567	6.09561	6.13189	6.36492	6.18431	5.99165	6.25032	6.48459	6.29146	5.68707	5.97343	5.99117	6.70931	6.03263	6.35743	6.41691	5.88661	6.14307	6.45462	6.48954	7.68535	6.88499	6.2951	5.80836	6.11452	5.80727	6.11028	5.97242	6.28849	5.82655	5.70589	6.03747	6.30794	6.1572	6.41429
AFF2	4.29573	4.05409	4.04724	3.8757	3.8515	4.63847	4.55095	4.40085	4.7552	4.3739	3.59856	4.11139	4.23142	3.89929	4.04358	4.05756	3.8469	4.12781	4.81198	4.13971	4.59437	3.90596	4.96941	4.38793	3.47353	4.40538	4.58118	4.82972	3.92546	3.89762	4.47139	4.37481	4.22086	4.4634	4.52472	3.92116	4.01461	4.68875	4.42892	4.57228	4.35746	4.70939	4.1587	4.30965	4.16992	3.87872	3.94842	4.24879	4.56303
AFF3	4.27543	3.89281	5.26992	3.98057	4.06997	5.46388	4.58452	4.35113	3.72353	4.86124	4.46272	4.08035	4.5327	4.27386	4.49503	4.43721	4.82176	4.32336	4.56612	4.76245	4.07015	4.75678	4.51026	4.14267	4.85873	4.64571	3.56877	3.81257	5.4519	5.22181	3.84081	4.50844	4.29737	4.34027	4.39685	4.15974	4.85118	4.82847	3.67838	3.78283	4.7467	4.85673	4.86627	4.52008	5.31498	4.45888	5.15295	4.90418	4.02878
AFF4	7.54911	7.60679	7.75272	7.7783	7.57216	6.3584	7.60726	7.30803	7.48192	7.95969	7.36623	6.6821	6.93793	7.28832	7.53182	7.67571	7.84806	7.46841	7.37859	7.6651	7.6257	8.14691	7.18687	6.18805	7.73988	7.60812	7.87622	7.31564	7.28759	7.50898	7.46539	7.4751	7.76088	7.46181	7.89344	7.70259	7.65429	7.44185	7.55478	6.40666	7.36947	7.3139	7.48316	8.09028	6.69801	7.31192	8.03808	6.89522	7.66075
AFG3L1	4.68152	4.42908	4.44195	4.87796	4.24526	4.53582	4.78377	4.67599	4.71887	4.65507	4.51998	4.39807	4.46015	4.73497	4.90259	4.91655	4.52929	4.61252	4.89032	4.36801	4.90339	4.59585	4.8692	4.34535	4.77098	4.90225	4.22039	4.87564	4.48721	4.911	4.68427	4.20318	4.62278	4.47135	4.7792	4.85773	5.04143	4.60515	4.5852	4.70328	4.42228	4.76557	4.86327	5.00573	4.42062	4.41547	4.57402	4.6482	4.34803
AFG3L2	8.10347	7.77012	7.92398	7.83478	8.04624	7.91689	7.34539	7.80282	7.34457	7.80329	7.83734	7.32732	7.96068	7.31434	7.76339	8.09241	7.85649	7.89484	7.93611	8.24099	7.39673	7.91333	6.89204	8.18648	7.70452	7.70823	6.81942	7.79211	8.02157	7.56946	7.5946	8.08975	7.82436	7.44709	5.74859	7.5139	7.09825	7.73808	7.11763	7.50594	7.61311	7.93079	7.4236	8.224	8.05059	7.74502	8.33556	7.92775	8.00214
AFM	3.31667	4.07433	3.99031	3.82294	4.04543	3.85315	3.68834	3.51534	4.17979	3.22941	3.55935	3.53106	4.04239	3.8836	3.81024	4.18021	3.10869	2.55379	3.66251	3.7501	3.40296	3.87953	3.56563	3.84523	3.47557	3.48987	3.53906	3.40093	4.27172	4.00017	3.99627	3.82442	3.86144	3.97464	3.69816	4.3523	3.37625	3.47523	4.15235	4.24184	2.93121	3.37389	3.93391	3.53309	2.68964	3.51157	3.93059	2.86069	3.84195
AFMID	5.93114	6.23018	5.84687	5.86368	5.9974	4.97161	5.71662	5.28338	5.94201	6.63103	5.96987	5.24504	5.87969	6.12036	5.35896	5.43921	5.81309	5.54604	5.26291	5.53432	6.01334	5.22278	4.55936	5.00015	5.66764	5.80817	5.60086	5.8757	5.37434	4.98529	5.53118	6.61806	6.63393	5.78587	6.06784	5.45374	4.85174	5.18071	5.88057	4.78715	5.57582	5.21238	5.61691	5.73602	5.22075	5.80406	5.49906	4.96546	5.85242
AFP	4.50219	3.97565	4.08882	4.43506	4.57011	4.41244	3.89438	4.15513	4.1988	5.05806	4.22472	4.52109	4.31645	3.73088	4.11494	4.53046	4.57929	4.39537	4.67955	4.30847	5.38259	5.0707	4.43636	4.24592	4.05591	4.31017	5.52891	4.45227	4.6637	4.4317	4.68151	4.21703	4.24778	3.75292	4.08038	4.38782	3.8483	4.99698	4.47241	4.77864	4.29894	4.42825	4.35922	4.76656	4.78273	4.365	4.61401	4.09117	4.36215
AFTPH	5.9022	6.39161	6.02754	6.36349	6.63302	6.74892	6.2565	6.53734	7.14243	6.70636	6.53978	6.70996	6.66344	6.7087	6.56106	6.29763	6.83736	6.85741	7.04204	6.50779	6.21818	6.71382	7.12952	6.98326	6.42577	6.48453	6.18966	6.47753	6.2864	6.53396	6.19849	5.72779	5.81375	6.34661	6.99553	6.25847	6.31081	5.74685	5.19856	6.1802	6.19582	6.0497	5.92718	5.89048	6.14282	6.19533	6.19261	5.91936	6.13558
AGA	6.37365	6.24283	6.40666	5.25804	6.18533	6.41035	6.28441	6.80407	5.83184	6.15737	6.249	6.42994	6.21652	5.27701	6.1932	6.57519	6.32779	5.77935	5.79461	6.62585	6.4191	6.37627	4.83221	5.93733	6.40279	5.60416	5.43347	5.96057	6.55888	5.68212	6.09066	6.14471	6.15737	5.69809	4.38051	5.80712	6.2025	5.42774	4.74316	5.98275	5.93733	6.23399	5.78967	6.05594	6.4255	6.01755	5.86779	6.0407	6.20195
AGAP1	3.98295	4.3054	4.30394	4.32349	4.02789	4.21551	4.32408	4.55491	4.5069	4.40578	4.09898	4.20163	4.08808	4.23032	4.52565	4.01245	4.80686	4.45937	4.18548	4.09267	4.44652	3.8861	4.13809	4.21553	4.4883	4.4799	3.86048	4.16754	4.37842	4.43284	4.61438	4.28222	4.31338	4.58979	4.38292	4.47266	4.48758	4.31983	3.65223	4.5698	4.17563	4.11132	4.09348	4.26094	4.35702	4.08201	4.0568	4.44054	4.50456
AGAP11	3.91684	3.85043	3.75908	4.10264	3.93618	4.35853	4.17949	4.16881	3.97801	4.36308	4.25728	3.78963	4.1131	4.69316	3.52113	4.15098	4.0074	4.59796	4.7083	4.18387	3.74903	4.09897	4.39624	3.93391	3.75076	3.60791	4.53425	4.17969	4.17701	3.61439	3.93112	3.97596	4.3351	4.3949	4.05154	3.79786	4.02065	4.27344	4.77401	4.24241	3.28106	4.85098	4.28737	4.12	3.97511	4.61526	4.3958	4.64559	4.39357
AGAP2	4.44064	4.26596	4.74058	4.42093	4.20611	4.06891	4.06641	4.19824	3.90212	4.4099	4.01216	4.65089	4.26371	4.18654	4.54538	4.33853	4.57257	4.46875	3.71549	4.05743	4.13085	4.51454	4.17849	4.65994	3.89065	4.50716	4.5933	4.08397	4.11025	3.58768	4.06748	4.21829	4.25142	4.20102	4.20533	4.53646	3.77664	4.03684	4.4521	4.25692	4.47614	3.87233	4.33925	4.30675	4.42788	4.12873	4.77711	3.73203	4.22181
AGAP3	4.61723	4.68543	4.77095	4.71192	4.51428	4.44583	4.65618	4.6937	4.69225	4.673	4.87063	4.17436	4.77715	4.54901	4.34916	4.76187	4.33199	4.60575	4.27405	4.34902	4.71885	4.73284	4.80559	4.63908	4.48012	4.33973	4.40017	5.10945	4.64383	4.50831	4.35083	4.57115	5.00254	5.10257	4.28936	5.12582	4.58839	4.59784	4.40916	4.53718	4.39757	4.57919	4.50781	5.12446	4.66196	4.65353	4.65189	4.77451	4.49134
AGAP6	5.73487	6.45157	6.22155	6.54015	6.14359	6.25339	6.23535	6.33202	5.98503	5.60142	5.7284	6.05924	6.75282	7.05021	6.27238	5.61119	5.71924	5.77336	6.80919	5.55202	6.9826	5.18703	6.35782	6.12574	5.89464	6.45406	6.74079	6.52757	6.50923	5.87936	6.02125	6.28076	5.78109	5.85984	7.45385	5.88668	6.37509	6.07628	6.40894	6.17154	6.18366	6.35557	6.67292	6.08203	6.29433	6.42667	6.54276	6.29987	6.22762
AGAP7	5.16446	4.35503	4.99408	4.91447	4.74088	4.95986	5.1254	4.54767	4.70994	5.39843	4.80128	4.33124	5.06649	4.91788	4.59643	4.52938	4.30011	4.75327	4.53382	4.98771	5.08854	4.41741	5.0455	4.27885	4.95286	4.76463	4.90727	4.81403	4.79363	4.7873	4.86409	4.23365	4.75235	5.07985	5.78286	5.19744	4.88438	4.39686	4.23515	4.30352	5.08696	5.00927	5.00915	4.85369	4.42478	4.6826	4.63794	4.80773	4.43432
AGAP8	7.28522	7.78547	7.36705	7.41783	7.26965	7.34736	7.57304	7.26847	7.09353	6.60617	6.93376	7.02275	7.96644	7.93356	7.45551	6.94424	6.67879	7.66553	7.7912	7.51607	7.52344	6.7592	7.21184	7.33534	7.3823	7.52594	7.92935	7.61712	7.29455	6.87697	7.21665	7.39344	7.33929	6.70107	8.62663	7.77579	7.46264	7.3123	7.5752	7.91114	7.58384	8.09297	7.856	6.8356	7.27346	7.3389	7.79442	7.47686	7.417
AGBL1	4.23965	3.79073	3.51989	4.19944	3.83509	4.08029	3.68321	4.09417	4.04253	4.27232	4.93731	3.66426	4.07038	4.20312	4.4786	4.26896	3.59221	3.60491	3.89417	3.80737	4.44331	4.16983	3.89268	4.46456	4.3275	4.02931	3.59813	3.55961	4.195	4.00813	4.33199	4.27214	4.00919	4.57143	3.81302	3.70571	4.39091	3.84316	3.99243	3.95714	3.18968	4.06197	3.98589	4.19093	4.30307	4.15428	3.46175	3.52247	4.07918
AGBL2	4.19494	4.3427	4.44673	4.30184	4.21613	4.90608	4.37346	4.61977	4.44415	4.49812	4.33414	4.43669	4.70815	4.67978	4.51118	3.98628	4.22912	3.89018	4.44314	4.28759	4.2496	4.79851	5.216	4.65151	4.25207	4.88924	4.86062	4.34366	4.72973	3.84022	4.58107	4.06884	4.18633	4.69443	4.04138	4.56076	4.44136	4.12304	4.96963	5.04448	4.79838	4.22962	4.92227	4.5489	4.76787	4.72113	4.44568	4.73944	3.99657
AGBL3	5.08112	4.50404	4.6375	4.57543	4.78687	4.23841	4.0855	4.46349	4.65089	4.36577	3.54907	4.83325	5.0298	4.37776	4.28764	3.9672	4.86601	4.38642	4.53554	4.40262	4.46876	4.85951	4.12746	4.2465	4.96029	4.03632	3.74712	4.28003	4.46851	4.72032	4.73094	4.23132	4.25662	4.59422	3.65338	4.28657	4.45805	4.31523	4.99659	3.8399	4.34265	4.57112	4.69954	4.35742	4.78774	4.64371	4.67634	4.16871	4.1046
AGBL4	4.31592	3.99843	4.05591	3.89104	4.31805	2.7115	4.27903	4.10408	2.95474	4.25347	4.37456	3.93557	3.46007	3.80877	4.79002	3.92596	3.79468	4.29851	4.44368	4.03279	4.03183	4.46874	3.51534	4.40951	3.64791	3.77407	3.83201	3.77266	4.50963	3.67733	4.16495	4.47659	4.03339	3.88684	3.13632	3.66878	4.76058	4.15262	4.07445	3.937	3.9626	4.42199	3.80807	3.98207	3.09843	4.27699	3.66447	3.98695	4.2784
AGBL5	5.16796	5.30299	5.32703	5.52016	5.23252	5.55043	4.9707	5.10298	5.48919	4.76954	5.51786	5.38168	5.22611	5.42382	5.00062	5.23812	5.14794	4.80804	5.13032	5.06467	4.90277	5.21046	5.06986	5.713	4.91918	5.23108	4.98962	5.28042	4.87772	5.41221	5.32378	5.24184	5.44222	4.89366	4.49234	5.06824	4.89433	5.52443	4.94055	5.86494	5.28924	5.23941	5.2359	5.01528	5.66814	5.17678	5.11343	5.25244	5.49878
AGC1	4.12746	4.07246	3.96422	3.15354	4.13994	4.40522	4.07157	3.92824	3.9985	3.78927	4.45526	3.80426	4.31088	3.95764	4.01439	3.5168	4.08907	3.53157	4.22745	4.48501	4.12993	4.12913	3.84151	3.68228	3.20319	4.54288	4.05325	2.37225	3.83282	4.01844	3.67299	4.22619	4.19108	3.62828	4.47235	4.21342	3.947	3.99801	3.98974	4.16311	3.92693	3.92183	4.07169	3.88625	4.76938	4.18523	3.65549	3.98585	3.86516
AGER	4.45926	4.99782	4.97829	4.97292	4.78143	4.82405	5.08869	4.75183	5.01771	5.16581	4.46448	4.44033	5.05515	5.17164	5.02359	4.93508	5.21011	4.94018	4.78861	4.78899	5.83526	4.87834	5.33019	5.1584	4.66794	5.32429	4.82855	5.02731	4.94937	4.8911	4.858	4.71029	5.17969	4.88113	6.21818	4.87237	5.13548	4.57315	5.42069	5.05284	4.53823	4.70922	5.28798	4.9959	5.54386	4.93826	5.02163	5.09813	5.27831
AGFG1	5.28509	4.97007	5.3652	5.20798	5.23091	4.74394	5.10294	5.50508	5.73474	5.5646	5.49669	5.47649	5.70954	4.86255	5.27893	5.51305	5.22256	5.48753	5.47082	5.98596	5.02898	5.76962	6.41583	5.16306	5.71603	5.16597	5.59889	4.99225	5.41003	5.05193	5.48186	5.14078	5.29371	5.34807	5.25118	5.76201	5.73103	5.16769	5.03528	4.67815	5.15463	5.42767	5.57408	5.33773	5.27966	5.29375	5.43468	5.28267	5.24552
AGFG2	5.05022	5.3823	5.00544	4.92113	5.45007	4.58042	5.08778	5.15444	4.96321	4.97634	4.8978	5.39392	4.87789	4.69305	4.8659	5.00203	5.16797	5.06877	5.01089	4.99269	5.23069	4.91041	5.39835	5.07727	4.9443	4.9412	4.74612	5.43488	5.01229	5.12631	5.40592	5.31105	5.31605	5.11293	5.70583	4.88616	5.39928	5.19595	5.74849	5.51914	4.97807	4.9527	5.26678	5.1284	4.84432	5.28552	5.01063	4.90354	4.91
AGGF1	6.63063	6.52129	6.66481	6.56588	6.36547	6.26758	6.47937	6.37494	6.23792	6.39752	6.04653	6.28677	6.48043	6.4406	6.21268	6.49273	6.72617	6.55003	6.60463	6.50201	6.43209	6.56004	6.10522	6.38028	6.77577	6.27363	6.2361	6.18443	6.75217	6.54375	6.48133	6.7072	6.63466	6.50894	6.73932	6.42899	6.64581	6.82406	6.11051	5.87752	6.48639	6.3489	6.61209	6.82695	5.79544	6.54897	6.5211	6.30462	6.52619
AGK	7.15144	7.16102	6.64892	6.55888	7.03773	6.50336	6.49398	6.45467	6.71712	6.62822	6.2919	6.48304	6.21209	6.30536	6.4042	6.53172	7.27157	6.5736	6.23814	6.35168	6.85674	7.21311	5.21408	6.39308	6.87277	6.16786	5.47492	6.24875	6.49553	6.75855	6.82041	6.42156	6.46343	6.2118	5.45056	6.29681	6.53204	6.86007	5.30698	5.62552	6.28495	6.46784	6.53172	6.76498	6.0765	6.33262	6.29847	6.04739	7.08527
AGL	4.51332	4.81953	4.7545	4.8067	4.78693	4.55142	4.79267	4.46329	4.60581	4.30512	4.55493	4.26394	4.65467	4.65265	4.79954	4.43522	4.77617	4.95893	4.89598	4.67079	4.69918	4.63494	4.47907	4.70548	4.76354	4.73554	4.99906	4.91659	4.82016	4.66329	4.54699	4.75459	4.87296	4.84366	4.68846	4.65147	4.84177	5.04225	4.83499	4.80068	4.64107	4.93699	4.63052	4.85392	4.72005	4.86217	4.68134	4.74009	4.51411
AGMAT	4.79023	5.07948	4.62289	4.40651	4.98418	4.6396	5.06742	4.75644	4.48453	5.32712	4.91674	4.6241	4.96562	5.00964	5.36459	5.59767	5.06416	5.15054	5.31226	5.21851	5.27583	4.64581	3.94573	4.55957	4.98286	5.14208	4.10343	3.93391	4.58903	5.02419	3.99672	4.95291	4.83024	5.21923	4.47298	4.66739	4.76304	4.97204	4.09211	4.60281	5.3986	5.55434	5.1691	5.5633	3.58521	5.15062	5.3569	5.17362	4.20947
AGPAT1	4.1045	4.25954	4.2121	4.52599	4.64653	4.14934	4.49499	4.557	5.55869	3.99434	4.79363	3.84257	4.48385	4.21717	4.77257	4.40278	4.46006	4.56192	4.16521	5.19411	4.41201	4.77417	4.46944	4.55085	4.47156	4.20757	4.65481	4.40919	4.24417	4.24456	4.79457	4.73482	4.44609	4.37731	4.68084	4.52049	4.62207	5.14969	4.61194	4.79765	4.91541	4.6073	4.79272	4.63321	4.84204	4.64168	4.52032	4.07352	3.95805
AGPAT2	5.83526	6.36558	6.28747	5.67708	6.04716	6.21068	6.11115	6.04506	6.20743	5.66988	5.78765	6.36558	5.82598	5.97908	6.20829	6.27883	5.95643	5.73849	5.73344	5.89373	5.70428	6.05522	6.55732	6.41065	6.02805	5.84567	6.25159	6.08017	6.02256	6.02754	6.01953	5.90133	6.25936	5.95197	6.61134	6.11884	6.20499	6.12811	6.47271	6.15685	5.9885	5.88006	5.78924	5.70973	6.56647	5.74279	5.84329	5.96722	5.69851
AGPAT3	4.72373	4.40368	4.23384	5.04201	5.07868	4.47055	4.54918	4.79873	4.47755	4.78364	4.78426	4.54904	4.63203	4.54494	4.99518	4.18048	4.42203	4.85833	5.1428	4.54345	4.326	4.63173	4.45071	4.77412	4.5595	4.73094	4.68662	4.98303	4.95852	4.5103	5.69609	4.86172	5.13159	4.83011	4.61482	4.74137	4.99818	4.63764	4.46506	4.78005	4.52088	4.8087	4.3427	4.78342	4.61764	4.56991	4.50686	4.70465	4.95519
AGPAT4	4.64434	4.26449	4.49268	4.67251	4.64681	4.76918	4.7841	4.76836	4.62796	4.56928	4.77532	5.04317	4.59687	4.84782	4.26488	4.45166	4.72634	4.6709	4.58289	4.67684	5.03222	4.79526	5.01115	5.02532	4.99812	4.77641	4.13572	4.80256	4.87979	4.86014	4.89167	4.36687	4.26953	4.39373	4.61466	4.63462	4.66783	4.89095	4.70438	5.06632	4.4058	4.38995	5.00097	4.56968	5.03374	4.30456	4.85179	4.14245	4.89136
AGPAT5	5.48025	5.72519	5.69365	5.54557	5.45662	5.25069	5.69628	5.50412	5.06946	6.21847	5.9022	5.25662	5.25365	5.07533	5.76209	5.38775	5.83614	5.80242	5.71674	5.69108	5.46356	5.74474	4.61915	4.43554	5.64692	5.49512	4.37743	5.70225	5.25294	5.93493	5.72985	5.59071	5.71798	5.72602	4.11719	5.0606	5.82085	5.46615	5.03796	4.80882	5.84304	5.43121	6.19373	6.19769	4.44891	5.68231	5.88125	5.66404	5.61627
AGPAT6	5.13983	5.29942	5.78393	5.29091	5.52153	5.51014	5.35897	5.35549	4.95529	5.22582	5.37413	5.48558	5.3915	5.39565	5.31935	4.99287	4.87936	5.42202	5.11255	5.08968	5.26073	4.83494	5.83592	5.4828	5.92389	4.70547	4.80298	5.34364	5.29839	5.19258	5.13651	5.14579	5.2051	4.97527	5.32405	5.47321	5.52469	5.5351	5.15385	4.81251	5.32238	5.32129	5.55504	5.69767	5.71592	5.31453	5.67068	6.2752	5.16253
AGPAT9	8.02478	8.43415	8.51161	8.5296	8.27231	8.72094	8.72014	8.50896	8.59491	7.53011	7.8332	8.39009	8.54904	8.38889	7.95357	8.21749	7.15452	8.29801	8.12026	7.26042	8.22994	7.24883	9.435	8.09748	8.39189	8.03537	9.60965	8.36136	7.71143	8.7309	7.71006	8.40165	8.15385	8.58994	9.04125	8.76376	8.23711	7.28717	9.5839	8.74009	8.3398	7.66922	7.83268	7.50257	8.32481	7.96854	8.58994	8.20994	8.72537
AGPS	6.40894	6.19459	6.41851	6.64204	6.39871	6.09454	6.35639	6.461	6.6541	6.44983	6.66799	6.06223	6.3469	6.16517	6.60873	6.6052	6.64924	6.27581	6.19954	6.09507	5.47056	6.73503	6.159	6.44077	6.70197	6.22452	5.96522	6.08487	6.12838	6.41007	6.50744	6.7135	6.57707	6.53978	5.30828	6.48277	6.81638	6.19074	5.44535	6.02933	6.29987	6.46045	6.02204	6.3925	6.15329	6.29541	6.10268	6.04918	6.39665
AGR2	4.51097	4.4178	4.66475	4.31074	4.71771	4.26653	4.25772	4.21342	4.99271	4.19946	4.47101	4.3706	3.91217	4.02341	4.01486	4.42719	4.25056	4.52249	4.59077	3.63194	4.22862	4.21934	4.17584	3.98546	3.95088	4.36509	4.73614	4.37492	4.41982	4.613	4.09019	4.64846	4.39035	4.34072	4.45806	4.47865	4.28257	3.87178	4.30577	4.64501	4.83265	4.18909	4.14801	4.2674	3.66359	4.41551	3.97893	3.68156	4.34449
AGR3	4.74287	4.49055	4.66166	4.50256	4.62952	4.41504	4.4465	4.77261	4.71129	4.28249	4.24017	4.64437	4.48423	4.37842	4.51333	4.42562	4.11778	4.00158	4.50653	4.77514	4.49404	4.19831	4.67673	4.33832	4.28406	4.84462	4.46866	4.54379	4.75435	4.58597	4.6714	4.96468	4.65844	4.76236	4.70027	4.64914	4.75552	4.31935	4.9992	4.65376	4.56388	4.38561	4.29274	4.40416	4.35464	4.63298	4.11996	4.53993	4.81311
AGRN	5.4425	5.58314	4.96201	5.20549	5.01123	5.39608	5.8419	4.69335	5.31076	5.03886	4.6026	5.18735	4.91645	5.18929	4.96783	5.28744	5.0874	5.09999	5.38467	5.09369	5.26459	5.07704	5.28014	4.95234	4.97439	5.20453	5.63579	5.32115	4.86656	5.50076	5.20715	4.93459	4.97913	5.13417	5.42788	5.43953	5.12165	5.09126	5.56759	5.27715	4.94917	5.19698	5.36546	5.09746	5.62792	5.50131	4.79563	5.30803	5.7357
AGRP	4.43469	4.31425	4.26344	4.48559	3.89326	4.33905	4.42575	4.54596	4.56024	4.53602	4.60214	4.02309	4.44075	4.58057	4.5279	4.23253	4.51254	4.2059	4.13562	4.24269	4.32824	4.23753	4.63617	4.23011	4.39722	4.11539	4.36703	4.55954	4.44219	4.50293	4.10974	4.52589	4.48581	4.62727	4.35137	4.79452	4.35286	4.56906	4.52701	4.73519	4.75557	4.17414	3.87108	3.82498	4.68876	4.70552	4.71563	4.37348	4.38749
AGT	4.55153	5.04328	4.74467	4.45246	4.3909	4.6462	4.42648	4.72429	4.66983	4.19223	4.45616	4.72508	4.26707	4.61836	4.35869	4.49874	4.74803	4.31021	4.91818	4.87159	4.6477	4.60219	4.03781	4.67402	4.94926	4.56905	4.94373	4.56051	3.85903	5.1576	4.75179	4.10828	4.79065	4.22784	4.8046	4.4772	5.43936	4.38325	4.46622	4.22082	4.3048	4.26147	4.40116	4.77905	4.62239	5.02138	4.86672	4.74815	4.53691
AGTPBP1	6.65658	6.27154	6.90237	6.26887	6.95717	7.61967	6.49491	6.74573	6.60243	6.15322	5.86397	6.85791	6.71513	6.3885	5.878	6.42202	5.99361	7.07467	6.53694	6.28843	6.89001	5.84285	6.87998	6.07369	7.74182	6.34252	7.01804	6.40636	7.31918	6.69272	7.30395	6.12816	6.25657	6.52709	7.08314	6.37701	7.6064	6.60255	6.85519	7.21944	5.9971	6.45842	6.36573	5.97397	6.54006	5.95808	6.24426	6.21091	7.17281
AGTR1	5.06091	4.66529	4.57794	4.34004	4.46282	4.97125	4.86457	4.88295	4.97879	4.39617	4.16174	4.36698	4.42819	4.57856	4.82616	4.59431	4.63834	4.12206	4.4899	4.52497	4.5463	4.58235	4.8308	4.80208	4.58782	4.44737	4.82734	4.59248	4.4824	4.7601	4.97117	4.27904	4.81486	4.13335	4.73776	4.52886	4.92754	4.80351	4.41418	4.47823	4.49486	4.60962	5.16281	3.87965	4.62693	4.85152	4.08937	4.75678	4.79869
AGTR2	4.12589	4.45541	3.98222	4.19275	4.39259	4.05456	4.45098	4.35059	4.24251	4.49719	4.46375	4.56299	3.98139	4.78616	4.7549	4.01696	4.24787	4.43949	4.62949	4.25356	4.81848	3.14922	4.57689	4.45055	4.23394	4.41907	4.18597	4.53024	4.79698	4.41104	4.22672	4.67653	3.49836	4.04822	3.85629	4.73542	4.43024	3.8256	4.03237	3.82754	4.47629	4.83646	4.8085	4.59643	4.80425	4.85576	4.47049	4.53206	4.66564
AGTRAP	6.91268	7.49451	7.43545	7.47906	7.70775	7.16487	7.56616	7.54282	8.13776	6.928	7.3891	7.63524	7.6275	7.77912	6.95159	7.08646	7.30484	6.88131	6.92906	6.5648	6.4931	7.03533	8.2549	7.92144	7.31126	7.26751	7.969	7.53433	7.54299	7.81496	7.56939	7.08609	7.56225	7.8991	8.11759	7.73345	7.52668	7.13911	7.95018	7.97389	7.36343	6.68127	7.03197	7.19554	7.84384	7.22486	7.13503	7.10883	7.82236
AGXT	4.65444	5.15044	4.67188	4.66908	4.28156	4.23624	4.70453	4.98191	4.37505	4.43705	4.97416	4.50096	4.99488	5.20357	5.1485	4.56179	4.70922	4.78293	4.35672	5.26224	4.94571	4.64706	4.44779	4.81331	4.34233	5.3685	5.37013	4.44418	4.86427	4.61732	4.66672	4.10337	5.05125	4.93168	5.14842	4.68162	5.01079	4.69083	4.80854	4.32596	4.809	4.73367	4.85497	5.09598	4.654	4.90968	4.93891	4.54391	5.14023
AGXT2	3.54274	3.99011	3.94573	3.84151	4.14372	4.26985	3.84999	2.84172	3.3962	4.19175	3.49964	3.95764	4.07725	3.52925	4.19554	3.75418	3.82615	3.68196	4.01837	3.75814	3.94324	3.96736	3.92411	3.8837	3.38349	4.25337	3.14698	4.11464	3.6525	4.37796	3.97994	4.10331	4.25484	3.02223	3.28165	3.98621	4.41745	3.39032	3.75076	4.40087	3.66004	3.91004	4.06292	4.42322	4.3746	4.00746	4.00527	4.07977	3.92518
AGXT2L1	3.87067	4.05902	4.29894	3.88189	4.07301	4.04174	4.19037	4.1179	3.30681	4.52366	3.61502	4.38277	3.72116	4.11722	4.10837	4.08496	4.62621	4.21175	4.00669	4.59045	4.59286	4.12927	3.91776	4.16385	3.83795	4.17709	4.4725	4.46428	4.22446	4.17304	4.11048	3.83802	4.13618	4.2107	4.00895	4.22906	3.64008	4.16228	4.41625	4.55066	3.6348	4.19867	4.18464	3.80671	4.16389	4.55282	3.66201	4.01843	4.21415
AGXT2L2	5.75606	6.05891	5.94443	5.47941	5.96913	5.93664	6.07065	5.72175	5.4976	5.77443	5.14864	5.56249	5.76364	6.51244	5.83657	5.77745	5.75892	6.07578	5.79698	5.78358	6.04563	5.63502	6.20253	5.62703	5.75017	5.73456	6.43571	5.94136	6.12687	6.0043	5.87639	6.69651	6.01463	6.23435	6.02119	6.01478	6.15778	6.06996	5.8166	5.83276	5.79891	6.31147	5.69773	6.14319	6.52885	5.6969	5.93304	5.92696	5.56214
AHCTF1	6.43677	6.79192	6.17748	6.41759	6.5845	6.67357	7.41575	6.80785	6.84921	5.90133	6.7956	7.85243	7.00412	7.12987	6.67879	6.96199	5.74837	6.83049	6.46192	6.65563	6.6821	6.05067	7.02457	6.83593	6.93721	6.8257	6.79892	6.81056	6.74052	7.24279	6.25398	6.35386	6.50923	6.48851	7.63774	6.97798	6.61444	6.60714	6.21597	7.08346	6.1495	6.30506	6.42697	5.99916	6.62756	6.38796	6.53488	6.94424	6.5024
AHCY	7.14002	6.90325	6.69348	6.53204	7.29762	6.85024	7.06	7.03992	6.62953	7.1404	6.79192	6.92166	7.15412	6.54244	6.77856	7.17294	7.67018	6.89965	7.02971	7.52643	6.92271	7.50857	6.13365	6.48851	7.12533	7.21624	6.09173	6.25314	6.91989	7.36332	6.94804	7.07473	7.08197	6.99726	5.03074	6.93929	7.14849	6.66507	7.16018	5.87869	7.33161	7.67426	6.99759	7.66745	6.68903	7.07473	6.94942	7.29417	6.60976
AHCYL1	7.86668	7.37356	7.55478	7.40749	7.63687	8.55842	8.04178	8.52247	7.97107	8.2251	8.54764	8.4373	8.67572	8.47045	8.20581	7.97008	7.98074	8.2788	8.36136	8.09798	8.17857	8.66746	7.94101	8.23114	8.23593	7.81695	7.92666	8.51091	8.79065	8.2169	7.50939	8.21046	8.29251	8.07402	8.05059	7.97684	8.21573	8.24568	7.82589	7.80713	8.0479	8.07458	8.25583	8.27522	8.67487	8.46977	8.575	8.37781	8.16465
AHCYL2	5.6805	4.83572	5.74168	4.98418	5.56926	5.60809	5.03421	5.56731	4.59316	5.68879	5.62379	5.53833	6.0547	5.23914	5.34485	5.38921	5.95771	5.57222	5.77156	5.5842	5.23298	5.32226	4.20093	5.54488	5.5844	4.80493	3.94332	5.28107	5.59322	5.13253	5.23065	5.71035	5.68466	5.132	4.8352	5.57492	5.40126	6.09827	4.68545	4.94442	5.43754	5.776	5.46493	5.68231	5.18948	5.6281	5.64873	5.20265	5.70164
AHDC1	4.81343	4.65077	4.48658	4.55418	4.26899	4.56437	4.33712	4.08095	4.22379	4.8181	4.58254	4.26422	4.43192	4.09237	4.50471	4.61085	4.17537	4.53274	4.63021	3.88577	3.96712	4.21766	4.28723	4.30455	4.55222	4.09323	4.24498	3.80226	4.50165	4.106	4.48881	4.46556	4.75423	4.27827	4.84488	4.40834	4.4004	4.8619	4.21717	4.60397	4.20826	3.94808	4.34249	4.2947	4.63611	5.01156	4.02466	4.43248	4.23916
AHI1	4.19238	4.25672	3.95447	4.20527	4.1214	4.15119	3.88208	4.56698	3.07522	4.32485	4.5093	4.02594	3.89862	3.91684	4.11233	4.24856	4.45741	4.9205	4.53965	4.12681	4.68136	4.23946	4.5554	4.70066	4.4157	4.01101	3.63274	3.88586	4.57765	4.85657	3.84861	4.12292	3.93417	4.14685	4.18498	3.49743	3.9868	4.64883	3.60091	4.46555	4.73304	4.97439	5.02725	3.96268	4.5591	4.5463	3.96689	3.95187	3.66038
AHNAK	5.54436	5.32489	5.56677	5.60037	6.05219	4.46881	5.41304	5.85938	4.96574	5.40747	5.55675	5.96626	5.6932	5.60124	4.90848	5.74235	5.79012	5.6375	5.49028	6.21793	6.23788	5.74557	4.70382	5.94363	5.94768	5.10125	4.46007	5.70812	5.7703	5.58224	6.02328	6.04716	5.65156	5.57029	4.3881	5.59731	5.38375	5.55186	5.16135	5.68821	5.58596	5.165	5.97558	5.54754	4.83363	5.79159	5.33786	5.51082	6.2568
AHNAK2	4.49489	4.33003	4.39965	3.7573	4.51454	4.32656	3.62771	4.68404	3.88022	4.07451	4.92801	4.69713	4.90824	4.08771	4.34066	4.56512	3.89669	3.76003	4.12151	4.05918	4.38086	4.07906	4.1366	4.22516	4.18295	4.45473	4.7971	3.41064	4.02466	4.88915	4.25489	4.68806	4.03979	4.77006	4.44167	4.30156	4.16924	4.00578	3.93892	3.7811	4.06056	4.5615	4.25172	4.48157	4.60156	3.7286	4.29585	5.08091	4.38321
AHR	7.6685	7.31903	7.6199	7.74016	7.64355	7.40618	8.19317	7.73234	7.72135	7.59738	7.76879	7.53586	8.11196	8.02065	7.68359	7.77906	7.82977	7.89495	7.64366	7.78362	8.06152	8.52666	8.10374	8.05216	7.60575	7.54024	8.1479	7.92216	7.48322	7.38922	7.69764	7.63561	7.64692	7.93672	7.88869	7.93948	8.71902	7.87552	8.53357	8.14455	7.62602	7.99343	7.96722	7.81703	7.96078	7.53085	7.81661	8.02715	7.6842
AHRR	3.91456	3.4709	4.71621	3.84354	3.11246	3.999	3.46114	4.31945	4.19124	4.13609	3.84701	4.1758	3.86828	3.83923	3.94358	3.50319	4.07913	3.2973	3.93892	4.13285	3.48112	3.85195	3.98967	3.96521	2.82072	4.11868	4.19114	3.95333	3.97299	3.89995	4.06128	3.59787	3.8955	3.97442	3.44409	3.89172	4.23914	4.07346	3.5257	3.51308	3.46007	3.93994	3.73843	3.86016	4.01645	4.30041	4.0487	3.16255	3.81898
AHSA1	6.71803	6.99437	7.0486	6.64612	7.10118	7.07511	7.54952	6.9386	7.01805	7.17256	7.26004	7.08124	7.42064	7.1691	7.19735	7.2569	7.7912	7.02123	7.09862	7.58651	7.71656	7.6247	7.16756	7.85449	6.92893	7.1993	7.00229	6.93272	7.46097	6.6572	7.37902	7.37074	7.55298	7.10378	6.88621	6.8643	7.03202	6.81303	5.55815	6.78454	7.12916	7.13673	7.29533	7.47136	7.78777	7.15412	7.25964	7.19416	6.97763
AHSA2	7.31479	6.7899	6.99259	6.79368	6.51216	7.43711	6.75026	7.20089	6.6821	6.46726	6.97981	7.75706	6.94905	7.49257	6.61672	7.34342	6.55035	6.9386	7.11354	7.43294	7.16678	6.45625	7.28909	6.69153	7.34661	6.87174	7.97918	7.35057	7.00338	7.29727	6.84112	7.102	6.81406	7.22791	7.3345	7.30199	7.23503	7.14651	7.08793	6.83736	6.66442	7.27041	7.44145	6.63244	7.54911	6.6716	6.39368	7.4777	6.25563
AHSG	3.50751	3.4953	4.00246	4.28026	3.60385	3.8836	3.63514	4.05832	3.49626	4.24875	4.11013	4.29955	4.13304	4.00009	3.66058	3.86649	3.68707	3.53881	3.61294	4.23576	3.30946	3.52657	4.27129	3.74972	3.67231	4.05808	4.12775	4.44317	4.32392	3.05296	3.07522	3.63394	4.07787	4.44314	4.46786	4.06189	4.19212	3.92528	3.94341	3.07522	4.03244	4.0634	4.06967	3.42513	3.77304	4.74665	4.04077	3.83563	2.83139
AHSP	11.215	10.7877	9.93636	12.5531	11.0592	11.4199	10.9954	11.0508	10.5214	9.25632	11.0137	9.73372	11.2245	11.6932	10.2841	9.82015	9.90574	10.7182	11.7504	10.2876	10.9039	9.35798	12.178	12.3971	9.15431	11.6712	11.426	11.9078	9.48534	11.0215	12.7832	11.1731	9.75788	11.413	10.7811	10.6762	9.58135	11.8217	13.0887	13.6866	11.0137	11.1618	11.1447	10.277	11.6712	10.8316	9.7375	11.3871	11.456
AICDA	5.03351	4.58991	4.57658	5.19846	4.97987	5.24932	4.82594	4.55215	4.72817	5.18518	4.491	4.41089	4.57169	5.30416	4.76206	4.87859	5.08555	4.19865	4.80616	4.898	5.08235	5.23212	4.38254	5.14867	4.99374	4.84054	5.02563	4.88189	4.56281	5.20586	4.42625	4.3532	5.05584	4.66917	5.5947	4.9872	5.02937	4.24946	5.02556	5.39097	5.03629	4.8509	4.72217	4.83975	4.90841	4.83922	4.42357	5.511	4.92576
AIDA	9.32045	8.5506	8.98758	9.24213	8.74009	9.9498	9.0165	9.02298	8.92634	9.35917	9.3001	9.09732	9.57794	8.93514	9.64147	8.72316	9.19675	9.32869	9.64907	9.35362	9.04716	9.31403	9.22152	9.06215	9.29533	9.07328	8.66156	9.08705	8.91151	9.0526	9.13639	8.85068	8.7811	8.73929	8.46362	8.51708	8.6764	9.3001	8.69828	9.68001	9.22076	8.94117	8.98031	8.88314	9.435	9.19788	9.40214	9.28936	9.26675
AIF1	10.7482	10.9186	10.6894	10.7072	10.3197	10.1655	10.878	11.2467	10.8316	10.1912	10.7951	10.383	11.2681	10.6553	10.4018	10.7504	10.9235	10.644	10.8271	10.507	10.5013	10.6098	10.6377	9.96106	10.5751	10.8294	11.0059	11.0291	10.8415	10.5711	11.0617	11.2806	10.5251	10.54	11.2245	10.6098	10.2753	10.9574	11.1391	10.6894	10.8987	10.2734	10.6205	11.0914	9.917	10.7433	10.9235	10.2942	11.2467
AIF1L	4.49553	4.041	4.88623	4.31467	4.16852	4.32748	4.43189	4.67282	4.67662	4.69561	4.39573	4.15274	5.53174	4.79711	4.51344	4.82681	4.44813	4.65504	4.89053	4.50734	4.09468	4.05175	4.33827	4.7518	4.50561	4.66322	4.64012	4.59522	4.61944	4.72274	4.12602	4.37622	4.32939	4.21043	4.35709	4.2712	4.46291	4.37796	4.94845	4.74052	4.92234	4.81884	4.4338	4.19607	4.44056	4.29998	4.64003	4.67245	4.5236
AIFM1	5.66138	5.75969	5.51799	5.77794	5.84408	5.77577	5.60121	5.49943	5.80452	5.98376	5.86026	5.47591	5.24085	5.59553	5.93334	5.93637	5.66105	5.42012	5.90795	5.64086	5.55965	5.71084	5.81003	5.45754	5.47056	5.29909	5.62975	5.84578	5.33323	5.69672	5.81544	5.89736	5.96585	5.49278	5.01441	5.83681	5.9252	5.50833	5.21043	5.03169	5.75707	5.78551	5.53589	5.86429	5.32445	5.91151	5.84388	5.74344	5.71852
AIFM2	4.12733	4.53083	4.13586	4.62003	4.40803	4.52312	4.0857	4.66114	4.25507	4.10077	3.96625	3.95366	4.20581	4.62909	4.90544	4.34109	4.00477	4.54623	4.09378	4.39607	4.46934	3.57314	3.96343	4.37635	4.26184	4.6537	4.30079	4.27389	4.41392	4.51752	4.58486	4.74483	4.20527	4.48518	4.76138	3.95879	4.01889	4.56856	3.78736	4.43049	4.56714	4.17501	4.61251	4.8007	4.47487	4.30107	3.72519	4.77009	3.90112
AIFM3	4.10095	4.37812	4.48605	4.62275	4.94076	4.23916	4.66811	4.46231	3.8192	4.51662	4.75766	4.49264	4.62667	4.39203	4.45017	4.61431	4.30032	4.50421	4.72395	3.72252	4.27348	4.12751	4.45526	4.32608	4.46045	4.74358	4.64119	4.69771	4.86913	4.49774	4.33941	4.517	4.44136	4.57803	5.1187	4.68628	4.31319	4.75174	4.61894	4.70092	4.76693	4.40758	4.50934	4.91241	5.04855	4.38901	4.57604	4.65811	4.87802
AIG1	5.07684	5.18083	5.26008	4.86094	5.0023	5.09377	5.27625	5.38543	4.95414	4.54265	4.93345	4.9733	5.2048	4.90276	5.11338	4.89432	4.85625	4.83742	5.29704	5.0495	4.24489	4.81837	5.29358	4.84332	5.30758	5.40013	4.50243	4.75438	5.12929	5.66305	5.24932	4.45436	5.19127	5.22242	6.32216	5.48497	5.48106	5.05315	5.08364	4.68369	5.16017	5.28383	5.29014	5.19325	4.75154	5.09377	5.30371	4.78435	5.20395
AIM1	6.54374	6.07806	6.40279	6.09454	6.31426	6.51583	5.98971	6.43533	6.94491	6.28019	6.171	7.11429	6.63151	6.6411	6.75522	6.79921	6.52665	6.32442	6.10214	6.29791	7.18148	6.44593	7.1931	6.37277	6.38981	6.10641	6.47721	6.49461	6.97981	6.46374	6.50494	6.56881	6.53331	6.41759	6.02627	6.6625	6.43082	6.11142	5.97706	6.12544	6.02728	6.38614	6.03988	5.87505	6.34454	6.56233	6.28132	6.63889	6.81912
AIM1L	4.17867	4.09975	4.47982	4.3984	4.42366	4.96973	4.31137	4.19903	4.44271	4.1812	4.92076	4.63484	4.08576	4.47981	4.60949	4.42048	4.36326	3.98451	4.267	4.73361	4.43574	4.4524	4.6595	4.60068	4.54063	4.0086	4.2602	4.48026	4.61483	4.53705	4.64796	4.02718	4.18629	4.77192	4.28879	4.47471	4.409	4.31131	4.03437	4.30567	4.4243	4.69194	4.36071	4.41435	4.37992	4.52745	4.1993	4.53343	4.76763
AIM2	6.21005	6.0713	6.2098	6.28827	5.86268	6.2074	6.60963	6.05936	6.28678	5.88683	5.7078	6.66919	6.13271	5.79627	6.51863	6.01903	5.81512	6.66568	5.56529	5.66467	5.98899	5.2777	6.50029	5.83061	5.51984	5.94502	6.19523	6.08433	5.92507	7.01374	5.75498	5.97257	6.21275	4.85606	7.74624	7.16336	6.12508	5.84509	6.10232	6.28681	5.92108	5.66499	6.26472	5.56646	6.44385	5.58214	6.02587	6.13228	6.30682
AIMP2	7.49637	7.12494	7.80381	7.34123	8.099	7.1993	7.78637	7.32216	7.96803	8.21986	7.99641	7.35844	7.78407	7.92564	7.95969	7.95667	8.14193	8.09129	7.42194	8.25583	7.71945	8.03206	6.77134	7.2731	7.73092	8.06685	6.59028	7.68133	7.98645	7.46587	8.07176	8.4831	7.94471	7.75084	6.51462	7.99318	7.31677	7.84207	6.88989	7.33693	8.11297	8.0587	8.04287	8.65722	6.94144	8.18753	7.82637	7.62248	8.02102
AIP	8.5443	8.15215	8.76137	8.19928	8.2901	8.44594	7.99433	8.2512	7.65942	8.82955	8.28826	7.70638	8.24216	8.00053	8.40549	8.36207	8.51828	7.73092	8.48503	8.5443	8.05172	8.26508	7.54252	8.5324	8.47388	8.16025	7.86567	8.15277	8.48778	8.05924	8.37269	8.65858	8.15035	8.18592	7.03447	7.4397	7.58524	8.34396	7.97471	7.96228	8.47665	8.50139	8.31922	8.3083	8.39009	8.51292	8.27162	8.37457	7.8534
AIPL1	4.15362	4.21234	4.30011	4.50518	4.43401	4.45453	4.2028	4.14824	3.44875	4.75219	4.33881	3.91015	4.52393	4.49791	4.41029	4.20757	4.05411	4.27228	3.98007	4.08478	4.13059	3.46521	4.30896	4.5013	4.20908	4.14362	4.31279	4.43374	4.29562	4.30763	4.18383	4.04432	4.31968	4.02588	4.2143	4.08123	3.95598	4.093	4.29773	4.55224	4.50907	4.18118	4.56977	4.07858	4.41739	4.62189	4.45196	4.2805	3.83321
AIRE	4.83468	3.92183	4.66934	4.54446	5.09041	4.38961	4.97652	4.52391	4.40044	4.93796	4.86172	4.97629	4.43275	4.66549	4.67287	4.09173	4.87945	4.53746	4.18223	4.52574	4.44072	4.8034	4.9319	4.78055	4.4627	5.06723	5.23914	5.4497	4.3374	5.0143	4.54401	4.59676	4.69417	4.90261	4.89635	4.41514	4.71358	4.5865	4.77152	4.58441	4.68867	4.43945	4.91843	4.49636	4.8562	4.74367	4.58077	4.49524	4.87018
AJAP1	4.38353	4.30941	4.79743	4.52875	4.58099	4.78819	4.31805	4.66782	4.20425	3.73641	4.38102	3.8272	4.55048	4.49177	4.56175	4.79036	4.54975	4.78515	4.56125	4.7677	4.17598	3.71885	4.80074	4.61141	4.19604	4.17389	4.96926	4.57433	4.40655	4.3087	4.86569	4.45536	4.81745	4.71716	4.50445	4.2632	4.77636	4.68362	4.37831	4.40006	4.58903	4.44688	4.20938	4.75179	4.20932	4.47366	4.68408	4.38989	4.74526
AK1	5.79201	5.45145	5.2735	6.03509	4.82972	5.64005	5.52706	5.60845	5.21115	5.2048	5.34328	5.26063	4.95387	5.56049	5.29477	5.12629	5.05677	5.74881	5.96818	5.55062	5.98995	4.74882	5.48801	6.18339	5.75386	4.54013	6.01302	5.60926	5.32356	5.38101	5.70205	4.57826	5.00903	5.12127	4.62637	5.1133	5.27777	5.76471	6.05522	5.35193	5.2959	6.06071	5.70951	4.89039	5.28677	5.21435	5.61627	5.66245	4.91674
AK2	6.57771	6.74512	6.60012	6.35439	7.30954	6.6046	7.00489	6.60776	6.74736	7.07765	6.87559	6.50837	6.82533	6.67686	7.47342	6.94355	6.81473	6.75152	7.0115	6.86046	6.99082	7.08386	5.32594	6.86046	6.82602	6.79328	6.58392	6.99653	6.69801	6.45375	7.12185	7.08756	7.44267	7.10231	5.49076	7.20797	6.62267	6.43022	5.7931	6.56707	7.22273	6.73404	6.90497	6.96866	6.86747	7.26759	6.86535	6.78022	7.37395
AK2P2	5.7203	5.26541	5.50198	5.83042	5.16994	5.70668	6.07157	5.48641	5.78086	5.04271	5.29275	5.47402	5.16517	5.38486	5.53934	5.70307	5.5626	6.08991	5.6779	5.38828	5.78286	5.57151	6.62206	5.44099	5.66345	5.86779	5.54029	5.70267	5.36683	5.5123	5.78497	5.19584	5.2898	5.62076	6.71516	5.62772	6.48178	5.66559	5.40153	6.35078	5.47228	5.5057	5.81971	4.71339	6.10641	5.71138	6.00638	6.30701	5.06442
AK3	8.21862	7.58477	7.56278	7.32364	6.94804	7.6288	6.67686	6.78089	6.85873	7.02123	7.19893	7.4232	7.69198	7.22875	6.85741	7.50985	7.52303	7.27892	7.72038	7.58928	8.03537	7.16176	6.13581	7.2154	7.35416	7.5186	7.15374	7.00594	7.36215	7.37112	7.57658	7.15254	7.09283	7.39008	6.78522	6.76083	7.02528	8.04126	7.04317	7.50507	7.38558	7.54991	7.14243	7.35137	7.43114	7.32853	7.7725	7.16102	6.97033
AK3L1	4.81989	4.71875	4.92705	4.92129	4.77494	4.70405	4.87368	4.82927	4.86112	4.72813	4.54554	4.81036	4.5192	4.90891	4.58829	4.95456	4.77754	4.72361	4.67516	4.88055	4.72874	4.63887	4.65088	4.79406	4.7566	4.72215	4.53316	4.87122	4.75183	4.78425	5.11195	4.61942	4.8283	4.94285	4.97194	4.8776	4.98151	4.88812	4.69609	4.89921	4.78819	4.66285	4.75111	5.11509	5.08797	4.58472	4.50474	4.8401	4.62874
AK5	4.65702	4.98885	4.42398	4.2016	4.48402	4.91391	4.49704	5.09549	4.63557	4.72366	4.13085	4.65856	4.75486	4.88443	4.69494	4.74483	4.40667	4.5789	4.48868	4.35696	4.52419	5.09646	4.80803	4.34053	4.46525	4.5465	4.98548	4.29812	4.47797	4.51807	4.82989	4.41726	4.71151	4.81596	4.78135	4.63037	4.77314	4.87032	4.58368	5.2022	4.7367	4.89713	4.68147	5.00033	4.39131	4.69405	4.96345	5.17607	5.10221
AK7	4.17928	4.0357	4.25286	3.9837	4.09155	4.09909	3.81623	3.44626	3.20132	4.0989	4.18784	4.17364	4.05261	3.84882	2.75413	4.04848	2.51223	3.46447	4.0557	3.36224	3.9837	3.24634	3.91343	3.4179	3.99744	3.56437	3.45555	4.26287	3.78322	3.62847	3.96165	3.9672	4.01776	4.05409	4.47595	4.3727	3.55202	4.29328	4.09167	3.33307	3.67613	3.00917	4.6792	4.212	3.6843	3.74659	3.9045	3.82742	3.49076
AKAP1	4.12461	3.87715	4.37984	4.4084	4.4724	4.45826	4.07903	4.25683	3.93548	4.41009	4.22908	4.49428	4.33653	4.36988	4.27472	4.64142	4.06881	3.92	4.5507	4.20849	4.5858	4.6591	4.02728	4.44642	4.14771	3.68012	4.18312	4.57786	4.2715	4.56775	3.73041	4.68945	4.10076	4.5053	4.6184	4.47688	4.30899	4.62761	4.18771	4.75603	4.17955	4.18413	4.30526	4.00057	4.31274	4.31466	3.97561	3.71598	4.75185
AKAP10	6.60714	6.5526	5.91961	6.03988	6.07	5.47566	6.02427	6.20884	6.22209	6.19459	5.99966	5.78924	6.18641	5.84185	6.30211	6.06457	6.06975	5.88643	5.87083	5.76581	5.77156	6.00534	6.43022	5.52858	6.25786	6.05824	6.46162	5.8739	6.07677	6.30931	6.16889	6.28243	6.34959	6.24622	7.40749	6.3247	6.33382	6.3775	6.61888	6.01806	6.12329	5.54064	6.29078	6.00886	5.47933	5.75013	6.45012	6.11408	6.56707
AKAP11	5.13642	5.15991	5.60351	5.25335	5.32056	5.35256	4.83498	5.27246	4.88491	5.26133	4.83552	5.08498	5.2813	5.39803	5.21669	5.31673	5.13975	5.23762	5.69405	5.08846	5.9647	5.3071	5.13853	5.07183	5.83614	4.79176	5.70018	5.13072	5.26156	5.19239	4.79953	5.095	4.95393	4.9378	5.12058	5.32129	4.99775	5.22807	5.4693	4.73323	5.21745	5.76339	5.1471	4.79127	5.31542	5.05939	5.4809	5.28361	5.16414
AKAP12	4.54794	5.13306	4.97201	4.91066	4.66688	4.70742	4.58289	4.74464	4.95828	4.77453	4.61199	4.99205	4.42494	4.64315	4.70579	5.12925	4.99554	4.48156	4.75052	4.66023	4.7035	4.78683	4.53655	4.50679	4.49097	4.98957	5.08741	4.66942	4.89882	4.74121	4.8196	4.7015	5.15524	4.652	4.44824	4.47799	4.39294	4.8052	4.54811	4.90525	4.67929	4.58468	4.80456	4.81877	5.36405	4.72305	4.54089	4.91846	4.88335
AKAP13	7.95564	7.473	7.88841	8.11017	7.2224	7.86321	7.50047	8.18753	8.062	6.89692	7.83478	7.09788	8.20994	7.17032	7.73576	7.45167	7.32521	7.70869	6.95838	7.53574	7.49637	7.38968	8.48372	7.46355	7.37235	7.12767	8.16708	8.15154	7.48151	6.92755	7.17804	7.13968	7.24966	7.69012	8.17792	8.04729	7.60138	7.15374	7.84851	7.42538	7.33693	7.31192	7.47552	6.90325	7.93611	7.43252	7.2335	7.09353	7.4534
AKAP14	3.86818	3.84513	3.73215	3.93005	4.32839	3.84065	2.87348	3.99537	4.11204	3.72904	3.96689	4.31953	4.15229	3.94547	4.18119	3.84925	3.94434	4.05402	3.95098	4.14596	3.91316	4.27642	4.04494	3.38948	3.8747	4.15784	3.99167	4.20215	4.05127	3.3899	4.08684	4.05463	3.57193	3.80284	3.80202	4.01743	3.95991	3.96561	3.98944	4.23399	3.57712	4.10871	3.97679	3.57435	3.36962	4.22784	3.88256	4.10331	3.97331
AKAP2	4.65615	4.56586	4.98361	4.51729	4.7871	5.08539	4.93076	4.90222	4.70081	5.13919	4.90044	4.46483	4.83411	4.53331	4.71911	4.17045	4.81093	4.90192	4.95852	4.84292	4.66005	4.71518	4.84849	4.84235	4.74196	4.47945	4.74153	4.3887	4.7781	5.22378	4.87816	4.4706	4.6544	4.73145	4.71053	5.10221	4.80132	4.69872	4.03319	4.5516	4.6068	4.22248	4.92736	4.70539	5.01645	4.91719	4.7731	4.64635	4.80518
AKAP3	4.44029	4.37369	4.39745	4.43752	3.63394	4.23205	4.12647	4.02828	3.75485	4.78632	4.71858	4.32156	3.79481	4.25692	4.02101	4.0814	4.14795	4.45025	3.98649	3.71519	3.73493	4.38786	4.05576	4.07087	4.59901	4.22954	4.50241	4.57515	4.21932	4.59389	4.30463	4.19325	4.34127	4.39038	4.49984	3.81327	3.99003	4.32678	4.27605	4.13615	3.77214	4.24988	4.23911	4.10539	4.66417	4.04104	4.09873	3.89325	4.21937
AKAP4	4.00623	4.18265	4.37285	4.21074	4.08506	4.28878	4.29215	4.32329	4.11892	4.55071	4.44092	3.98996	4.24691	4.5263	4.4471	4.36348	3.87913	4.44891	3.63081	4.34158	4.24184	4.24104	4.0968	4.40296	4.19402	4.38454	4.12321	4.3655	4.52517	4.10787	4.32366	4.45882	4.3778	4.7818	4.31071	4.83515	4.32421	3.97632	4.62954	4.08458	4.28786	3.94658	4.33732	4.13983	4.44938	4.33323	4.07246	4.22229	4.16799
AKAP5	4.66583	4.56845	4.56901	4.66507	4.10414	3.96649	3.82329	3.96665	4.42221	4.35508	4.92951	4.61145	4.2854	4.4521	4.3687	4.48741	4.46208	4.1916	4.70419	4.29444	4.72955	5.28038	4.63928	4.46654	4.55137	4.56558	4.5594	4.8739	3.8809	4.17317	4.18492	4.28054	4.53823	5.04694	4.89527	4.69947	4.50512	4.18139	4.2234	4.3891	4.46538	4.19559	4.58833	4.59206	4.44205	5.35256	3.87872	3.74003	4.54391
AKAP6	4.2497	3.97176	3.59592	3.94091	4.07068	3.884	3.49932	4.04112	4.22105	4.16715	3.63915	4.46472	4.0764	4.34295	3.73672	3.34482	3.97671	3.50431	3.84375	3.72298	4.01566	4.11191	4.02397	3.40561	3.99374	3.81081	3.23649	3.19482	3.67977	4.04508	3.86606	4.38512	4.04077	3.83553	4.65342	4.22506	3.81931	3.79583	4.67323	3.8116	4.29487	3.78261	3.9005	4.03833	3.95	3.11854	3.53082	4.01675	3.6086
AKAP7	5.13403	4.92153	4.47427	5.01838	5.17338	4.97286	5.149	4.89759	4.94588	5.19781	5.34121	5.21964	5.38286	5.30378	5.22532	5.07031	4.88853	5.69596	5.54055	4.84001	5.52543	4.71535	4.61391	5.1157	5.20848	5.43107	4.742	5.37628	4.77719	5.03491	4.79101	4.76589	4.82758	5.09023	5.08679	5.29779	4.03437	4.67661	4.92247	4.97742	4.72402	4.52834	5.41996	5.29713	4.93596	4.73632	5.16211	5.3979	5.64286
AKAP8	6.5308	6.60679	6.83118	6.51924	6.88585	7.09707	6.57094	6.81442	6.6572	6.38199	6.30451	6.04227	6.47997	6.75387	6.39781	6.30073	6.69348	6.89522	6.5645	6.76228	6.60107	6.9077	5.98946	6.86637	6.75249	6.29905	6.79728	6.81338	6.63825	6.62822	6.85331	6.45157	6.62685	6.56012	6.45342	6.43444	7.08386	6.75987	6.07806	6.38378	6.60069	6.73635	6.25369	6.58479	7.15826	7.16678	6.46556	7.03485	6.76264
AKAP8L	6.25131	6.03185	5.8445	6.02125	5.89946	6.70511	5.3501	6.12126	5.75542	5.60809	5.85938	5.80816	6.21485	5.83659	5.52317	5.79725	5.27431	5.68844	6.10375	5.49315	5.32771	5.2951	5.41247	6.4453	5.95771	5.52875	5.68821	5.93399	6.29351	5.89184	5.30394	5.88933	5.85751	6.17722	5.76667	5.8548	5.96748	5.97831	5.82085	6.7023	5.88221	6.20064	5.72218	5.70812	7.17648	6.1503	5.87645	6.22292	5.91885
AKAP9	3.74624	3.61026	4.16832	4.20998	4.14768	3.93548	4.25959	4.00015	4.43773	4.15613	4.62242	4.57625	4.57248	4.72193	4.41871	4.64364	3.59179	4.30519	4.18248	4.63111	4.16347	4.05976	4.20483	4.28237	4.62265	3.63113	4.4653	3.54473	4.21814	4.28152	3.78308	4.21176	3.96509	3.98424	4.49229	4.19691	3.8544	4.23901	3.85627	5.33614	4.12505	4.23098	4.75391	4.23784	4.26629	4.01235	4.64251	4.40352	4.01569
AKIRIN1	7.04355	6.96237	6.69611	7.36046	7.06217	5.28844	7.46674	6.52571	7.40366	7.36579	7.10231	6.79192	6.83394	6.86922	7.56492	7.22754	7.07765	7.05892	7.39224	6.85907	7.65896	7.40828	7.09673	5.7254	7.07765	7.09532	7.68589	7.18599	6.55699	7.00087	6.87519	7.25609	7.21936	7.44441	8.00595	7.81391	7.29224	7.53801	8.35694	6.1225	7.3004	6.4191	7.5637	7.1375	5.12166	6.59758	7.92032	6.86297	7.26565
AKIRIN2	8.6719	8.99114	8.72239	9.13547	9.34018	8.59565	9.20887	8.74766	9.33073	8.81858	8.95256	9.16565	8.73783	9.05594	9.04125	8.65072	8.48711	8.76757	8.80087	8.46027	8.31177	8.50827	9.72885	9.13449	8.76995	9.36433	9.47843	9.30101	8.75054	9.09914	9.01031	8.4994	9.12519	9.40015	10.1411	9.70802	8.52383	8.47315	8.99794	8.90337	8.76218	8.59565	9.22252	8.6764	9.20993	8.82321	8.86221	8.48182	9.18662
AKNA	9.45891	9.5236	9.4933	9.83417	9.70201	9.64907	9.57309	9.33073	9.58849	9.53027	9.47189	9.66528	9.49559	9.61582	9.7566	9.52242	9.72632	9.24594	9.64027	9.75517	10.1102	9.23426	9.62414	9.70201	9.7068	9.03022	9.99338	9.45787	9.7632	9.44072	9.3811	9.56843	9.72769	9.71317	9.93217	9.54717	9.36024	9.50342	9.23538	9.48193	9.69816	9.71317	9.70436	9.67199	9.7457	9.68421	9.83712	9.7375	9.2584
AKNAD1	4.5362	4.56239	4.81944	4.65849	4.95928	5.17243	4.32202	4.77885	4.87812	4.13235	4.85214	5.35625	4.81665	4.24436	4.36127	5.52743	4.90834	4.89761	5.01609	5.02812	5.60107	4.83848	6.07578	4.98164	4.55338	4.86846	4.36805	4.95248	4.18984	4.57337	4.85723	5.19184	4.81758	4.60404	4.65619	4.64049	4.98742	4.97287	4.53369	3.63255	4.15596	5.15718	4.63975	4.94212	4.17486	4.29886	4.72932	4.53505	4.57207
AKR1A1	8.05924	7.84403	7.98872	7.98872	8.46503	7.99378	7.97107	8.33494	7.81247	8.35514	8.22342	7.65801	8.26446	7.94571	8.17254	8.26697	8.44255	8.39901	7.90558	8.43086	8.03315	8.28708	7.2335	8.50202	7.98978	7.67426	7.23466	8.59783	8.06033	8.33494	8.4946	8.5317	8.38765	8.28055	6.75795	8.16759	8.24872	8.16869	7.33085	8.0808	8.31857	8.38035	8.16708	8.76757	8.64343	8.19159	8.42233	8.1887	8.20044
AKR1B1	8.82496	8.38823	8.71173	8.30696	8.35379	8.54494	8.23169	8.10717	8.32415	8.82578	8.51892	7.76436	8.53737	9.05512	8.60361	8.67118	8.85708	7.90558	8.4373	9.14285	8.82649	8.72173	7.60541	8.09408	8.6801	7.72038	7.82782	8.0539	8.48711	8.34953	8.15911	9.5213	8.06033	8.42369	6.66868	7.5221	8.32725	8.96002	7.89296	7.41041	8.84983	8.76457	8.70051	8.51969	8.40165	8.62951	8.83619	8.46911	8.30403
AKR1B10	3.84723	4.35184	3.68786	3.87499	4.04212	3.98545	3.99335	3.54735	4.13304	3.6843	3.39032	3.89514	3.33088	4.28156	4.03044	4.2426	3.88577	3.87599	4.02925	3.63234	3.36564	4.36377	3.75962	4.02644	3.87759	4.12095	4.69876	2.91557	4.21254	4.06817	4.18554	3.56247	2.89882	3.3473	4.10402	3.69245	4.34113	3.91604	4.02814	3.81611	4.605	4.11908	4.49949	4.08089	3.93833	3.28684	4.04412	3.88935	3.51594
AKR1B15	3.67379	4.16527	3.963	4.2833	4.51004	4.17444	3.8468	3.85823	4.23142	2.83481	4.12657	4.54358	4.43931	2.67612	4.24764	3.61379	4.27143	4.1719	4.13101	4.12112	4.15832	4.2027	3.25419	4.03099	3.7681	3.7932	3.78058	3.87088	4.29737	3.83095	3.91111	4.06221	3.21991	4.09455	3.93228	4.2979	4.03001	4.15273	3.88149	4.08753	3.51157	3.93041	4.18644	4.01334	3.91395	3.71327	4.01283	3.90843	4.19407
AKR1C1	3.70827	3.94991	3.81716	3.34222	3.74475	3.42704	3.8432	3.61335	4.13472	3.92357	3.68546	4.55686	3.7413	4.15159	4.30188	4.22917	3.68755	3.82271	3.5906	4.1362	3.70049	4.0321	4.45928	3.62885	4.05995	3.34222	3.86809	4.11327	3.41524	3.43448	3.56709	3.7124	3.70116	3.46447	4.01014	3.70932	4.29568	4.28452	4.3301	4.10414	3.21749	3.87499	3.43228	4.19366	4.29676	3.96174	3.56367	3.2191	4.02342
AKR1C2	4.32397	4.58457	4.56914	4.50313	4.24352	4.34351	4.46728	4.50274	4.37315	4.55561	4.9418	4.15686	4.13742	4.76231	4.46262	4.62869	4.50282	4.48206	4.37938	4.37486	4.66187	4.78163	4.3728	4.4886	4.60717	4.73266	4.57413	4.3126	4.47101	4.62896	4.67603	4.50246	4.6071	4.47575	4.458	4.48851	4.59873	4.65108	4.44794	4.72699	4.58912	4.58298	4.58522	4.66724	4.30355	4.69474	4.31743	4.4017	4.81081
AKR1C3	7.03125	5.75542	5.82933	4.75257	6.14604	5.9623	7.29343	6.15356	7.36623	6.27295	5.31804	6.49212	5.06321	6.50837	6.19101	5.75631	7.6023	6.38885	6.26828	7.3345	7.60277	7.74604	6.51277	5.89994	7.01917	7.00772	5.06612	5.00022	6.38981	6.28386	5.91001	6.86334	6.76762	6.11461	5.13779	7.6247	5.88125	7.37074	5.34534	6.14035	5.75696	5.25241	6.58544	7.88182	7.13968	5.89833	6.13156	5.7309	6.78858
AKR1C4	5.02708	4.98498	4.72714	4.33807	4.88624	4.32235	4.83588	4.8763	5.30124	5.00879	4.4768	4.6254	4.72687	4.61512	4.54404	4.51574	5.1058	4.31475	4.82956	5.05403	4.51755	5.02512	4.22318	4.80429	5.05112	4.82351	4.87679	4.99703	4.94104	4.3414	4.70978	4.43961	5.02859	4.93269	4.66073	5.079	4.12277	4.72628	4.65342	4.55995	4.67954	4.48058	4.80887	5.03376	4.63362	4.14396	4.41526	4.6657	5.10176
AKR1CL1	4.5856	4.41876	4.33153	4.81892	4.84613	4.76482	4.40967	4.84737	4.35528	4.02955	4.76276	4.36644	4.55403	4.74712	4.28902	4.57159	4.65828	4.88867	4.75452	5.06743	4.32499	4.45127	4.3421	4.704	4.57577	4.19185	5.05127	4.31597	4.41183	4.238	3.99902	4.88023	4.78545	4.3723	4.45705	4.72695	4.51252	4.7957	4.98356	4.8864	4.67085	4.41913	4.5861	4.52336	4.31729	4.31752	4.64518	4.70148	4.55059
AKR1D1	8.38553	8.52443	8.28528	8.63815	8.40275	8.42504	8.61185	8.28663	8.61111	8.12797	8.44486	8.13483	8.40948	8.8438	8.64414	8.48993	8.23418	8.66182	8.48229	8.29199	8.47645	8.31372	8.63274	8.61715	8.61924	8.44202	8.9345	8.72216	8.57541	8.3717	8.30206	8.28268	8.16284	8.31619	8.7977	8.60528	8.96101	8.34898	8.78208	8.65768	8.28652	8.53272	8.01524	8.27304	8.53418	8.08659	8.42537	8.84658	8.3162
AKR1E2	4.2184	4.92357	4.45559	4.54388	4.75364	4.88358	4.55044	4.59577	4.28478	4.47869	4.5609	4.64081	5.24642	4.63065	4.52958	4.10688	4.90743	4.69447	4.38429	3.89219	4.75088	4.71933	4.86837	4.71889	4.57123	4.36071	4.28737	5.23802	4.06427	4.19402	4.52608	4.37385	4.69562	4.4513	3.99568	4.40998	4.62059	4.54281	5.02169	4.56192	4.51256	4.52851	4.69439	4.27424	5.08791	4.77793	4.4397	4.6226	4.52417
AKR7A2	8.88229	8.0598	8.57792	8.33745	8.78825	8.30636	8.38035	8.63531	8.22104	8.98303	8.49734	7.83922	8.55771	8.45575	8.47725	8.31361	9.04473	8.42168	8.43014	9.15706	8.98935	9.24903	7.69338	8.93514	8.61298	8.45772	7.30079	8.51161	8.52247	8.32044	8.43282	8.89484	8.48372	8.10123	7.01477	8.02253	8.34039	8.70941	8.12146	8.20044	8.52742	8.27585	8.48978	9.04637	8.32232	8.0139	8.73245	7.85546	8.26131
AKR7A3	5.25289	5.21567	5.58001	5.30859	5.53633	5.01886	5.65042	5.82139	5.72079	5.41258	5.83178	5.27321	5.43721	5.34801	5.32085	5.38227	5.60244	5.29413	5.43429	5.4994	5.61951	5.78801	5.15543	5.38337	5.62586	5.31312	4.69377	5.16963	5.42865	5.1626	5.47309	5.52746	5.37797	5.37765	4.65525	5.55167	5.08244	5.31326	5.2183	5.23521	5.5189	5.41115	5.51384	5.71283	5.6943	5.7379	5.60978	5.35863	5.50687
AKR7L	4.00964	3.92174	3.96398	4.15706	4.00199	4.62176	3.85782	4.00698	4.34416	4.28745	4.06978	5.00779	4.08281	3.92615	3.95447	4.10498	4.42598	3.84743	4.12321	4.86282	4.65634	3.7063	4.13117	4.28411	4.45785	4.34511	3.80646	4.44321	4.28709	4.51662	4.37107	4.36255	4.38934	4.34697	4.52671	4.41271	4.59466	4.54265	4.44541	3.94876	4.36075	4.31062	4.11954	4.15497	4.25475	4.23926	4.15064	3.59286	4.71922
AKT1	8.97933	8.99024	9.01482	8.46298	8.79223	8.52247	8.86796	8.73391	8.84573	8.41176	8.2698	8.76376	9.01738	8.80155	8.40742	8.68151	8.59565	9.032	8.92546	8.99114	9.3001	9.1515	8.60435	8.85307	8.27821	8.18423	9.08519	8.36785	9.1154	8.61375	8.66077	8.95	9.0266	8.74009	8.9592	8.6801	8.67572	8.7763	9.35474	8.40103	8.59783	8.6801	8.54074	8.73009	9.00777	8.6794	8.8555	8.82578	8.86634
AKT1S1	4.89747	5.26823	5.45908	5.05839	4.76753	5.0555	4.80451	5.2733	4.8653	4.55365	5.29068	4.59028	5.11457	4.34282	5.06887	4.75944	4.75735	4.91989	5.385	4.89891	4.97015	4.67506	5.43842	5.24653	4.88203	4.67276	5.34074	5.2422	4.39919	5.15974	4.80318	4.9292	4.92811	5.17979	4.75576	5.07161	4.84093	5.36039	5.43195	5.19202	5.05846	4.65081	5.10214	5.11255	4.96832	4.75707	4.67993	5.02594	5.39918
AKT2	3.99077	4.17506	3.87243	4.6119	4.10611	3.96896	4.26995	4.29462	4.55085	4.41142	4.04305	3.77945	4.55923	4.36103	4.32443	4.25324	4.28119	4.05826	4.16511	4.32558	4.33653	4.31616	3.95911	4.37542	4.17239	4.70929	3.67563	4.49533	4.20166	4.05699	4.14255	4.57112	4.37882	4.60451	4.52916	4.78956	4.24527	4.67038	4.42907	4.56853	4.61489	4.18754	4.44891	4.41686	4.27651	4.70685	4.40872	4.61943	4.22077
AKT3	4.56741	4.82619	4.67112	4.67241	4.70837	4.38644	4.52477	4.61262	4.60262	4.73435	4.84347	4.53015	4.63061	4.81415	4.31274	4.63404	4.52219	4.88168	4.54823	4.81946	4.67354	4.86752	4.64922	4.48498	4.92703	4.38274	4.78377	4.89337	4.56291	4.84623	4.67712	5.08861	4.38351	4.72528	4.50646	4.81843	4.56212	4.49222	4.4652	4.54441	4.43771	4.58086	4.74045	4.83666	4.81895	4.70413	4.7878	4.78241	4.79734
AKTIP	7.16871	7.12131	6.89932	7.1445	6.93861	7.19803	7.29173	7.36652	7.46132	7.46934	7.10243	7.36644	6.8682	6.92911	7.01019	7.64219	7.34379	6.9307	7.36784	7.24089	7.43781	7.14645	7.78127	7.15686	7.3841	7.35747	7.64526	6.53996	6.96157	6.82241	6.85075	6.96606	6.61215	7.44001	6.83644	7.37215	7.10564	7.27133	7.21109	6.53002	7.08092	7.44447	6.64751	7.03188	6.38729	7.08271	7.14746	7.06335	6.66552
ALAD	4.94411	4.44136	4.46166	4.84413	4.36439	4.70134	4.94009	4.75435	4.73233	4.95907	4.70822	4.73662	5.12835	4.97724	4.98027	4.92473	4.70633	4.93157	5.12396	4.26794	4.48076	4.9956	5.09871	4.84911	4.55351	5.06919	5.04354	5.12427	4.82729	5.07382	4.8964	5.06939	5.08675	5.04201	4.76058	5.14654	4.72366	4.90598	5.08083	5.37823	4.84102	4.87266	4.63535	5.2139	4.96199	4.71116	4.99769	4.85968	4.99006
ALAS1	4.34562	4.79851	4.67711	4.03271	4.71819	4.33791	5.05715	4.45028	4.74593	4.36287	4.47801	4.82172	4.69954	4.34049	4.9358	4.56597	4.51676	4.31653	4.48764	4.51251	4.46113	4.45374	4.47149	4.2519	4.29551	4.35362	4.83256	4.62384	4.05502	4.66297	4.43777	4.22759	4.62103	4.4723	4.51409	4.97433	4.33601	4.32034	4.41463	4.59462	4.48265	4.50482	4.13524	4.41326	4.86623	4.67491	4.78477	4.29901	4.89717
ALAS2	7.50047	8.82878	5.41363	10.0364	7.6809	9.45125	7.80806	8.77791	7.06838	5.64559	8.04403	7.11164	9.4796	9.56461	5.94934	6.56139	6.21068	6.11728	9.67749	5.81751	6.89131	5.53113	10.5465	8.94382	5.31793	8.31116	9.41268	8.80863	5.53113	8.96518	10.2544	7.85988	7.11122	8.1815	8.92997	7.74604	5.46738	10.1591	10.5566	11.3161	9.81493	9.55623	8.56729	7.30767	6.19582	9.28727	6.06797	10.1291	8.44121
ALB	4.7948	4.83363	4.80967	5.22948	4.79239	4.56868	5.00526	4.88046	4.99315	4.67332	4.63972	4.75982	4.88883	5.03001	5.40873	4.99575	4.84855	5.03862	4.94085	4.76592	4.95588	5.06645	4.86	4.81366	5.08603	5.29068	5.02923	4.83751	4.54983	5.02432	4.67332	5.03288	4.73188	5.34334	5.61757	4.91065	4.94567	5.07906	5.66431	5.63427	5.03381	4.90163	4.83169	4.85465	5.51841	4.82598	4.7354	5.12043	5.06413
ALCAM	6.15625	6.18861	6.37219	6.1244	6.62206	6.79368	6.2291	6.97111	6.15569	6.26639	6.76391	7.00666	7.21665	6.29791	6.46989	6.62619	6.07781	7.11164	6.50586	5.86801	6.08867	5.79973	6.55633	6.61608	6.48507	6.2268	6.10959	6.66939	6.46192	6.36092	6.31341	6.04944	6.32329	6.3201	6.96338	6.41408	6.26612	6.47489	5.61979	7.45888	6.75454	6.49684	5.92845	5.94673	6.82832	6.78755	6.09066	6.56765	6.73002
ALDH16A1	5.8226	5.79615	6.08991	5.52002	5.54505	6.12838	5.2102	5.83841	5.2235	6.20499	5.71798	4.7212	6.09377	5.78478	5.37398	5.36459	5.43681	5.70509	6.16889	5.36459	5.38217	5.92155	4.32194	5.89747	5.90901	6.05847	5.24891	5.97089	6.27468	5.30383	5.88712	5.40212	5.58633	5.71632	4.11619	5.44402	5.95717	5.09583	4.89722	5.82488	5.7473	5.88524	5.86279	5.88731	6.43834	5.35909	6.02402	5.96796	5.3617
ALDH18A1	6.33857	5.71674	6.10879	6.13904	5.90069	6.37132	5.64692	5.60199	5.43347	6.25908	6.35981	5.57422	5.73807	5.56821	5.73678	5.89305	6.30931	5.71863	5.99506	5.92341	6.32184	5.79099	4.39719	6.00356	6.05743	6.04506	4.77106	5.59322	6.40547	6.0695	6.07104	6.32945	5.97706	5.95595	5.17462	5.71674	6.24255	6.08793	4.69821	4.49828	6.15199	6.36612	5.97483	6.11598	6.34782	6.23052	6.28882	6.17501	5.97089
ALDH1A1	6.46515	6.81149	6.38943	7.14867	7.13124	5.21113	6.55178	7.27577	7.10977	7.04801	7.69235	6.77673	7.72692	7.01326	5.47345	6.58734	7.19659	6.98781	6.77509	6.4874	6.64286	7.36027	5.55753	5.63836	6.71402	5.85952	5.90127	7.39863	6.73227	6.26257	7.39123	6.884	6.61377	6.45453	4.52757	6.44494	6.69887	6.62379	6.25998	6.27403	7.06219	6.22041	6.26041	7.21302	5.8785	6.75107	6.4638	6.10877	7.31931
ALDH1A2	4.81914	4.42914	4.95973	4.82518	4.6104	4.98084	4.95459	5.12049	4.5404	4.6164	4.56846	5.36154	4.52115	4.8596	4.92497	4.6726	4.71099	4.85979	4.95214	5.10383	4.88172	4.58672	5.04751	5.37635	4.79232	4.83275	4.96855	4.87998	4.49188	4.70663	4.9805	5.01463	4.65373	4.70928	4.80632	4.9091	4.85374	4.80463	4.76136	5.0745	4.75812	4.26068	4.89865	5.02328	4.42964	4.6715	4.65467	4.79276	4.98975
ALDH1A3	3.94374	4.347	3.84682	4.29271	4.36467	4.23014	4.03304	4.04248	4.40169	3.91562	4.17558	3.91065	4.07933	3.73278	4.49747	4.29242	4.23522	4.45641	4.10309	3.76354	4.36369	3.95911	4.15376	4.25226	4.2391	4.36027	3.9497	3.83377	3.82348	4.02918	3.97232	3.71897	4.15856	4.18172	4.31169	4.16604	4.43906	4.17293	4.21838	4.16459	3.73547	4.17457	3.73477	4.31278	3.86194	4.04994	4.28408	4.16711	4.36955
ALDH1B1	4.86974	4.39114	4.90812	4.48184	4.83766	4.62065	4.83368	4.53387	5.06816	4.72278	4.83713	4.3441	4.71177	4.95981	4.87452	4.55081	4.81536	4.9211	4.65788	4.89917	5.39561	4.82942	4.96741	4.84744	4.87634	4.65595	5.05657	4.59171	5.02397	4.41068	4.69692	4.28464	4.571	4.53457	4.66367	4.41893	4.91907	4.79992	4.57924	4.41931	5.05988	4.69084	4.98421	5.0588	4.61008	4.76349	4.95047	4.5756	4.53909
ALDH1L1	4.58358	4.78549	4.45526	3.89715	4.12769	4.96651	4.64818	4.61725	4.64429	4.87315	4.93395	4.32843	4.20896	4.72644	4.04987	4.26306	5.11698	4.83874	5.05786	4.89442	4.50794	4.82855	6.18073	4.2178	4.7353	4.53585	4.79135	4.77127	5.09541	4.84147	4.84151	4.65557	4.98587	4.30578	5.24087	5.36577	4.71426	3.80646	4.58747	4.63831	4.30816	4.6672	4.632	4.89009	4.6278	4.14601	4.81226	5.15103	5.07161
ALDH1L2	4.67577	4.99198	4.72181	4.44773	4.9669	4.72568	4.69564	4.98813	5.19645	4.81867	4.54211	4.60293	4.85064	5.05184	4.6238	4.85187	5.02175	4.84374	4.53749	5.00021	5.04623	5.06487	4.28557	5.00614	4.68589	4.69327	4.85194	4.94774	4.48137	4.87652	4.70395	4.38477	5.04771	4.95974	5.18652	4.81091	4.65142	4.44913	4.67078	4.67975	4.64167	4.7534	4.56593	4.69987	4.97676	4.91834	4.493	4.63671	4.74662
ALDH2	7.75035	7.91638	8.36901	7.12338	7.77293	7.19697	8.12314	8.00318	8.14814	7.90155	7.11997	7.92513	8.49046	7.98696	6.99832	7.81845	7.73482	7.49047	7.87428	7.7376	7.2501	7.79827	7.42064	7.64321	7.9441	7.64455	7.3835	7.52476	8.31922	7.82436	8.59848	8.72931	8.31667	7.83734	7.35725	7.96693	8.65367	8.02991	7.97866	8.45175	8.08636	7.61311	8.21276	8.2017	6.52168	8.39693	7.79882	7.14999	8.56947
ALDH3A1	4.09542	4.69285	4.6669	4.73209	4.00698	4.9323	4.72012	4.61248	4.0899	4.73926	4.11976	4.40017	4.99854	5.06582	3.58583	4.80548	5.02254	4.47709	4.29703	3.95383	3.95651	4.95085	4.26507	5.28855	4.41907	4.48928	4.16682	4.65335	4.09474	4.53972	4.68446	4.90696	4.33184	4.74092	5.24373	4.55968	4.3065	5.34413	4.75557	4.38223	3.7686	4.54425	4.56006	4.93015	4.36312	4.67221	4.65425	4.13045	4.12839
ALDH3A2	5.94459	5.98426	6.38321	6.35668	5.83457	5.99045	5.92893	5.80973	4.89858	6.13132	5.85124	5.52553	6.38227	5.5207	6.42095	5.91465	6.29078	5.85751	5.72818	6.3484	6.57094	6.159	5.79881	5.6263	6.42785	6.17638	5.61058	6.21956	6.38261	5.26063	5.67628	6.39781	6.67424	6.13663	5.16388	6.1633	5.02057	6.95477	5.90268	5.81772	6.22292	6.64742	6.16939	6.63628	5.68153	6.33032	6.42188	6.04096	6.19714
ALDH3B1	5.62627	5.75137	5.78159	5.89931	5.80178	5.55423	5.69643	5.82487	5.76006	5.43351	5.43347	6.45063	6.133	5.77029	5.6773	5.66827	5.65684	6.24739	6.10769	5.81323	5.23331	5.74485	5.97493	6.30714	5.80607	5.80002	6.28878	6.01635	5.86719	5.70637	6.28937	5.50819	5.76223	6.03003	6.11094	6.2902	5.68871	5.84232	6.09976	6.16868	6.02236	5.72583	5.79966	6.12028	5.93374	5.85298	5.71103	5.94949	6.27936
ALDH3B2	4.12687	4.21239	4.00254	4.1829	4.38238	4.11789	4.31596	4.34382	3.9361	4.2689	4.45888	4.45361	4.16842	4.06929	4.00811	4.44428	4.39971	4.05067	4.22877	4.12409	4.16595	4.45844	4.27036	3.86688	4.00639	4.27831	4.8116	4.15284	4.35873	4.27664	4.26222	4.23568	4.70092	4.08026	4.05645	4.15441	4.33704	4.23266	4.01474	4.26862	4.10064	3.93685	4.21249	4.0239	4.07224	4.01689	4.40199	4.3229	4.03886
ALDH4A1	4.56227	4.47963	4.71509	4.27634	4.63765	4.41636	4.42296	4.39224	4.58163	4.70777	4.6408	4.60232	4.65433	4.75398	4.32862	4.63466	4.24532	4.62444	4.69463	4.45367	4.64151	4.86729	3.91241	4.2493	4.18518	4.23803	4.52755	4.7189	4.33805	4.60371	4.71191	4.73693	4.82116	4.82361	4.08109	4.38142	4.65689	4.72725	4.8128	4.55776	4.87692	4.60598	4.82485	4.59508	4.42271	4.42251	4.43534	4.31792	4.92911
ALDH5A1	6.21798	6.05111	5.60012	6.74351	5.36483	6.58432	6.08234	5.64935	4.94365	5.89919	5.47055	5.62699	6.16506	5.96487	5.67061	5.7731	5.80629	6.28398	6.37592	5.74193	5.92441	5.76476	6.17786	5.76613	5.84282	6.1233	6.12777	5.49887	5.47924	6.16208	6.21118	5.43295	5.60197	5.9375	5.39104	5.27244	5.62903	6.22092	5.7754	7.23074	6.11759	5.63227	6.25629	5.58508	5.18333	6.08067	5.54247	5.83852	5.84154
ALDH6A1	5.55694	5.11934	4.92448	4.93001	5.21264	5.40909	4.5122	5.00814	4.77494	5.39696	4.94011	5.23848	5.30939	4.65231	5.06797	5.28835	5.21655	5.1085	4.90419	5.351	5.28921	5.10455	3.84657	5.25703	5.21848	5.12781	4.99636	4.82941	5.48693	4.9484	5.1454	4.84658	4.81439	4.42203	4.48663	5.0488	5.04804	5.18265	4.84992	4.74461	4.91399	5.31064	4.85813	4.98301	4.90837	4.91501	5.27722	4.73626	5.01238
ALDH7A1	4.84218	4.76506	4.63125	4.52751	4.68311	4.26333	4.82277	4.65009	4.7159	4.56572	5.00074	4.64144	4.43285	4.79316	4.73311	4.83586	4.42176	4.85624	4.71492	4.39453	4.84126	4.65588	4.11661	4.6027	4.39919	4.51653	4.26519	4.37307	4.70466	4.79078	4.49364	5.12847	4.66131	4.32762	4.48311	4.45305	4.28799	4.39188	5.1682	4.26944	4.53014	4.89645	4.67692	4.53536	4.60095	4.4941	4.56669	5.17937	4.34418
ALDH8A1	4.96574	4.54667	4.52251	4.97444	4.5099	4.12033	4.58509	4.27087	4.3485	4.52006	4.88586	4.73599	4.68227	4.43323	4.86545	4.5798	4.69087	4.39118	4.52205	4.81403	4.80531	4.42386	4.33435	4.7879	4.64441	5.17079	4.94586	4.71331	4.5408	4.51794	4.64056	4.71328	4.78574	4.72854	4.4632	4.26045	4.84627	4.26816	5.09357	4.30199	4.8424	4.92951	4.80369	4.56182	4.80768	4.82581	4.37656	4.82729	4.83734
ALDH9A1	10.7246	10.1411	10.2409	10.2322	10.4437	10.0273	9.99338	10.3684	9.99966	10.4876	10.6205	10.0659	9.9858	10.1768	10.5444	10.5357	10.4114	10.1703	10.1623	10.3377	10.4536	10.8662	9.68137	10.2925	10.1831	10.0659	10.1213	10.4036	10.078	10.1655	10.4036	10.565	10.1831	10.2996	10.078	10.2066	10.131	10.6098	10.0011	9.31933	10.5357	9.97294	10.5357	10.7504	9.65538	10.8294	10.6009	10.4338	10.5856
ALDOA	7.48616	7.58	7.41209	7.0342	7.21686	6.87454	7.49254	6.81978	7.34083	7.23168	6.93757	7.11869	7.32987	7.31289	6.76603	7.09629	6.9371	6.98208	6.89823	6.95595	7.45737	7.32911	7.10451	7.45014	7.08253	7.07978	7.50018	7.25553	7.23552	6.5975	7.31428	7.32887	7.36157	7.24297	7.16891	6.55553	7.43363	6.9416	7.66951	7.26821	7.1622	7.11402	6.79534	7.10928	6.84812	7.22998	7.07345	6.94194	7.14327
ALDOB	4.84497	4.88972	5.339	4.9983	4.51986	6.15146	4.68921	4.96562	4.56988	4.79676	5.10133	4.38429	4.87042	5.53315	5.09753	5.00815	4.6417	4.83787	5.14726	4.42447	5.05932	4.88264	5.25813	5.43255	4.97382	4.56636	5.29749	5.42966	4.86436	4.99601	4.7372	4.97352	5.0679	4.96902	4.91984	4.70922	5.20119	5.18048	5.48106	6.08178	4.67494	4.72751	4.94123	5.02712	5.64468	4.78477	4.89921	5.58868	4.80028
ALDOC	8.50005	8.12816	8.26508	7.91738	7.29618	7.8778	7.87622	7.76581	7.25529	8.42498	7.72137	7.89296	7.86038	7.28171	7.69379	7.85988	8.23593	7.77058	7.97918	8.44187	8.30521	7.9758	7.44145	7.70916	7.49591	7.98978	7.79255	7.54391	8.21749	7.40324	7.00703	7.9974	8.08809	8.03206	7.32929	7.43794	7.50939	8.6884	7.67818	7.15215	8.31059	8.54983	7.85046	8.5428	7.33331	8.06792	8.78031	7.47809	7.58428
ALG1	4.81309	4.51652	4.42863	4.59344	4.91381	4.54115	4.43071	4.66657	4.58417	5.32429	4.8668	4.76807	4.66735	4.80794	4.88438	4.72275	5.62957	4.71264	4.62118	5.4066	4.46748	4.88766	3.81931	4.71969	4.83904	4.77081	4.13085	5.10394	5.3358	5.11376	5.12159	5.18775	4.96574	4.86927	3.39076	4.95068	4.82339	4.9681	3.71721	3.95106	5.19464	4.85909	4.97829	5.57964	4.77118	5.16544	5.1428	4.45931	4.93993
ALG10	4.60208	4.65945	4.85964	4.46024	4.20522	4.94468	4.63192	5.15959	4.72944	4.69425	4.82531	4.22195	4.35817	4.51139	5.04993	4.26872	4.66849	4.28581	4.27143	4.82243	4.74977	4.67598	5.14346	4.69289	4.52946	4.96892	3.98568	4.50615	4.40402	4.28532	4.77209	4.81635	4.50172	4.69763	4.49548	4.74351	4.60111	4.83944	4.52323	4.46679	4.83029	4.6904	4.63378	4.64352	4.69594	4.60204	4.94681	4.40254	4.85576
ALG10B	5.37796	4.65481	4.90261	5.13502	4.88831	4.75782	4.37227	5.1605	4.55896	5.20119	5.16773	4.78802	4.34883	5.17208	5.25715	5.12288	5.37096	5.15011	4.85067	4.7862	4.85196	4.96902	4.26752	4.68781	5.23701	5.29542	4.73378	4.98032	4.74716	4.77074	4.83817	4.90559	5.16814	5.21068	4.46689	4.53958	5.06416	5.03776	4.47404	4.6471	4.68227	4.64632	4.98164	4.89058	4.5185	5.14572	4.82937	5.05846	4.45852
ALG11	4.86983	4.76124	4.5866	4.90929	4.87767	5.022	5.01856	4.54866	3.74324	4.42852	5.02386	5.29814	4.89812	4.77153	5.59222	4.82645	4.49238	5.66306	4.65579	4.57764	4.3748	5.04314	4.37847	4.99045	5.14464	4.95028	4.62929	5.2465	4.35477	4.94895	5.00904	5.08548	4.87018	4.93012	4.86932	4.9249	4.87851	5.02913	5.2856	5.25924	4.58796	4.95842	4.97283	4.63571	5.05717	5.10351	5.01554	4.99877	5.04408
ALG12	4.8383	5.24829	4.91381	4.91321	5.25386	5.40763	5.29323	5.29784	5.53595	4.80986	5.17446	4.89293	5.18389	5.22203	5.01627	5.38115	4.91458	5.0446	4.97085	5.05255	5.78327	5.12058	4.57345	5.06919	5.38161	5.30781	5.18181	5.09892	5.38202	5.07287	4.97959	5.12333	5.58242	5.67424	6.00137	5.16313	5.54625	5.12174	5.33618	4.77373	5.65115	5.52153	5.11832	5.22669	4.71941	5.28645	5.38802	4.90514	5.09429
ALG13	6.04602	5.75546	6.10663	6.07704	5.98834	5.95594	5.72318	5.81836	5.74848	6.30233	5.82782	6.01258	5.76852	6.24338	5.78527	5.98913	6.38735	6.0555	6.04369	6.09494	6.45305	6.6103	5.92998	5.5405	5.47103	5.9339	5.61409	6.17523	5.91589	6.10788	6.0351	6.28779	6.28867	6.00733	5.98883	6.05534	6.32693	5.84925	5.6895	5.57994	5.79264	5.68484	6.14341	6.02676	5.52716	6.24869	6.25167	5.95242	6.08036
ALG14	4.67189	4.73668	4.90518	4.73414	5.27297	4.72736	5.0002	4.98159	4.05764	4.79909	5.16479	4.82779	4.98934	4.51725	5.42166	4.55889	4.40091	4.54592	4.62956	4.42232	4.53972	4.80913	4.90038	4.69353	4.88547	4.57845	4.25123	4.83475	4.63277	5.24245	4.85529	4.99061	4.85866	4.76777	4.52151	4.86857	4.94945	5.07868	4.23085	4.53777	4.84001	4.61776	5.12456	4.97078	4.98488	5.35817	4.72511	4.8132	4.88437
ALG1L	4.46532	4.08732	4.06017	4.14287	4.40615	4.64932	4.15945	4.15096	4.0591	4.42551	4.2289	4.50338	4.11768	3.81361	4.27509	4.02571	4.37089	3.99798	4.49733	4.6216	4.44071	4.20917	4.11163	4.16369	4.32157	4.13795	4.17915	4.03067	4.38257	4.35905	3.5713	4.32254	4.4432	4.39013	4.4083	3.63316	4.30298	4.54348	3.82797	3.93233	4.16195	4.14716	3.9022	4.15883	4.45132	4.32869	4.23803	4.02522	4.45086
ALG2	4.82151	4.87015	4.72704	4.76905	4.26194	4.4098	4.58947	4.63605	4.37564	5.01617	4.73118	4.21388	4.81626	4.59815	4.67023	4.45654	4.65319	4.6856	4.82366	5.05276	5.0041	5.17417	4.93705	4.8442	5.06806	4.81449	4.8455	4.44645	5.03124	4.98361	4.80582	4.81321	4.57046	4.67458	4.68769	4.82988	4.35644	4.71942	5.32922	4.30456	4.73526	5.06167	4.4695	4.70463	4.5202	4.64106	4.83664	4.57868	4.54534
ALG3	6.43377	6.24599	6.41597	6.22953	6.19543	5.92635	6.39878	6.20065	6.02835	6.68962	6.02761	5.95187	6.22892	6.40011	6.38033	6.40867	6.30841	5.61711	6.15343	6.35227	6.4513	6.46236	5.98062	5.83633	6.14192	6.04453	6.13053	6.25885	6.43825	5.97217	5.81787	6.39486	6.06203	6.36444	5.17239	6.13876	5.98225	6.13702	6.02801	6.29154	6.08945	6.22811	6.32419	6.38076	5.94889	6.0144	6.24332	6.05391	6.023
ALG5	6.36785	6.05195	6.6272	6.50779	6.86334	6.56943	5.82777	6.55829	6.51368	6.46126	6.88342	7.04425	6.49241	6.21744	6.71837	6.77068	6.66765	6.70636	6.76296	6.6541	6.77365	7.09788	6.04666	6.59668	6.50459	6.07132	4.63618	6.30845	6.2548	6.72717	6.90947	5.97038	6.33745	5.81685	5.92742	6.71643	6.68503	5.92205	5.62649	6.04376	6.24737	6.29763	6.74829	6.59537	6.55352	6.25281	6.05496	6.19929	6.04761
ALG6	6.11728	6.49584	6.11702	6.37837	6.52108	6.54083	6.36558	5.9282	6.87826	6.75624	6.23237	6.87138	6.49617	6.55664	6.44926	6.7943	6.54846	6.3699	6.33639	6.80238	6.41122	6.59228	6.84391	6.71321	6.7023	6.97941	5.91285	6.43115	6.49332	6.94076	6.91439	6.62495	6.48424	6.44803	6.42369	6.6762	6.7026	6.54276	6.17638	6.81018	6.57126	6.35722	6.08512	6.20389	6.51675	6.45982	6.43177	6.77553	5.97759
ALG8	5.92916	6.09644	6.22045	6.06325	6.36558	6.43294	6.06768	6.43115	6.17073	6.45042	6.21818	6.30479	6.07993	5.74303	6.18073	6.11884	6.92237	5.97413	5.89971	6.64772	5.71924	6.19558	5.27937	6.01329	6.42156	6.35386	4.62296	5.94625	6.20913	6.58769	6.78626	6.45312	6.45747	6.05171	4.18492	5.98453	5.48398	6.09589	4.80747	5.69507	6.23652	6.42901	6.49896	6.83493	6.15543	6.54912	6.20524	6.08101	6.25969
ALG9	6.48738	6.45342	6.6912	6.66868	6.3168	6.25817	5.66305	6.10059	5.83911	6.07968	6.46613	5.90338	6.09224	5.94649	6.34083	6.51706	6.07182	6.41851	6.25786	6.41065	6.56881	6.71226	5.57887	6.33382	6.00509	6.01202	5.48513	6.04844	6.54846	6.45684	6.33352	6.881	5.94602	6.09224	4.81793	6.36935	6.5645	5.94768	6.1244	5.79355	6.38407	6.83361	6.33947	6.59507	6.36146	6.53855	6.07942	6.04786	6.0396
ALK	5.34048	5.05677	5.30854	4.8215	5.40687	5.30758	4.15131	4.91041	5.38528	5.28571	5.42187	4.98451	4.38465	4.4164	4.86872	4.86052	5.48755	4.61104	5.34139	4.88128	4.89371	5.18371	5.01362	4.83552	4.62949	5.18446	4.30654	4.83926	5.12457	4.83764	5.07948	5.27583	4.84955	5.11092	4.51086	4.43075	5.04942	5.05515	5.30001	4.83199	5.07062	4.8777	5.29767	5.08112	4.74708	5.46722	4.79127	4.37401	5.13025
ALKBH1	6.20281	5.63847	5.96323	6.18206	5.90041	5.74967	5.82042	6.0205	6.18099	6.41065	5.9282	5.74258	5.737	5.89464	6.11702	6.16489	6.06071	5.57314	5.34088	6.03708	5.92108	5.9885	5.65422	5.46632	5.76751	5.63279	5.03559	5.67243	5.9716	5.62905	5.75144	5.83797	6.2847	5.78155	5.52502	5.98426	5.85707	5.70469	5.22916	4.95539	5.85212	5.97605	6.1225	5.51714	5.56134	5.74365	5.93832	5.60727	5.70104
ALKBH2	5.74557	6.08487	6.17583	5.11464	5.19705	6.13471	5.52858	5.90384	5.52941	5.87982	5.5415	5.7441	5.69666	5.52689	5.48314	6.06587	5.72111	5.23592	5.62472	6.01729	6.20361	5.84989	4.87793	5.63618	5.45383	5.60107	5.5598	4.9818	6.04531	5.52171	5.44751	5.8445	5.78219	5.59749	4.72598	5.46048	5.38839	5.64005	4.7343	4.70853	5.78859	5.97656	5.81246	6.41035	5.8815	6.04944	5.91679	5.95419	5.83112
ALKBH3	6.24451	5.94116	5.89789	5.5398	6.35951	6.63566	5.57476	5.95029	6.22452	6.7592	6.24929	5.9699	6.02125	5.83341	6.35782	6.36874	6.41469	6.18231	6.18231	6.34172	5.56469	7.31602	4.75899	6.85842	6.39542	6.3581	4.70571	6.14175	6.5131	6.04918	6.68773	6.3951	6.41881	6.1702	5.01046	6.26639	6.33971	6.59636	5.1028	5.48106	6.35722	6.53234	6.19979	6.20142	6.58512	6.94424	6.42752	6.34721	5.94478
ALKBH4	5.1771	4.85098	5.28773	4.65062	4.87223	5.11892	4.73775	4.49231	4.51981	5.09759	5.26094	4.82955	4.46754	5.01717	4.44953	4.71177	4.95441	4.91919	4.70715	5.17907	4.84596	5.27788	4.423	5.04974	5.11213	4.57151	3.97551	4.6812	4.73186	5.13611	4.85098	5.00242	5.01699	5.13183	3.82514	4.65814	4.82607	5.13746	4.57847	4.69789	4.82855	4.81725	5.02366	5.27519	4.48872	5.19028	5.24363	4.72771	5.02762
ALKBH5	9.99338	10.6205	10.3776	10.5031	10.3998	9.83847	10.432	10.3271	9.87875	10.6182	10.1895	9.61102	10.7046	10.432	10.7046	10.482	10.7289	10.4838	10.5609	10.27	10.9525	10.5112	9.53265	10.4992	10.5131	10.3482	10.1607	10.3158	10.7046	9.95791	10.6182	11.1086	10.5813	10.2859	9.61582	10.6553	10.3122	10.3233	10.1995	10.078	10.3396	10.6678	10.7339	10.8388	10.5378	10.4168	10.8531	10.7182	10.3252
ALKBH6	6.53734	6.78755	6.74702	6.18339	6.60976	6.18588	6.47151	6.52081	6.66311	6.48277	6.16736	6.40019	6.44867	6.46642	6.54463	6.44625	6.53582	6.67948	6.29513	6.03609	6.50923	6.75887	6.14417	6.84573	6.6173	6.73894	7.02785	6.95011	6.49398	6.66082	6.68838	6.50744	6.46284	6.08017	6.79755	6.42	6.0755	6.42401	6.21877	6.80753	6.3925	6.56012	6.35498	6.53826	6.54343	6.2919	6.47333	6.89058	6.28747
ALKBH7	6.72685	6.44686	6.90361	6.63989	6.72377	6.84884	6.27668	6.8612	6.50554	6.95445	6.42667	5.79139	7.08677	6.4255	6.48711	6.73761	6.97149	6.34114	6.73303	7.28324	6.65563	6.72587	5.79746	7.07625	6.28156	5.88051	6.58049	6.68838	6.73468	6.17236	6.49398	6.92058	6.88788	6.8626	5.21322	6.23871	6.89277	6.96087	6.70608	6.06665	6.69835	7.15034	6.58143	7.13486	6.35586	6.85941	6.52201	6.79858	6.85364
ALKBH8	4.37902	4.40563	4.78055	5.27648	3.8069	4.66311	4.76962	4.26553	4.3136	5.35858	5.40403	4.32901	4.8059	4.36139	5.1001	5.127	5.38202	5.15633	5.0495	4.60115	5.22641	5.56692	4.44912	4.57644	5.13261	5.28506	3.91129	4.84911	5.03887	4.66281	5.46201	5.06636	5.19073	4.93646	4.28303	5.06128	4.71877	5.23175	3.64222	4.0953	5.14685	4.65039	4.96897	5.4238	4.82594	5.24478	5.5095	5.10983	4.78651
ALLC	4.43509	3.64739	4.1694	3.91746	4.58647	4.3718	4.2716	4.16919	4.35759	4.25872	3.79001	4.00913	4.34109	4.01931	4.07572	3.82833	4.28567	4.24442	4.57725	4.06347	4.1622	4.13915	4.25177	4.50136	4.17399	4.32112	4.5585	4.30188	3.75104	4.10343	4.03549	4.24374	3.80483	4.02903	4.26129	4.28156	4.56686	4.22077	4.13932	3.806	4.33402	4.32051	4.13818	4.22711	4.26129	4.04922	4.58622	3.8535	4.43708
ALMS1	5.49331	4.98061	4.98508	5.47194	5.349	5.47719	5.00011	5.23298	5.00628	5.16526	5.70551	5.18066	5.13879	5.15393	5.53595	5.83409	5.25252	5.24445	5.47719	5.3501	4.92607	5.6677	5.18885	5.23871	4.73732	5.44082	5.54436	5.12028	5.49512	4.91814	5.37026	5.83911	5.39204	5.29942	5.12676	5.23212	5.8869	5.26156	4.88034	5.74991	5.49712	5.48833	5.4238	5.45397	5.02384	5.732	5.732	5.25977	5.37663
ALMS1P	4.58042	4.45161	5.17598	4.98325	4.72109	4.77608	4.68875	5.0386	4.37546	5.16117	5.39843	4.51981	4.78131	5.07203	5.38961	5.09598	5.32226	4.62816	4.89684	5.32617	4.67569	4.62446	5.90406	4.61401	5.05747	5.12197	4.74244	4.76798	5.0112	4.8725	4.56327	5.0784	5.10401	5.24238	4.41848	4.93426	5.06134	4.70157	4.25777	4.21448	4.99998	4.8679	4.82572	4.90544	4.71346	4.91476	5.01892	4.5367	5.08091
ALOX12	5.99966	6.54875	5.2924	6.93793	5.9022	6.31426	5.70164	6.40606	5.34562	5.20395	6.30819	6.10167	5.57907	6.48965	4.4527	6.18451	4.91629	5.41766	5.50082	4.94495	4.90428	4.98102	6.95082	6.74643	5.69245	6.26855	5.80622	6.84609	5.54699	5.87456	5.85076	5.27981	5.41349	5.71713	6.65218	5.26105	4.67804	5.27659	6.81269	7.17728	5.49253	6.41726	5.99676	5.31587	4.86559	5.69527	5.44717	5.85524	6.22368
ALOX12B	4.12793	3.80005	3.76847	3.87934	3.91325	4.27065	3.47122	4.41261	3.13069	4.38954	3.90085	4.35116	4.43851	3.97527	3.91755	4.00037	3.90688	4.10307	4.29698	3.67548	4.08318	3.70659	3.84141	3.88332	4.0072	4.02045	3.90575	4.21825	3.49499	3.15354	3.84629	3.97725	3.48552	4.19505	4.06278	3.99219	3.39794	4.10688	4.50122	4.46139	3.87292	4.26757	4.20841	4.1729	4.39549	4.36344	3.75552	4.14534	3.90286
ALOX12P2	4.52482	4.42434	4.26417	4.66844	4.74366	4.88865	4.40034	4.30555	4.58634	4.56576	4.69932	4.92978	4.68596	4.54581	4.76923	4.72586	4.88737	4.82393	4.57562	4.76277	4.66341	4.34286	5.09566	4.43	4.77565	4.47218	4.60087	4.6975	4.74805	4.7031	4.55329	3.67286	4.66781	4.9671	4.88547	4.4602	4.41749	4.61403	4.87945	4.93081	4.89479	4.07865	4.59022	4.50626	4.42469	4.58213	4.49699	4.42155	4.72076
ALOX15	4.79943	4.95256	5.03744	4.91547	4.65266	4.67128	4.9364	5.31961	4.97621	4.71288	4.76456	4.84425	4.70014	4.99994	4.89225	4.89982	4.57345	5.77329	4.78927	5.13784	4.72342	4.92648	4.6675	4.50345	5.16798	5.21584	4.93799	5.06431	4.79407	4.71699	4.70886	5.03002	4.99757	4.83618	5.2022	5.01042	4.67967	4.81039	4.72261	4.77021	4.92766	5.04223	4.58081	4.96443	4.96709	4.89212	4.75108	4.69823	4.92297
ALOX15B	4.56023	4.70046	4.13944	4.49655	4.76766	4.45966	4.89224	4.42421	5.44415	4.68408	4.56922	4.61825	4.09034	4.79342	4.52608	4.45052	4.28138	4.31541	3.85903	4.51774	3.98423	4.96372	6.0783	4.74137	4.61861	4.43892	4.45984	4.45252	4.62894	4.78293	4.92222	4.48304	4.87992	4.999	4.6226	4.65671	4.83312	3.83585	4.03807	4.71268	4.06942	4.18852	4.23054	4.36246	4.44673	4.83304	4.07333	4.72817	4.52836
ALOX5	5.13356	5.44132	5.80882	5.18749	5.16355	4.75343	5.53367	5.24058	5.08804	5.3197	5.06	4.44661	5.05702	5.31047	4.91016	5.58741	4.94086	5.61119	5.34809	5.40464	4.75887	5.64692	5.49791	4.76336	4.92071	5.20883	5.44687	5.09027	4.72904	4.7267	4.86436	5.23592	5.21312	5.20165	5.42774	4.83524	5.62737	5.22164	4.94495	5.25568	5.30361	5.21841	5.04399	5.30449	5.039	5.16143	5.25682	5.20725	4.83965
ALOX5AP	10.5031	11.7504	11.2743	11.136	11.7935	12.1883	12.5151	11.7054	12.648	11.1001	11.6636	12.4532	11.4999	11.7589	11.136	11.3769	11.4036	11.7935	11.5636	11.5355	11.7165	10.5192	13.3141	11.8536	11.5284	11.4326	12.8558	11.7551	11.6145	12.5319	11.4199	11.6337	11.8951	12.4587	13.142	12.9617	11.5849	11.25	12.2713	12.2264	11.4968	11.3589	11.8744	11.413	12.3656	11.5849	11.4102	11.0187	11.9904
ALOXE3	4.98703	4.56194	4.4789	4.88808	4.71297	4.71571	4.80895	4.98575	4.81622	4.99583	3.63217	4.32855	4.39041	4.58531	4.48118	4.70032	4.97696	4.57065	4.31925	4.72429	4.45136	4.73157	4.87386	4.56175	3.95171	4.7805	5.24332	4.52695	4.78473	4.48038	5.23946	4.5525	4.68755	4.43847	5.04506	4.91421	4.90814	4.10239	4.56043	5.34646	4.80616	4.82702	4.54558	4.61775	4.80212	4.40298	4.80819	4.13905	4.70491
ALPI	4.72641	4.57069	4.57182	4.56122	4.09627	4.74268	4.97019	5.13618	5.06994	4.92991	4.53752	4.45325	4.72335	4.45751	4.7396	4.44119	4.88846	4.86841	5.04694	5.12035	4.36585	5.31154	4.65291	5.19629	4.43439	4.94285	4.46082	4.79445	4.64635	5.10839	4.43895	4.93343	4.46402	4.68621	5.17665	4.73382	4.21095	4.60923	5.10847	5.01845	4.78794	4.53643	5.09429	4.73052	5.13683	3.88461	4.66319	4.47166	4.66753
ALPK1	7.42023	7.5968	7.75896	7.5641	7.59367	8.56597	8.02157	8.0258	8.51969	6.90698	7.10675	8.58005	8.34767	8.11694	7.57837	7.8076	6.69056	7.50507	7.40616	6.68503	6.26639	6.41528	8.6794	7.88528	7.35649	7.7499	9.20587	8.39135	7.83268	8.28537	6.53172	6.76359	8.70415	8.0479	10.0042	8.45965	7.77926	8.00926	7.84709	8.17968	7.89394	7.06031	7.50345	5.58686	8.41789	7.67861	6.93929	7.78363	7.79774
ALPK2	4.20389	4.09148	4.1781	4.75847	4.63037	4.22764	3.89669	4.41271	4.12629	4.14707	4.75246	4.13654	3.87806	4.28008	4.45192	4.25378	4.0357	4.44398	3.77304	4.51409	4.39151	3.39836	4.32265	4.18754	4.38734	4.17301	3.85305	4.70269	4.29694	4.58441	4.12027	3.84151	4.40533	4.55341	4.53886	3.97994	3.93994	3.8919	4.3692	4.31784	4.11987	4.40474	4.67771	4.27614	3.55146	4.7375	4.08894	3.61943	4.01558
ALPK3	4.95997	4.76478	4.76013	4.5409	4.61578	4.86383	5.44251	4.63446	4.93285	4.60277	5.02931	5.1584	4.87089	4.75794	4.74653	4.04578	5.19437	4.84804	4.88766	4.50532	5.61962	4.68139	4.66863	3.97994	4.36516	4.53098	4.78317	4.52196	5.07056	4.6706	4.63342	4.73194	4.87325	4.58025	4.8342	5.21543	4.77184	5.21524	4.5775	5.12012	4.55816	4.46198	5.02063	4.7099	4.50461	5.24394	4.92433	4.59397	4.50576
ALPL	9.40015	10.5813	10.7722	10.0242	10.3962	11.4492	10.041	10.1735	11.3905	9.55623	8.71709	10.7315	11.4426	10.4992	9.6944	10.4458	8.61581	10.1846	10.1542	9.312	9.75788	9.45331	12.6768	7.82532	10.3233	10.9653	11.5355	10.064	10.573	11.1988	7.5182	9.18927	10.3412	10.642	13.1129	11.0187	10.9732	11.0007	11.7246	9.21674	9.53509	10.5091	9.70076	9.10085	10.2613	9.95791	10.5922	9.63279	10.3867
ALPP	10.0159	9.44192	9.58252	10.0258	8.92003	10.3849	10.2544	9.83417	10.1846	8.87891	9.7403	9.92806	9.70201	9.57893	9.73625	9.78054	9.33924	10.3978	9.80948	9.98283	10.078	9.57559	10.343	10.5292	9.24903	9.63279	10.565	9.99193	9.70076	9.67607	9.0704	8.68151	8.6794	9.80261	10.7877	9.68001	11.4072	9.60475	9.63043	10.3648	9.14186	9.98734	9.57672	9.08788	11.1588	8.71638	9.59081	10.7504	8.90903
ALPPL2	3.95968	4.949	5.19837	5.11645	5.22572	4.82903	4.96382	4.83233	4.77759	5.16764	4.95745	4.32181	5.24736	4.94676	4.87023	4.50967	5.02661	4.06929	5.10429	4.61152	4.30399	5.04811	5.10331	5.35433	4.85081	4.62993	5.60845	4.84467	4.34524	4.99012	4.84453	5.5342	5.02668	4.84275	4.69529	4.9068	4.95186	4.61236	4.79873	5.42425	4.70287	5.11397	5.16554	4.48676	4.71973	4.67653	4.9934	4.34075	5.15616
ALS2	6.47997	6.57035	6.28526	6.39221	6.30644	5.81994	6.11517	6.06481	6.95259	6.4261	6.35106	6.39696	6.28047	6.65594	6.43979	5.93377	6.20768	6.49212	6.51828	5.74837	6.61701	6.31623	6.91577	6.57519	6.03108	5.77358	6.27468	6.46556	5.8396	6.32834	6.41528	6.23871	6.23624	6.37483	6.46284	6.4255	6.0547	6.20093	5.95096	6.39221	6.28132	6.42188	6.09589	6.28907	6.41469	6.39901	5.89395	5.98178	6.81942
ALS2CL	3.99522	4.20816	4.47516	3.84452	4.6016	4.01501	3.90067	4.26544	3.93383	4.03807	4.24275	4.47857	4.32059	4.02787	4.4239	3.9643	4.08244	4.34685	4.38649	4.25369	3.95991	3.94117	4.17087	3.8293	4.22917	4.19818	4.11886	3.42704	4.38345	3.96704	3.46514	4.07056	4.32663	3.86857	4.30956	4.2044	3.76372	4.49064	3.91877	3.94968	3.98628	4.41283	4.34912	4.02195	3.96181	4.09076	4.29785	4.20296	4.28264
ALS2CR11	4.11127	3.46216	3.73933	3.92624	3.75063	4.61309	3.7957	3.84054	3.93909	3.73277	4.00875	3.99262	3.98146	3.24271	3.75418	4.05857	4.01675	4.04461	4.17547	4.20548	3.72946	3.12726	4.05624	0.0143553	3.70659	3.56848	3.61626	3.88953	3.18532	3.26751	3.89496	3.62286	3.72223	3.70209	3.7289	3.90688	3.64516	4.46938	3.52251	3.85392	3.4776	3.58475	4.19741	3.51015	4.25715	3.88314	2.86699	3.57668	3.51478
ALS2CR12	4.71801	4.92877	4.79135	5.54221	4.3893	5.48154	4.57765	4.65553	5.27246	5.19428	5.16764	4.78849	5.40877	4.58636	4.63637	4.77669	4.8479	4.77217	4.44799	5.0424	4.9745	4.89713	5.1351	4.84097	4.84492	5.15691	5.86231	4.97433	5.04252	5.14808	5.21678	5.14416	4.68879	5.16699	3.48143	4.31263	4.18882	4.3392	4.83256	5.27169	4.90603	4.07327	5.16935	4.10675	4.69893	4.57094	4.52354	4.68654	4.7693
ALS2CR14	5.8537	5.73134	5.94697	5.99966	5.8321	6.17944	6.49651	5.88668	6.54402	6.07781	5.90977	6.08818	6.2168	5.84425	6.13609	6.12811	5.99355	6.54121	5.6263	5.88643	6.33527	5.24923	6.52892	6.09773	5.79678	5.88643	6.37963	5.86539	5.88199	5.45985	5.53181	5.97759	5.35107	5.34461	7.0611	5.82402	6.53887	5.61266	6.67653	6.32415	5.21495	6.10986	6.15516	5.49926	6.36092	5.5949	5.67809	5.7126	5.36157
ALS2CR16	4.52115	4.70898	4.85643	4.86623	4.90256	4.88212	4.95825	5.09569	4.7826	4.56565	4.63233	4.63895	4.54033	4.59199	4.943	4.7791	4.84981	4.80628	3.92034	4.46451	4.98615	4.2261	4.43701	4.62832	4.59722	4.87463	4.51632	5.09429	4.99548	4.65886	4.51866	5.07776	4.53031	4.44431	4.23166	4.97851	5.09746	4.4278	4.55832	4.97696	4.98208	5.07287	4.52738	5.41639	5.11955	4.09268	4.66712	4.56696	4.18124
ALS2CR4	4.90906	4.90389	4.83399	4.45496	5.12472	4.37043	4.56211	4.21916	4.47124	4.86804	4.47119	4.76863	4.71571	5.07505	4.92639	4.77038	4.99391	4.85968	4.64123	4.97522	4.62059	4.42138	4.22804	4.399	4.77557	4.57518	3.9025	4.66994	4.72156	4.71786	5.16789	4.85057	4.72636	4.63185	3.97973	4.61489	4.25544	4.77533	4.33862	4.53761	5.10324	4.74268	4.92173	4.75207	3.98703	4.7823	5.20857	4.15739	5.41408
ALS2CR8	3.43677	4.2498	4.36272	4.55946	4.1703	3.51654	3.96896	4.1759	4.22902	4.37843	4.5356	3.82238	4.26567	4.21008	4.18434	4.51041	4.45167	3.8774	4.06916	4.4725	3.8272	4.03576	4.37051	3.59918	4.82307	4.26826	3.90888	4.285	4.2386	4.30539	4.76672	4.66234	3.80106	3.57292	3.25494	4.47977	4.23442	4.65027	4.07684	4.89531	4.6043	4.45252	4.52659	4.25252	3.74307	3.938	3.57459	4.33156	4.21366
ALX1	4.77703	4.89911	5.1219	5.18589	5.0143	5.22876	5.5225	5.19193	4.95863	5.43577	5.26718	5.41913	5.18371	4.44428	4.71881	4.9252	5.07513	5.57741	5.55869	5.09849	4.83717	4.74339	4.70563	4.88696	4.51218	5.13237	4.77545	5.42306	5.30573	5.3062	5.13541	5.27454	5.47025	5.19355	5.95798	5.05301	5.516	5.26833	6.33352	5.31804	5.53698	5.25957	4.8051	5.09995	4.76757	5.05098	4.6859	5.45677	4.71005
ALX3	4.42378	4.55346	4.54678	4.56694	4.52195	4.5162	4.78652	4.2342	4.66526	4.4788	4.56993	4.58142	4.827	4.51878	4.32368	4.58761	4.46643	4.54458	4.19604	4.47613	4.3495	4.16021	4.26793	4.64209	4.616	4.78036	4.88146	4.49216	4.53568	4.38225	4.4365	4.82327	5.08338	4.53774	4.84736	4.68922	3.84639	4.72162	4.7891	4.13357	4.19604	4.80358	4.37688	4.80284	4.43987	4.25899	4.44868	4.43406	4.64245
ALX4	4.54558	4.71858	3.63625	4.43551	4.09933	4.10653	4.39474	4.35987	4.65789	4.23117	3.82453	4.46214	3.9741	4.84381	4.65856	4.81012	4.41982	4.44936	4.48722	4.47894	4.95186	4.18083	4.68416	4.6005	4.35902	4.48572	4.5869	4.35417	4.4815	3.61067	4.33619	4.48765	4.52083	4.01305	4.68098	4.16092	4.42844	4.5794	4.45577	4.23369	4.1256	4.23137	4.19891	4.00118	4.34595	4.75613	4.35987	4.56809	4.39306
AMAC1	4.01837	4.35999	4.4714	4.36255	4.28295	4.35214	4.01588	3.9726	4.49166	4.1931	4.67261	4.37063	4.11008	4.12727	4.69799	4.41135	4.30116	4.28259	4.55453	3.91594	4.4726	4.34316	4.10064	4.34796	4.28513	4.12006	4.25177	4.23327	3.62828	4.05638	4.16284	4.21478	4.34015	4.32294	4.23995	4.68127	4.24773	4.38102	3.55957	4.04711	4.5171	4.42272	4.68932	4.05463	4.12502	4.99459	3.78188	4.2222	4.33243
AMAC1L1	5.02949	4.89331	4.75875	4.45686	4.67333	4.86601	4.7864	4.67812	4.275	4.67429	4.56473	4.1543	4.40474	5.10688	4.88562	4.19483	4.95309	5.05793	4.40853	4.61725	4.44247	4.76161	4.61529	5.13845	4.37542	5.10163	5.516	4.74491	4.21136	4.67876	4.45308	4.56565	4.4896	5.02924	5.42321	4.38254	4.81902	4.87505	5.00868	4.91097	4.47325	4.5236	4.43728	4.61209	4.9047	4.90232	4.74885	4.7718	4.85513
AMAC1L2	5.05569	4.69954	5.05158	4.72838	4.91984	4.6651	4.98451	4.71893	4.30645	4.68039	5.09237	4.84862	4.25369	4.88547	4.40466	5.10695	4.5801	4.59679	5.03428	4.85782	5.17429	4.94212	5.11376	4.93906	5.09696	5.14685	4.90661	4.73316	4.87895	4.99391	5.02157	4.58275	4.87445	4.37654	5.1197	4.77139	4.86913	5.05426	4.62494	5.00933	4.59302	4.93867	4.3316	4.75703	5.01989	4.64599	4.98141	4.69172	4.62542
AMAC1L3	4.69705	5.1821	5.11115	5.06046	4.78545	5.26392	5.14271	4.47903	5.25547	4.97757	5.10752	4.7281	5.10467	4.90848	4.77946	4.80416	4.51669	4.58765	4.76364	4.59016	4.85265	4.95404	4.96854	4.85838	4.84985	5.0971	4.83993	4.4812	4.88761	4.91558	4.48997	4.78632	5.02086	4.87042	4.32112	5.46738	4.80506	4.81007	5.16406	4.34986	4.88349	5.01771	5.05432	5.0415	4.9764	4.35681	4.84955	4.89819	5.04681
AMACR	5.33094	4.77002	4.75174	5.12205	5.10601	4.84702	5.29773	4.99195	4.73382	5.15583	5.46064	4.65425	4.92765	4.48966	4.82037	5.1706	5.13997	4.84173	5.25146	5.25558	5.07901	5.4682	5.21951	4.90509	5.04882	4.94753	4.94034	4.92872	4.41411	5.23792	4.97138	5.01005	4.96766	4.74358	6.59385	5.59451	4.63567	5.42848	5.02086	4.7947	5.33723	4.91181	5.41349	5.13912	4.29403	5.39964	5.36459	5.01138	5.29919
AMBN	4.2417	4.69253	4.59512	4.47614	4.54228	4.56564	4.22102	4.46244	4.50181	4.33244	4.63564	4.80866	4.53838	4.23792	4.26499	4.41292	4.15633	4.22694	4.544	4.50838	4.32205	4.30063	4.19347	4.42384	4.54577	4.32982	4.28602	4.09311	4.05572	4.29987	4.74092	4.30722	4.39772	4.27176	4.09391	4.24531	4.55369	4.53379	4.20297	4.13445	4.44815	4.30291	4.22505	4.39764	4.48999	4.27533	4.55701	4.1576	4.42638
AMBP	3.96609	4.03891	3.98641	4.32809	4.47213	4.05611	4.29006	3.90268	4.60673	3.51338	3.6314	4.36736	3.31118	3.95675	4.18617	4.53165	3.98628	4.58571	3.89104	4.34362	4.15992	4.00804	3.72298	3.98025	4.06298	3.61459	3.84914	3.9522	4.2044	4.49089	3.96213	4.44679	3.95594	4.418	4.26231	4.21897	4.60229	4.44801	4.06427	4.24124	3.72151	3.98094	4.20394	4.07698	4.20175	4.7148	4.05449	4.12456	4.21825
AMBRA1	4.40455	5.0415	5.30121	4.72485	4.83738	4.81411	4.94258	4.56827	4.70791	4.55368	4.72271	4.99665	4.8175	4.77275	4.79023	5.01	5.10079	4.35902	5.14297	4.55317	5.16749	4.95414	4.4532	5.31911	4.98748	3.9965	4.74957	4.68249	4.35019	4.96273	5.1511	4.88466	4.81432	3.80796	4.70332	4.83157	4.95578	4.61431	4.25963	3.93365	5.01425	4.97993	4.62512	4.68597	5.93213	4.28443	4.87802	4.8305	4.88349
AMD1	7.65483	8.13629	7.6233	7.89668	8.01289	6.9902	8.08709	8.10791	8.26966	8.12311	7.86746	8.01908	7.94118	7.8741	7.98801	7.87986	7.85002	7.68948	8.18219	8.3215	8.46099	8.19546	8.29569	7.53249	7.76037	8.18099	8.28231	7.75355	7.65132	8.0859	7.66935	7.71341	8.04845	7.85026	8.64646	8.24338	7.84177	7.76276	8.76751	6.99798	7.8028	7.81301	8.1548	8.22324	6.57188	7.54216	8.13138	7.73478	8.25189
AMDHD1	4.29986	4.68162	4.44891	4.62242	4.35637	4.43931	5.0443	3.84861	4.1245	4.22949	3.66878	4.6135	4.87659	4.49596	4.59039	5.0775	4.11947	4.714	4.34654	4.91803	4.47254	4.15218	3.68973	4.35933	4.52594	4.52304	4.38642	4.31553	4.24422	4.55153	3.51564	4.44742	4.80221	4.38066	4.71237	4.89251	4.11987	4.71854	4.89475	4.23092	4.37576	5.09598	4.79605	4.33308	4.28031	3.93477	4.58855	4.79385	4.25054
AMDHD2	5.30929	5.27615	5.82488	5.05138	5.58529	5.76771	5.64413	5.68193	6.42901	5.97298	5.23399	5.49777	5.97808	5.88288	5.97214	5.80062	5.90878	6.3484	5.93421	5.65383	5.59838	6.09879	6.45252	5.32309	6.22234	5.27223	6.00761	5.74923	5.98152	5.38444	5.74557	5.5057	5.30268	5.94363	5.97214	5.93806	5.54116	5.51487	6.25073	6.21847	5.57853	5.65909	5.49236	5.13469	6.16008	5.42483	5.70104	6.05144	5.80973
AMELX	4.56639	4.47836	3.82238	5.02092	4.26716	5.19921	4.50198	5.38061	4.54329	4.28576	5.26541	4.49681	4.70374	4.73281	4.14486	4.6478	4.51895	4.48099	4.1353	4.95414	4.42421	3.94332	4.46249	4.41154	4.9833	4.65039	4.23789	4.4586	4.77545	4.28949	4.28425	4.15114	4.43405	5.13721	4.78532	4.61284	4.37254	4.1637	3.85285	4.43949	4.27009	4.93348	4.88226	4.29453	4.35112	4.64277	4.6794	4.71017	4.81508
AMELY	4.17076	4.67808	4.66083	4.58903	4.68829	4.77139	4.84964	4.79205	4.9454	4.52881	4.7515	4.79529	4.87932	4.03645	4.68346	4.85323	4.42594	5.14464	4.42256	4.73375	4.90354	4.47802	4.4594	4.58045	5.06121	4.93926	4.46628	4.77793	4.20917	3.97098	3.88314	4.6947	4.64825	4.38263	4.13334	4.14085	4.91788	4.45589	4.04571	4.88108	4.58286	4.56535	4.43009	4.49845	4.74074	4.81407	4.57333	4.51347	4.36521
AMFR	6.28771	6.67498	5.76541	7.10559	6.40047	6.69708	6.86354	5.94242	5.9594	6.77208	6.24686	6.37103	7.2143	6.66744	6.26929	6.2752	5.78792	6.47327	6.41722	6.12068	6.34089	5.98463	6.34252	7.23732	6.10197	5.82928	6.26664	6.63917	5.84644	6.86178	6.50878	6.82853	6.21594	6.35672	6.32666	5.87475	6.03342	6.20756	7.62482	8.89896	5.89389	5.75147	6.78759	6.63471	6.35249	6.01933	5.8509	6.74145	7.15476
AMH	3.61089	3.64917	4.37953	3.84819	4.02397	4.20205	3.71644	4.14091	4.5194	4.10682	3.88944	3.95659	3.45081	4.48775	3.84701	4.23576	4.07132	4.09729	4.29228	3.75225	3.61669	4.06635	3.63683	4.05376	4.07049	4.1249	3.295	3.96045	3.31667	3.07105	4.39904	3.90575	3.35887	3.86246	4.02473	3.62349	4.18519	3.83608	4.69225	4.28562	3.90294	4.14079	3.69258	3.78801	4.34151	3.1234	2.92875	4.49651	3.7957
AMHR2	4.05679	3.73103	4.29457	3.88906	3.06667	4.12198	4.0336	4.15761	4.62969	4.03155	3.94893	3.93262	4.55943	4.03605	4.37941	4.26004	3.89862	3.42282	3.55642	3.106	3.80588	4.07099	5.34846	4.4269	4.30057	3.70116	3.789	3.92555	3.8365	4.27213	3.75841	4.09087	4.37542	4.15953	4.06583	4.36047	4.22462	3.98139	3.83095	4.2015	3.59198	4.5636	4.37753	3.97794	4.16655	4.32249	4.26913	4.12016	4.04062
AMICA1	10.432	10.8987	10.5013	10.5465	10.0193	10.825	10.7266	10.9954	11.2342	10.3998	10.507	10.6741	10.7973	10.9776	11.0242	10.8121	10.0242	10.8121	10.6762	10.4225	10.6571	10.146	11.1058	10.6553	10.7811	11.0242	12.2069	11.0084	11.0835	10.5566	10.0177	10.5233	10.9954	11.456	11.4393	10.8316	10.9039	10.6874	11.1705	10.3396	10.277	10.4075	10.5422	10.18	11.5918	10.7046	10.8271	10.9014	10.334
AMIGO1	4.94571	4.95325	5.04543	4.49945	4.2612	5.26673	5.29275	4.58743	4.47057	5.48755	5.53849	5.18023	4.63805	5.11205	4.89357	4.89612	4.76063	4.86913	5.03275	4.83738	5.24973	4.96618	4.89603	4.99931	5.09674	5.08804	5.2952	4.59553	5.1133	4.54745	5.00857	5.05598	4.94268	4.72775	5.64873	5.09892	4.66549	4.6637	4.9857	4.96892	4.59326	5.31047	5.13222	5.21543	4.9828	4.51513	4.86016	4.32582	5.17454
AMIGO2	4.03368	4.1581	4.00097	4.12804	4.65121	4.33808	4.62901	4.47759	4.47398	4.41294	4.6298	4.36027	4.11464	4.03905	4.06742	4.40655	4.48187	3.70753	4.47201	4.39106	4.04461	4.00631	3.92201	4.22823	4.71219	4.251	4.10051	4.60333	3.16456	4.66452	4.14884	4.63189	4.16821	4.59519	4.95138	4.42799	4.6945	4.07271	4.42357	3.81864	4.03169	4.53454	4.28662	3.59527	4.61291	3.95098	4.15229	4.33472	4.34096
AMIGO3	4.41444	4.28389	4.77545	4.45633	4.60202	4.38766	4.99859	4.16278	4.1637	4.73209	4.68932	4.5989	4.37555	4.44451	4.82855	4.56405	4.61202	4.75215	4.57293	5.23592	4.64378	4.30041	4.33103	5.05953	4.27804	4.6651	4.6728	4.30129	5.0618	4.17959	4.1045	4.21065	4.69267	4.28379	4.5943	4.21044	4.38425	4.9793	4.60304	4.66712	4.50982	4.20611	4.65807	4.81915	4.19305	4.80386	4.22136	4.60744	4.42119
AMMECR1	5.46552	5.81546	5.93632	5.88072	5.51264	5.6351	5.23762	5.39083	5.56711	5.88617	5.57365	5.50804	5.5447	5.71988	5.36799	5.67424	5.54838	5.57294	5.34734	5.58614	6.01274	5.713	5.70267	5.28061	5.53348	6.03913	5.1262	5.35484	5.77704	5.85751	5.77916	5.86051	5.69444	5.4869	5.46884	5.13356	5.61481	6.00911	5.20919	5.94673	5.48296	5.51616	5.44415	5.7226	5.02587	5.52086	5.88777	5.66263	5.84897
AMMECR1L	5.76317	5.35092	5.91219	6.05023	5.74751	5.98275	5.64259	5.47305	6.04352	6.20036	5.58614	5.713	5.95005	5.8718	5.83864	5.67606	6.20686	5.73571	5.86539	6.27939	6.13558	5.93185	5.82309	5.89924	5.86051	5.76383	5.20555	5.84304	6.05522	5.55887	5.72863	5.07908	5.55815	5.70326	5.49777	5.90712	5.35945	5.23712	4.98867	5.2718	5.34646	5.76812	5.30586	5.68939	6.19903	5.61266	5.46632	5.85638	5.55241
AMN	4.4487	4.49455	4.58855	4.65263	4.53056	4.92153	4.85643	4.67872	4.75847	4.40502	4.69076	4.72097	4.18733	4.49805	5.13526	4.51095	4.58424	4.60774	4.63571	4.36031	4.53483	4.91072	4.30195	4.78603	5.10324	4.38309	4.72717	4.6593	4.94719	4.76399	4.62157	4.77839	4.45201	4.754	4.87923	4.32392	4.96616	4.56736	4.55092	4.079	4.94485	4.75867	4.53296	4.40107	5.23721	4.60383	4.50088	4.57029	4.46021
AMN1	5.25682	4.44539	5.10773	5.26286	4.70469	5.60313	5.21764	5.27648	6.1101	4.81364	5.16379	5.74881	5.15576	5.32069	5.33848	5.13912	4.73991	5.31321	5.4712	5.44375	4.80132	5.22965	6.82211	5.41995	5.83184	4.39033	5.79881	5.80925	5.06973	5.13439	4.88562	4.90877	4.79663	5.18813	5.541	5.85255	5.05522	4.76868	4.67707	5.09103	3.99537	5.46945	5.07721	5.01777	5.49091	5.01857	5.17173	5.22524	4.98885
AMOT	5.59271	5.97882	5.67223	5.52706	5.65422	5.47104	5.34646	5.26531	5.24923	5.48058	5.10497	4.93082	4.84358	4.88883	5.07136	5.33682	5.82423	5.54888	5.49545	5.32129	6.15625	5.18765	5.16658	5.34549	5.93307	5.07868	5.0827	5.34962	5.2048	5.3463	5.62054	5.198	5.06212	5.12236	5.4055	4.91973	5.23298	5.93037	4.81309	5.10561	5.33643	5.49894	5.38131	5.42084	5.52689	5.20022	5.52086	4.96854	5.46536
AMOTL1	4.94044	4.66183	5.14859	4.38285	4.15086	5.05236	4.89357	4.66065	4.33661	4.9035	3.70057	4.57669	4.48226	4.53206	4.77204	4.04677	4.40474	5.05261	5.11181	4.48821	4.13045	4.35179	4.12943	4.71301	5.12796	4.82475	4.70258	4.55261	4.93605	4.30279	4.43263	4.21254	5.16455	4.22969	4.57572	4.79706	4.73521	4.60259	5.07728	4.20821	4.49737	4.65256	4.73964	4.38507	5.17598	4.1553	4.71449	5.09849	4.60763
AMOTL2	5.54184	4.57079	5.43285	5.33774	4.74735	5.76534	5.42732	5.43042	5.45115	5.00988	5.25937	5.68567	5.57277	5.61079	5.54953	5.57365	5.37268	5.47194	5.26802	5.27017	5.73893	4.96574	5.73678	5.29659	4.60152	5.70081	6.27295	5.77557	5.63121	5.02008	5.53113	5.20586	4.9491	5.74064	5.84851	5.47703	6.02957	5.655	6.05446	6.00456	5.11005	5.49826	5.32381	5.24445	6.04376	4.90987	5.4276	5.33044	5.73052
AMPD1	3.3997	3.80438	4.16311	3.60027	4.10245	4.05021	3.61151	3.16864	3.88713	3.75389	3.34437	3.40812	4.13603	3.75772	3.92546	3.75759	3.96038	3.17836	4.0839	4.37608	3.41276	3.58815	4.10372	3.85955	3.47122	3.52543	4.04791	2.74459	3.63554	4.1614	4.02861	3.59961	3.424	4.03886	3.92322	4.13285	3.58032	4.0113	4.10264	4.24729	3.59222	4.12739	3.03261	3.59918	2.64888	3.65644	3.43023	4.16115	3.80667
AMPD2	4.07503	4.07377	3.95496	3.99093	3.75718	3.77072	4.17995	3.68887	3.98392	4.31067	3.82442	4.39179	4.18947	4.05931	4.17449	4.09608	4.44912	3.9491	4.2625	3.9848	3.75759	4.34878	4.26432	4.02308	3.70191	4.2978	3.57618	4.04365	3.82707	4.1587	3.98238	3.97973	4.43323	4.00578	4.07221	4.1238	4.38558	4.09704	3.83978	3.73522	3.67944	4.23285	3.29007	3.82101	3.90798	4.31272	4.06948	4.08634	4.26812
AMPD3	4.24826	4.30383	4.28241	4.29484	4.72865	4.43443	4.57311	4.34444	4.36805	4.5745	4.42411	4.84302	4.44776	4.50265	4.45642	4.58886	4.26185	4.38434	4.47158	4.42324	3.86654	4.26867	4.37995	4.67365	4.41306	4.48704	4.54639	4.06108	4.3258	4.48315	4.39463	4.44878	4.43545	4.46978	4.32768	4.4634	4.77857	4.38388	4.34823	4.6316	4.61644	4.53181	4.18544	4.2787	4.2262	4.68896	4.47692	4.26844	4.86562
AMPH	3.85337	4.24975	4.53637	4.07124	4.85657	4.52795	4.39811	4.44484	4.55444	4.26349	4.18719	4.34686	4.99732	4.27478	4.73256	4.48383	4.23008	4.50368	4.41473	4.36457	4.16032	4.56798	4.72574	4.51412	4.3826	4.6178	4.44429	4.32418	4.60487	4.72808	4.32658	4.06801	4.10822	4.53149	4.79402	4.36231	4.48629	4.4311	4.60367	4.45706	4.06445	4.90922	4.42843	4.07347	4.77248	4.36897	4.37078	4.48994	4.72133
AMT	6.27128	6.28988	5.98478	6.11884	6.17049	6.7592	6.27698	5.97931	6.45188	5.05839	5.69685	5.73615	5.61852	5.83636	6.135	6.21485	5.97957	6.53918	6.57921	6.41499	7.42794	5.60518	6.68281	6.15543	5.85032	6.79662	5.96771	6.44373	6.76228	6.18049	6.2847	5.81016	6.01729	5.97366	6.63336	6.76264	6.33322	7.07874	5.74773	6.55664	5.73678	7.18524	6.72749	6.19533	7.16526	5.71632	5.91194	7.01661	5.92436
AMTN	4.45536	4.00592	4.36862	3.568	4.26752	3.9491	4.12999	3.60902	4.49639	4.58935	4.11133	3.95357	3.747	3.88713	3.69355	4.17707	3.80405	4.02897	4.08121	4.31616	3.83043	4.12123	3.87421	3.68937	3.67782	3.82483	4.17311	4.06354	3.75962	4.24337	3.32921	2.72352	3.45224	3.88022	4.37013	3.7607	3.68675	4.43708	4.682	4.26041	4.30628	4.20306	4.18387	3.59105	3.93514	3.30588	4.0171	3.78261	4.04822
AMY1A	4.93891	4.30079	4.95842	4.45358	4.61409	4.33192	4.38277	4.77097	5.22494	4.98885	4.4264	4.4287	4.56809	4.636	4.28984	4.13524	3.97657	4.58574	4.65938	5.02612	4.33235	4.14563	4.81474	4.79718	4.3306	4.41558	4.90706	4.51836	4.6859	4.76506	4.44081	4.88472	4.58697	5.02402	4.75735	4.37739	5.02384	4.57323	5.39273	4.47469	4.81305	4.22086	4.01432	4.2031	4.63047	4.58647	4.91401	4.60763	5.02204
AMY1B	5.01807	5.23308	4.53627	4.86332	4.93906	5.27701	4.80658	4.94931	4.60759	4.47575	5.04518	4.6101	4.73689	5.0388	5.10207	4.91574	5.15543	5.10331	4.49316	5.00265	5.27223	4.50932	5.30098	4.84422	4.80536	4.5197	5.04981	4.88901	4.94201	4.91924	5.07416	4.66863	4.89911	4.80501	4.89274	4.9252	4.84475	4.83395	4.93343	4.56342	4.85009	4.81173	4.76375	4.61489	4.49583	4.7994	5.02126	4.77401	4.86089
AMY1C	10.5751	10.5922	10.7903	10.603	10.8021	10.5792	10.3648	10.5052	10.5566	10.8531	11.0187	10.4114	10.5566	10.9981	8.43148	10.8021	10.6098	8.37212	10.7137	10.6852	11.04	10.9755	10.603	10.9141	11.0084	9.92244	10.5771	10.2253	10.4729	9.73899	10.7927	10.5422	10.3482	10.4748	9.68811	10.013	10.291	9.85761	9.92402	9.84107	10.3032	9.92107	10.0539	9.96534	9.77225	10.1196	10.3721	10.2892	10.2305
AMY2A	4.94122	4.76561	4.45319	4.91621	4.86169	4.73624	4.70134	4.74269	4.74497	4.98992	4.76137	5.06992	4.9687	4.51912	4.72593	4.65062	4.65708	4.97176	4.85588	4.80429	5.04197	4.82243	4.7604	4.68502	4.67781	4.7164	5.14861	4.94278	4.6355	4.64769	4.74724	4.78886	4.84017	4.86757	4.84314	4.64425	4.69579	5.18027	4.86992	5.09366	4.5066	4.98324	4.86926	4.96009	4.93134	4.67247	4.72213	5.10237	4.77809
AMY2B	4.84347	4.94694	4.97413	4.81198	4.85244	5.42984	4.82811	5.23324	5.08913	5.13641	4.69777	5.38278	4.90056	5.18349	5.21441	5.2416	4.72773	4.93325	5.31078	5.33203	4.90961	5.03654	5.15148	4.95399	5.17014	5.17007	5.06093	5.20458	4.86631	4.84727	4.99878	5.144	5.21743	4.96195	5.43172	5.05806	4.96046	5.17061	4.81113	5.06961	5.01014	4.88244	5.12979	5.04185	4.86754	5.06355	5.08831	4.74342	4.92638
AMZ1	3.72094	3.46412	4.46349	3.58226	3.8537	3.91612	4.31181	3.28684	4.31657	4.38009	4.10787	4.10942	3.61335	4.18837	3.52052	3.94143	4.45059	3.87206	3.89505	3.9251	3.98123	2.01601	3.38762	4.41792	4.28362	3.95684	4.20852	3.77957	4.19382	4.16506	3.91693	4.39143	3.87079	3.55981	4.07609	3.34786	3.98064	4.00986	4.10474	3.80612	3.95562	3.7681	3.50578	3.77688	3.85015	3.96904	3.90322	4.03793	3.70523
AMZ2	6.59214	6.76871	6.78045	6.53687	6.80191	6.58931	6.47869	6.88814	6.61936	6.79537	6.83671	6.34465	6.79896	6.76665	6.65799	6.82507	6.67264	6.74839	6.046	6.79706	6.52764	6.95315	6.39896	6.68166	6.65163	6.3509	6.53057	6.51366	7.06099	6.66702	6.52129	6.83088	6.51121	6.50461	6.51901	6.60318	6.85414	6.70318	6.42583	6.839	6.60095	6.41068	6.50831	6.70137	6.82492	6.40016	6.78528	6.55802	6.36499
ANAPC1	6.11517	6.2094	6.20582	6.37567	6.61987	6.21377	6.56041	6.72749	6.50651	5.78264	7.05239	6.50052	6.20608	6.79192	6.41206	6.81976	6.16169	6.64834	6.82902	7.05634	6.91159	6.39781	5.89327	6.89171	6.83427	7.06146	6.51399	6.45066	7.02092	6.7916	6.82937	6.5979	6.7859	6.62619	5.78109	6.30931	6.64581	6.19261	5.59876	6.5131	6.05974	6.19798	6.6424	6.07524	6.83154	5.99581	6.61956	7.07289	6.85267
ANAPC10	5.79791	5.57924	6.19126	5.83227	6.14925	5.56032	5.878	5.72372	5.68391	5.96448	6.34026	6.00735	5.61023	5.61962	6.24116	6.14359	6.19074	5.85413	5.91587	6.60976	5.78065	6.48992	4.45573	5.02631	5.87083	5.50967	5.05671	5.81685	5.61781	5.98478	6.19824	6.1737	6.07578	5.95392	4.476	6.0407	6.03609	6.20472	5.07155	4.94505	6.24652	5.98699	6.10617	6.6515	4.70849	6.30903	6.01657	5.30632	5.97187
ANAPC11	4.88652	4.82763	4.90044	4.44801	4.49351	4.93431	5.14817	4.99824	5.04843	5.01356	4.64157	4.87366	4.81699	4.79994	5.04531	4.74981	4.59009	4.64108	4.98644	5.09555	5.35959	5.05138	4.71881	5.08917	4.40226	4.80819	4.75368	5.03874	4.6048	4.65392	4.80678	5.1219	5.38815	4.68871	4.78322	4.67793	4.951	4.57247	4.67413	4.82774	5.02384	4.48317	4.85968	4.69239	4.79416	4.5603	5.11427	4.87535	4.67102
ANAPC13	8.91151	9.32045	9.28936	9.13158	9.32356	8.65722	9.81493	9.45331	9.37375	9.312	9.53027	9.82015	9.09649	9.4877	9.42647	9.66938	9.46842	9.73625	8.92447	9.50885	9.46221	9.59081	9.13158	9.15706	9.43852	9.73372	8.74618	9.28433	9.5236	9.35474	9.30323	9.22152	9.6441	9.333	9.39688	9.36638	9.45671	9.3873	9.05344	8.87477	9.45446	9.28533	9.13347	9.40947	9.17327	9.28118	9.61443	9.40107	9.71317
ANAPC2	4.7487	5.20381	4.89563	5.07766	4.81392	5.00176	4.67798	5.10379	4.65983	5.33681	4.52253	4.79803	4.92611	5.15889	5.00495	5.04539	4.80683	4.89553	4.74175	4.79076	5.32131	4.61445	4.72431	4.80001	5.16409	4.94292	4.86232	4.78851	4.98476	4.87734	4.80925	5.27703	4.86707	4.88593	4.7964	4.80828	5.01117	4.68373	4.82156	4.8645	4.71417	4.772	4.88923	4.89795	4.76684	4.39344	4.67092	5.06484	5.00072
ANAPC4	7.96854	7.71564	7.87921	7.82239	7.78072	8.32785	7.55785	7.79161	7.54991	7.6617	7.69789	7.37235	7.73281	7.9234	7.66973	7.54867	7.6346	7.45844	7.58524	7.73239	7.71102	7.52074	7.30647	7.90304	7.30239	7.9974	7.95135	7.99691	7.78407	7.6257	7.88182	7.53484	7.21582	7.58972	7.21502	7.67616	8.0043	8.0539	7.0527	8.17037	8.18423	8.33369	7.92666	7.84662	8.54619	7.70016	8.02203	8.3296	7.78777
ANAPC5	8.89394	9.17903	8.90992	9.24126	9.1154	9.21764	8.15332	8.76757	8.37968	8.6801	9.39265	8.42168	9.13158	8.47798	8.79928	8.96905	8.39189	8.96172	9.16261	8.74838	8.79148	8.52383	8.26508	9.36741	8.80087	8.59491	8.41658	9.22558	9.10617	8.97933	8.86717	8.8112	8.76527	8.27649	8.23469	8.70196	8.84811	8.77791	8.56947	8.39629	9.03854	9.18927	8.85963	8.83619	9.15339	8.80087	8.86634	8.85068	8.6558
ANAPC7	4.78305	5.32967	5.0655	5.08285	5.05695	4.74981	5.09877	4.60423	4.87545	5.41882	5.05406	5.18758	5.06723	4.92137	5.10883	5.13072	5.44192	4.83442	5.05105	5.42732	4.70367	5.74923	4.30791	4.27334	4.87734	5.13642	4.62026	4.48212	5.43827	5.23592	5.59395	5.56049	5.40464	5.69706	4.27176	5.13406	5.35331	5.62229	4.44688	3.64516	5.17782	5.8748	5.62571	5.72581	4.81596	5.23144	5.41695	4.82231	5.00803
ANG	6.70263	6.45139	6.12281	6.64267	7.1478	6.05719	7.16946	6.09984	7.27435	6.8043	6.18756	6.50342	6.90527	6.88015	6.7045	6.66415	6.64182	5.97431	5.98967	6.22632	6.30079	5.97099	6.30323	6.77879	5.80801	6.50218	6.35767	6.51468	6.18481	6.51546	7.0627	7.58211	6.82865	6.56715	5.91765	6.88793	6.73442	6.65658	6.32444	6.99368	6.65677	6.02237	6.2081	6.66855	6.24426	6.67527	6.48639	6.91317	7.42869
ANGEL1	6.0823	5.81907	5.77114	5.7602	5.57672	6.10454	5.70366	5.55118	5.84185	5.74967	5.73178	5.92742	5.5033	5.59838	5.87033	5.78678	5.88846	5.70124	5.60199	5.40336	5.07526	6.28692	5.55097	5.94193	5.58039	5.65115	4.70648	5.9356	5.72757	5.48462	5.46884	5.70509	5.99942	4.93791	5.47638	5.35574	5.554	5.63317	5.00406	4.55795	5.76966	6.10327	5.82042	5.63279	6.1069	6.30329	5.69344	5.74579	5.58314
ANGEL2	8.01728	7.97972	8.16759	7.75658	7.82087	8.03098	7.51475	7.31643	7.65245	7.71752	7.92398	7.72286	7.73625	8.0294	7.59412	8.05605	7.99433	8.05442	7.8534	8.58206	7.90812	8.50005	7.32216	8.13252	8.2575	7.94153	7.45682	7.73137	8.4994	7.86867	8.15606	8.04624	7.64974	7.29882	7.13212	7.74454	8.13755	7.84995	7.0108	7.91432	8.0258	8.4123	7.79482	8.07732	8.26191	8.15557	8.10347	8.28415	7.75798
ANGPT1	4.73796	5.61714	4.90444	5.76704	5.51434	5.09666	5.58047	5.43678	5.71529	4.9498	5.4176	5.66476	5.27137	5.52611	4.92444	5.38003	5.07985	5.02426	5.71789	5.44043	5.40618	4.61672	5.00525	4.97902	5.03456	5.26455	5.82719	5.63488	5.07011	5.43306	5.39599	4.92105	5.46792	5.25972	6.53914	5.07103	4.74101	5.32487	6.09946	4.97381	4.61699	5.42724	5.22897	5.45205	5.27027	4.78984	5.79293	4.99862	5.35697
ANGPT2	4.20446	4.50214	4.04685	4.1384	4.48053	4.02338	4.16793	4.22527	4.44888	4.69966	4.30489	4.24829	4.41472	4.3312	4.15256	3.72625	4.51587	3.98718	3.93557	4.3278	4.21545	4.35267	4.13209	4.27325	4.08335	4.62376	4.20796	4.21351	4.00017	3.13951	4.21084	4.32626	3.86926	4.27204	4.01021	4.17949	4.11379	4.04543	4.21234	4.46069	4.14255	3.93254	4.18428	4.42319	4.15175	3.47384	4.54825	4.05769	4.56505
ANGPT4	3.49469	3.85381	3.95146	3.40606	4.31433	4.21196	3.94673	3.66467	4.21613	3.71519	4.6159	3.13069	3.22171	3.95723	4.19058	4.05456	4.23559	4.29524	4.05896	4.79907	4.05343	3.74374	3.80039	3.76136	3.8515	3.45405	2.86069	3.92439	2.93121	3.80667	3.52925	3.76228	4.05081	4.42671	3.60946	3.63876	3.8899	3.87923	4.52194	3.85121	3.90949	4.0671	4.20131	3.55301	4.09674	4.22418	4.08721	3.64827	2.18154
ANGPTL1	3.97129	4.12116	4.00369	4.25739	4.42654	4.17601	4.35091	4.34223	3.89059	4.72503	4.48338	4.14952	3.76441	4.24878	4.36465	3.60452	4.23261	4.11359	4.4061	4.17584	4.55656	4.30702	4.39255	3.96147	4.62748	3.93775	4.30978	4.66566	4.56597	4.10185	4.29392	4.51689	4.53695	4.03766	4.59562	4.30512	4.24622	4.57021	4.17543	4.09849	4.04536	4.00767	4.21993	4.21481	4.27412	4.34093	4.35954	4.16225	4.39874
ANGPTL2	4.11209	4.02686	4.43207	4.37776	3.94564	4.54883	4.36083	4.23452	4.18805	4.10071	4.06116	4.23731	4.27999	3.68397	4.44351	4.34931	4.24494	4.70662	4.582	4.49722	3.57385	3.97872	3.69968	4.5586	4.4592	3.67249	4.17648	4.67929	4.71177	4.39218	4.25827	4.34316	4.33629	4.67031	4.65245	4.18723	4.74208	4.26479	3.84226	4.71082	3.72429	3.92634	4.02793	4.39369	4.21971	4.79201	4.7716	4.10558	4.15607
ANGPTL3	4.67534	4.52383	4.56249	4.17352	4.5106	4.60015	4.59238	4.49439	4.36639	4.45823	4.51842	4.63943	4.69128	4.46559	4.60005	4.71303	4.87329	4.78466	4.6923	4.80171	4.33889	4.6963	4.69798	4.45118	4.37053	4.68932	4.88904	4.56083	4.72594	4.52701	4.93849	4.27304	4.32575	4.38593	5.16622	4.58737	5.07566	4.36549	4.80585	5.1028	4.71927	4.23103	4.53945	4.57812	4.45839	4.61881	5.07015	4.58201	4.64641
ANGPTL4	4.3095	4.27167	4.38599	4.6345	4.99287	4.06271	4.44229	4.94196	4.91396	4.68891	4.77322	4.43577	4.17035	4.96505	4.1048	4.14994	4.17347	4.66142	4.48035	3.82909	5.36285	4.46122	4.41112	4.46958	3.76941	4.54285	4.40741	4.82779	5.0221	4.22008	4.69598	4.4347	4.82272	4.56172	5.21352	4.76202	4.898	4.86991	4.49089	4.74807	4.70666	4.65085	3.9726	4.62289	4.63058	4.62583	4.58099	4.72422	4.93524
ANGPTL5	5.22927	4.34805	4.62303	4.48631	3.62066	4.68974	4.71123	4.88235	4.81944	4.88869	3.75704	4.30654	4.3172	4.67729	4.3351	4.61316	4.23251	4.51116	4.73079	4.21883	4.92439	4.15552	4.48958	4.45858	3.87088	4.75601	4.84059	4.6689	4.38853	4.20596	4.776	4.79842	4.5336	3.766	4.20341	4.49753	4.56945	4.39731	4.42613	4.45161	4.92827	4.38786	4.25648	4.09644	4.80752	4.78671	4.66265	4.33787	4.65987
ANGPTL6	4.51365	4.59598	4.23624	4.37136	4.85741	4.4887	4.44108	4.65291	4.60744	4.51848	3.95787	4.22082	4.6273	4.79143	4.86662	4.51829	3.82754	4.3751	4.59294	4.75131	4.59397	4.85705	4.0089	4.16012	4.76823	4.38457	4.46437	4.86162	4.73083	4.36163	5.03351	4.77245	4.40207	4.95253	2.97833	4.55728	4.11155	4.37627	5.09129	4.61767	4.87149	4.69122	4.19665	4.86328	4.70231	4.88897	4.50475	4.40179	4.05436
ANGPTL7	4.09274	3.9699	4.38143	3.89624	3.71298	4.55292	4.67398	4.32165	3.88541	4.18098	4.33377	4.44633	3.66111	4.13351	4.60057	4.04454	4.45084	4.52588	4.37559	4.272	4.57655	4.26428	3.93023	3.99744	4.15136	3.23093	3.87233	3.46045	4.01461	4.03979	3.70692	4.31913	3.74686	3.88926	4.32743	4.12438	4.32085	4.08082	3.74432	4.11264	3.56709	3.46657	4.06394	3.67832	3.73088	3.63554	3.9504	3.65769	4.22272
ANK1	4.77434	4.52032	4.13757	6.35736	4.63067	5.48066	4.58244	4.59684	4.5335	4.72627	4.88868	4.04062	4.76443	4.35864	4.49596	4.22781	4.27666	4.27534	4.55907	4.53932	3.89871	4.39175	4.80263	4.82323	4.61203	4.74105	4.68988	4.83148	4.17933	4.41146	5.1932	4.1679	4.1572	4.53394	4.74614	4.17928	3.99667	4.99911	5.59459	5.63843	4.29538	4.88507	4.96886	4.46269	4.20443	4.88191	4.33735	4.71147	4.64562
ANK2	3.98718	4.28334	4.00624	4.08574	3.71855	3.853	4.08977	4.2646	3.87045	4.07711	3.9384	4.68472	4.35721	4.15286	4.06531	4.20142	4.27309	3.96735	4.04335	4.29346	4.36976	3.70146	4.34278	4.0208	3.95818	4.11937	4.04008	4.4197	4.26276	4.19886	4.15455	3.95716	3.89979	4.5909	4.58904	4.16253	4.0232	4.38765	4.12627	3.83103	3.75318	4.40324	4.27213	3.87168	4.56892	4.40579	3.98881	4.08126	4.20752
ANK3	4.91186	4.91759	4.99548	4.71973	5.00242	5.1496	4.91432	4.85218	4.84006	5.08539	5.05611	4.75334	4.78628	4.67653	4.56013	5.07569	5.45877	5.06515	4.42701	4.57373	4.91087	4.64577	5.53384	5.09165	5.12296	4.55704	4.66686	4.54467	4.62227	4.99035	5.14297	5.01735	4.90113	5.15442	5.35193	4.50207	4.89932	4.88194	4.88433	4.66495	4.91147	5.01425	4.94346	4.93718	4.8272	5.13919	5.28173	4.99637	5.03339
ANKAR	4.54815	4.23556	4.59036	4.55268	4.64645	4.72726	4.3424	4.76059	4.45993	4.44951	4.76304	4.43126	4.83009	4.60227	4.64685	4.34832	4.44964	4.4512	4.27309	4.84281	4.03171	4.53485	4.37051	4.73102	4.70906	4.82738	4.21008	4.40058	4.4169	4.7663	4.78097	4.50444	4.45468	4.46932	4.35059	4.54039	4.20817	4.34175	4.8028	4.32228	4.27213	4.71531	4.54183	4.19867	4.33372	4.94185	4.38787	4.83369	4.70721
ANKDD1A	7.11354	6.79467	6.79027	6.07601	5.37026	6.41586	6.47429	6.46556	7.57476	4.89839	6.18779	7.53052	6.0178	5.47371	7.01548	6.5626	6.79996	6.81473	4.89452	4.9682	5.01524	5.79419	7.52074	6.5736	6.64805	5.67501	6.53331	6.73792	6.95445	6.88922	4.92294	4.92468	6.96087	6.35668	6.80785	5.79419	6.97829	6.45042	5.1742	6.04586	4.9687	7.25452	5.37508	6.0721	7.98753	5.06314	6.68537	7.01336	5.54293
ANKFN1	3.54043	3.91729	3.9186	3.07802	4.09644	3.29556	4.00519	4.21459	4.04841	3.82582	3.81002	3.85482	3.92875	3.04076	3.74234	3.88635	3.73017	3.76822	3.71098	3.81219	3.69737	3.95283	3.90041	2.88253	3.10102	3.43595	4.19655	3.91551	3.76423	2.97414	4.77089	2.8905	4.1131	4.32246	3.86738	3.81184	4.02728	4.21268	4.44047	4.18837	3.72078	4.47336	3.88461	3.82852	4.09112	3.47793	3.51912	4.10964	4.04358
ANKFY1	5.47305	5.58512	5.50491	6.13078	5.94625	6.53521	6.26251	5.93399	6.6582	5.30279	6.01484	5.83341	5.62192	6.59883	5.9496	6.07	5.60749	6.28332	5.49762	5.94388	6.17475	5.34859	6.30788	6.13933	5.50998	5.93733	6.73233	6.87449	6.00638	6.31649	5.83705	4.99955	6.11488	6.08203	7.86668	6.75724	5.92412	5.82107	4.92024	6.82533	5.82817	6.15003	6.2151	5.21465	7.04984	6.10327	5.60017	6.46642	5.85572
ANKH	4.09418	4.92339	4.37348	5.28151	4.57831	4.7778	4.77402	4.70419	4.23778	4.17619	4.70478	4.87906	4.90303	4.57081	4.50369	4.05106	3.76016	4.27431	4.63932	5.07574	4.29304	4.21516	5.53373	4.65264	3.90126	4.62186	4.73989	4.87331	4.18014	4.73807	4.96521	4.56635	4.98941	4.23527	4.69175	4.68136	4.54838	5.25722	4.46631	5.34953	4.79125	4.73843	4.45822	4.76399	4.48842	4.44282	4.6978	4.94254	4.73832
ANKHD1	5.58961	5.26124	4.51356	4.95896	5.3054	4.61085	5.25846	5.00562	4.7521	4.6734	5.30929	4.70096	4.79254	5.02849	4.87839	5.1697	5.26145	5.25656	4.44163	4.97516	5.28549	5.43936	4.80882	5.54349	5.39873	4.97364	4.77872	5.75478	4.72167	4.69889	4.68837	5.3062	4.88235	4.94906	5.93733	5.25416	4.59108	5.34163	4.91097	5.16708	4.89635	4.96311	4.88301	5.15251	4.74621	4.36312	4.99017	5.14431	4.67612
ANKHD1-EIF4EBP3	5.09696	4.69382	5.34375	5.05293	5.09632	5.50067	5.19875	5.41669	5.35484	5.1166	4.42991	5.12411	5.00272	4.9555	5.1516	5.08146	5.11931	5.00822	5.81705	5.28667	4.57876	4.79367	4.87047	5.09625	5.17819	5.37359	4.90901	5.44953	5.40294	5.58168	5.56384	4.80846	4.99607	5.21822	5.62396	4.92817	5.22767	5.10071	5.09659	5.43301	5.37995	5.38788	4.99536	5.3152	5.90878	5.24932	5.53934	5.43465	5.23336
ANKIB1	7.10265	7.46142	7.2501	7.52434	7.25049	6.9859	7.15572	7.26084	7.22576	6.89204	7.37817	7.51078	7.20534	7.40871	7.95457	7.05346	7.48833	7.61216	7.64503	7.13136	7.54162	7.60138	6.78491	6.78491	7.26928	7.52031	7.20089	7.5641	7.21102	7.10048	7.34084	7.68217	7.25408	7.11313	6.69544	7.40657	7.02598	7.77012	6.52757	7.11582	7.42447	7.59367	7.49505	7.52254	6.96374	7.22491	7.2769	7.14112	7.18888
ANKK1	3.78675	4.10664	4.15641	4.12461	4.53372	4.32384	3.79211	4.16002	3.66343	4.71819	4.58204	4.46225	4.54268	4.07227	4.454	4.42104	3.95439	4.27739	4.023	4.22316	4.12198	4.46103	4.24847	4.556	4.01275	4.59708	4.60593	4.36394	4.38405	4.02453	3.68973	4.01411	4.12583	3.75251	4.06685	4.2645	4.42081	4.21825	4.39017	4.09009	4.38254	4.87107	4.65746	4.47411	4.77006	3.39752	4.49062	4.26562	4.19483
ANKLE1	4.1298	4.46038	5.03295	4.88897	4.48228	4.49607	4.66175	4.72008	4.83726	4.1829	4.34524	4.39545	4.86582	4.56062	4.25351	4.34924	4.21703	4.89646	4.26259	4.59422	4.71234	4.08741	4.3358	5.22867	4.99925	4.83874	5.08804	4.47529	4.39294	3.54558	4.79809	4.50083	4.33945	5.10671	4.6927	4.51296	4.43574	4.44293	4.68155	4.49581	5.09929	3.98585	4.29758	4.35188	4.25025	4.78301	4.57481	4.26446	4.84418
ANKLE2	7.10973	6.73233	7.17918	6.85674	6.53143	7.30841	6.45312	7.08834	6.62585	6.55352	6.94387	6.33888	6.77197	6.55074	6.4293	6.64553	6.69283	6.2471	7.04247	6.81056	6.52449	6.22234	6.53108	6.87894	7.04502	6.6515	6.94491	7.21393	7.1931	6.59695	6.76391	6.38525	6.81092	6.82496	6.83593	6.8845	6.37219	7.231	6.71484	6.8363	6.80542	7.1469	6.75724	6.6834	6.89997	6.78123	6.89342	6.98015	6.72749
ANKMY1	4.15914	4.17217	4.57988	3.99591	4.35076	3.82066	3.99665	3.94673	4.43777	4.60778	4.43938	3.78239	4.08721	4.27018	4.36023	4.3361	4.40758	4.12937	4.58118	4.37623	3.67749	3.56149	4.01859	4.07214	4.35722	4.43386	4.1987	4.01945	3.8134	4.35129	3.90843	3.75418	4.07684	4.22105	4.48742	4.01601	3.98384	4.40741	4.47327	4.04014	4.1759	4.20512	4.30011	3.92989	4.44755	3.86857	4.03397	4.30598	4.59348
ANKMY2	6.12074	5.89327	5.78327	5.45924	5.8182	5.90243	5.52621	5.93953	5.65266	5.79591	6.23814	5.61702	6.03185	5.07027	5.85032	5.55097	6.00988	6.22155	6.15875	5.95072	5.97064	6.17396	4.59162	5.67827	5.94934	5.94337	5.05158	5.68586	6.08843	6.07285	5.82334	5.69628	6.11461	6.03734	5.20624	5.77289	6.01586	5.95717	4.4996	5.2422	5.85169	5.78327	6.04739	5.65266	5.52759	5.81481	5.97957	5.68623	5.63102
ANKRA2	6.86083	6.80115	6.55075	6.65062	6.66873	6.28395	6.83063	6.53687	6.82188	6.89162	6.71025	6.87764	6.49705	7.05412	6.71884	6.68798	6.88903	7.30306	6.96195	7.25668	6.90974	7.0296	7.33924	6.24042	6.93703	6.59682	7.29239	6.6202	6.53487	6.68553	6.64465	7.03232	6.75172	6.90353	7.48085	6.8204	6.80319	6.89145	6.81136	6.46555	6.38045	7.07381	6.90385	6.52515	6.28819	6.74095	6.54372	6.52821	6.5281
ANKRD1	5.22737	4.73033	5.02963	4.69683	4.97903	4.20697	4.4854	4.97121	4.68158	4.94714	4.77577	4.5328	4.76254	4.25521	4.27579	4.60836	4.12262	4.44108	4.54886	4.69364	4.8509	5.15027	4.94258	4.82998	4.64386	5.01536	4.4595	4.52944	3.23319	4.69044	4.34982	4.12705	5.23175	4.40777	4.84319	4.62029	4.39238	4.21249	4.91908	5.34757	4.94576	4.8048	4.3923	5.3006	4.74354	5.07533	4.75139	4.38317	4.282
ANKRD10	6.01688	6.32706	6.05595	5.71321	6.23776	6.30579	6.29211	6.20922	6.58717	6.65268	6.07045	6.34773	6.52823	6.64306	6.77896	6.12147	6.28952	6.34418	6.57219	6.53092	6.34213	6.27648	6.44482	6.46329	6.41462	6.74942	6.57209	6.17654	6.31153	6.47699	6.00869	6.14774	6.1087	6.28369	6.43883	6.311	6.11281	6.63238	5.43302	6.33658	6.15723	6.27186	6.42118	5.91754	6.18222	6.33135	6.11679	6.47829	6.28564
ANKRD11	6.55596	6.50577	6.40225	6.49412	6.12602	6.52274	6.39079	6.43888	6.34745	6.36633	6.62987	6.81507	5.76351	6.53259	6.43533	6.36743	6.22169	6.50051	6.09094	6.66263	6.65289	6.21333	6.19936	5.78834	6.58831	6.5153	6.51471	6.34259	6.49194	6.28969	6.22685	6.40132	6.68493	6.47133	6.78318	6.47321	6.32925	6.27265	6.26331	6.47514	6.44377	6.56862	6.07377	6.43456	6.29091	6.10427	6.5646	6.32502	6.48572
ANKRD12	8.53304	7.75986	7.98978	8.24756	8.00871	7.86179	7.93188	8.37457	7.92982	7.97369	8.11358	8.29564	7.84607	7.71472	7.85243	8.30101	8.03964	8.46094	8.00711	8.27938	8.25884	8.0576	8.31857	7.87877	8.3083	8.22285	8.12314	7.94363	7.95357	8.23819	7.92241	7.72622	7.90558	7.63415	8.1089	8.0576	7.98431	7.92084	7.44829	7.95135	7.82339	8.37719	8.34701	7.6646	7.59289	8.09028	8.20819	7.76829	8.37586
ANKRD13A	9.70555	9.44863	9.3811	9.20295	9.39371	9.69319	9.30207	9.76965	9.80261	8.76843	8.65797	9.85619	9.38508	9.22837	9.09914	9.17327	8.61298	9.59338	9.36331	9.26157	9.40837	9.06479	9.95511	9.35045	9.63279	9.42289	9.70201	9.02298	9.46625	9.94542	8.97433	8.36722	9.04637	9.274	10.4018	9.55733	9.39896	9.12224	9.53983	9.54949	9.12027	9.05423	8.80708	9.0825	10.0351	9.21876	8.884	8.95839	9.61944
ANKRD13B	5.17526	4.55968	4.63719	4.37278	4.66975	4.96524	5.06206	4.5539	4.95933	4.67087	4.46605	4.69247	5.14264	5.16372	4.22008	4.37071	4.37165	4.64972	4.22272	4.8394	4.26375	4.29478	4.35421	5.01747	4.95294	4.90097	4.69954	4.70853	4.88748	4.70046	4.68066	4.29749	4.38738	4.44119	4.15887	4.80544	4.50308	4.78481	5.00487	4.94285	4.14062	5.13813	4.21388	4.03251	4.99943	4.28941	4.57182	4.59878	4.47369
ANKRD13C	5.32916	5.82423	5.42098	5.08662	5.50605	5.20039	5.2797	5.31106	5.54644	5.86611	5.61367	5.26415	5.06569	5.37096	5.40336	5.4395	6.03787	5.51792	5.76085	5.78416	5.4513	6.36121	4.74038	4.94463	5.62684	5.7567	4.97575	5.01443	5.88977	5.73827	5.44878	6.00911	5.76534	5.59564	4.86885	5.37398	5.49777	5.90598	4.56799	4.69334	5.73827	5.43285	5.74084	6.14282	5.0679	5.66245	5.72416	5.68782	5.19046
ANKRD13D	4.81552	4.71708	4.89924	4.62568	4.46201	4.59861	5.02044	4.62388	4.76329	4.7515	4.48771	4.36575	4.66401	4.73093	4.63875	4.65721	4.59409	4.87143	4.86373	4.87751	4.61846	4.75132	5.04256	4.94158	4.47043	4.88609	5.05651	4.95871	4.56033	4.64782	4.79708	4.54328	4.78241	4.87777	4.99542	4.98583	5.23737	4.81968	4.58481	4.85384	4.86454	4.9398	4.86593	4.69163	4.8305	4.70511	4.92019	4.82309	4.77438
ANKRD16	4.85913	5.25568	5.11246	4.9872	5.38866	5.37941	4.92338	5.06615	4.64284	5.01072	4.74045	5.11137	4.94112	4.98325	4.77726	5.09806	4.93988	5.2755	5.19038	5.46992	5.27017	5.01717	5.17862	5.08613	5.25736	5.30175	5.03763	5.04252	5.10214	4.95745	5.11197	5.11549	5.13902	4.97874	4.64333	4.84168	5.42098	5.03049	5.02775	5.12921	5.2022	5.06356	5.21793	5.01615	4.84973	4.95653	4.91669	5.11435	5.18687
ANKRD17	6.06924	6.02102	5.87083	5.59288	5.86968	5.8416	5.76125	5.68605	5.881	5.70592	5.64164	6.13051	5.66463	5.89141	5.82933	6.24195	6.06301	5.74084	5.72325	6.07445	6.23842	5.68372	6.00456	6.00862	5.84633	5.83275	5.68765	6.06975	5.81122	5.94505	5.92966	5.38961	5.82423	5.90384	4.94549	5.35846	5.44459	5.85245	4.87752	6.14581	5.73466	5.75204	5.81797	5.91587	5.17828	5.30688	5.75938	5.33527	5.75498
ANKRD18A	4.29333	4.45172	4.62315	4.72573	4.62988	4.15213	4.50519	4.50452	4.55676	3.88941	4.56696	4.8415	4.56406	3.93709	4.25275	4.30532	4.7192	4.4133	4.32583	4.30721	4.53304	3.62212	4.53693	4.8687	4.58396	2.68005	4.31831	4.48924	4.53924	4.6001	4.56285	3.86818	4.52848	4.36127	4.05731	4.68332	4.30179	4.40533	4.70244	4.38794	4.47976	4.21258	4.5529	4.30273	4.47731	4.36339	4.66831	4.27999	4.28434
ANKRD18B	4.61292	4.22386	4.12195	4.33045	4.62188	4.46574	4.56757	4.11595	4.57272	4.49837	4.12811	4.63608	4.20412	4.56065	4.09313	4.46024	4.551	4.54271	4.32348	4.58053	4.56048	4.83919	4.17232	4.42934	4.72884	4.49442	3.90078	4.57153	4.44678	4.55698	4.60163	4.14624	4.36347	4.57079	3.9079	4.32097	4.24103	4.41191	4.57849	4.92734	4.04356	4.24534	4.15734	4.41057	4.69945	4.55803	4.401	4.72842	4.11758
ANKRD19	4.17195	3.68957	4.3077	3.83892	4.08697	3.71535	4.11127	3.65173	4.05958	3.96446	3.77467	4.40576	4.48114	4.16109	4.53856	3.34381	4.15624	3.77007	4.65568	4.38215	3.70889	4.13172	4.2938	3.49014	4.41142	4.09783	3.4179	3.55448	4.02425	4.17076	4.56484	4.38523	4.00824	3.9781	4.20886	3.73003	4.26134	4.57529	4.16317	4.52813	4.29037	4.10071	4.51236	3.76084	4.13581	4.14322	4.20816	4.12207	3.96801
ANKRD2	3.98285	4.54914	4.4339	4.85981	4.70332	5.16666	4.76129	4.57686	4.11714	5.47703	4.84985	4.67587	4.34241	3.88314	3.87672	3.92107	4.18644	4.68275	4.98593	4.99323	4.67405	5.03249	4.88457	4.39782	4.41536	5.02756	4.45675	4.48404	4.93661	4.58211	4.93301	4.03203	4.3097	4.47251	4.18617	4.48296	5.28095	4.20577	4.7609	4.23162	4.6651	4.87223	4.88222	4.15339	4.51157	4.2705	4.35825	4.24355	5.03782
ANKRD20A1	5.35792	4.51732	4.75539	4.66892	4.95249	4.82632	4.58984	4.89727	4.88139	4.97535	4.96399	5.13545	4.56732	5.30355	4.69071	4.87647	4.60684	5.39306	4.69022	5.03783	5.15276	4.91917	4.92466	4.86838	4.89091	4.84756	4.55029	5.19038	4.67977	4.91134	4.80596	5.10295	4.59501	4.85399	4.87804	4.46759	4.56938	5.04283	4.93418	4.58263	4.555	4.99678	4.92605	4.72358	4.71099	4.99358	4.72911	4.72588	4.80015
ANKRD20A2	4.05598	3.8413	4.60897	4.32098	4.98805	4.43963	4.21705	4.37635	4.92163	4.93712	4.34904	4.71579	3.49296	3.87892	3.96149	4.03332	4.50724	4.37985	4.06801	4.34655	4.24379	3.98703	4.66135	4.59759	4.12444	3.89678	4.06097	4.27308	3.66576	4.64699	4.08803	3.83271	3.98131	4.25881	3.94749	3.25566	4.18155	4.14512	4.2558	4.38047	3.55025	4.5092	4.25913	3.4659	5.78131	4.34536	4.35002	4.13155	3.79371
ANKRD20A3	4.53122	3.73695	4.42599	3.97501	3.4653	4.34334	4.39898	4.60247	4.35087	4.16235	4.45328	4.18525	4.18304	4.21312	4.67454	4.58226	4.7086	4.48321	3.83637	4.27249	4.20713	4.45283	4.49323	4.2204	4.55312	4.45534	3.73924	4.3611	4.37602	4.75277	4.32017	4.42201	3.79579	4.24129	4.39042	4.56279	4.61178	3.61983	4.6066	4.35058	3.97329	3.64494	4.56802	3.71161	4.24477	4.40123	4.33631	4.69587	4.57138
ANKRD20A4	3.97152	3.88809	4.0386	5.09158	3.51046	4.39455	4.26848	4.33426	3.98025	4.68004	4.11368	4.05724	4.38627	4.08263	3.90331	4.48141	4.27583	4.15914	4.12834	4.10372	3.96825	4.78553	4.33286	4.3288	4.10469	4.02875	4.09427	4.20341	4.23152	3.68364	3.94083	4.25743	3.82009	4.31953	3.85734	4.06838	3.43377	4.27785	4.50248	3.52191	4.16087	4.22682	4.16077	3.91013	4.14248	3.84534	4.26333	4.00276	4.01334
ANKRD20B	4.2225	4.14853	4.32676	4.04494	3.79197	4.07598	3.97178	3.95468	4.34373	4.29529	4.38226	4.34758	4.16115	3.96525	3.88088	4.26165	4.2398	3.78743	4.21847	4.26897	4.05024	4.13381	3.54178	4.02243	4.04348	3.99448	4.01292	4.09961	4.17422	4.25363	4.67107	3.87144	3.63019	4.45004	3.97315	3.50212	4.60205	4.21197	4.08719	3.74621	3.99246	4.1795	4.07304	4.10794	4.14248	4.32215	3.95432	4.31429	4.17559
ANKRD21	4.7508	4.61929	4.6739	4.80204	5.17561	4.31962	4.59846	4.37258	4.8576	4.92222	4.47886	4.15029	4.36846	4.47347	4.27889	4.33891	4.86387	4.74735	5.12105	5.21745	5.42115	4.48681	4.26521	4.15541	4.7274	4.54258	3.44934	4.81604	4.84208	4.63076	4.11949	5.05657	4.28695	5.00822	4.98186	4.53228	4.94586	4.6171	4.46805	4.29483	4.87992	4.41041	4.89936	4.72825	4.43992	4.22648	4.75763	4.33316	4.73875
ANKRD22	6.89652	6.36704	7.44752	6.85259	6.07273	7.26829	6.84458	6.62093	6.68385	5.40223	6.78208	6.48982	6.04509	6.16222	6.3446	6.00586	6.19627	7.42662	6.03847	5.34173	5.24394	5.34107	8.69735	5.85624	5.87797	6.1082	8.06625	7.25733	5.84866	6.38432	6.27039	6.18905	6.83727	7.90207	8.39809	7.56611	6.24237	5.52017	7.02652	6.56996	5.75375	5.56847	5.91091	5.18277	7.90351	5.73472	5.77504	6.49449	6.14986
ANKRD23	5.11319	5.45114	4.92858	4.83611	5.0108	5.14676	5.14533	5.11087	4.98585	5.15692	4.93216	5.1513	4.91929	5.07874	4.77508	5.11768	5.07641	4.80688	4.94289	5.25449	4.91857	4.6796	5.2961	5.29162	5.11289	5.32476	5.62162	4.90064	4.70779	5.32301	4.88524	5.07465	5.21125	4.94738	5.94652	5.21275	5.14973	4.75711	4.9646	4.63338	5.16086	4.77231	5.04487	4.78465	5.45347	4.95582	5.05559	5.28369	4.80745
ANKRD24	4.31439	4.48764	3.97702	4.00922	4.37946	4.53351	4.39176	3.77198	4.57534	4.24009	4.14224	4.54192	4.41209	4.34586	4.39492	4.43573	4.62916	4.33371	4.56385	4.70496	4.05926	4.19028	4.50046	3.78588	4.31058	4.70593	4.46716	4.31967	4.45931	4.11932	4.4489	4.69822	4.32057	4.23103	4.69985	4.56946	4.44679	3.69118	4.54787	4.72101	4.23679	4.70441	4.43143	4.51737	4.25642	4.27658	4.47253	4.16348	4.14856
ANKRD26	5.32994	4.70329	4.55222	4.70231	4.90829	4.79263	5.07874	5.00109	5.03205	5.1705	4.42975	4.3209	4.8979	4.71094	5.04467	4.62645	4.64337	5.13557	5.31321	4.57686	4.63866	5.15185	4.86587	4.879	4.79246	4.54467	4.4652	4.77851	4.69281	4.6916	5.12891	4.78331	3.95357	4.678	4.45374	5.30235	4.99178	4.50234	4.90093	4.58765	5.12396	4.77275	4.86125	5.0409	4.148	4.78264	5.1471	4.85413	5.19268
ANKRD27	5.5657	5.39905	5.47432	5.65137	5.40126	5.68723	5.66285	5.78239	5.64085	6.06587	5.98601	5.39326	6.04586	5.86162	5.38921	5.55062	5.73531	6.12894	5.91723	5.66695	6.10087	5.81501	5.23762	5.85191	5.22038	5.68008	5.11129	5.53232	5.65988	5.09689	5.36773	5.03931	5.2067	5.71512	5.63618	5.46064	5.44582	4.99943	5.49141	6.12974	5.61328	6.1122	5.69609	4.98141	5.30098	5.21286	5.19239	5.63032	5.47779
ANKRD28	5.63841	5.45196	5.3879	5.27499	5.39959	5.76179	5.13357	5.38414	4.88222	5.29481	5.45251	5.39929	4.92407	5.66646	5.4425	5.23701	5.05011	5.57157	5.36956	5.58637	5.75733	5.5774	5.26423	5.55593	5.39947	5.40713	5.39233	5.48705	5.43752	5.29321	5.09209	4.86189	5.45341	5.36181	5.71916	5.3521	5.05561	5.14906	5.06922	5.23629	5.44531	5.50895	5.4773	5.33601	5.1541	5.1523	5.42801	5.31689	5.34765
ANKRD29	4.06578	4.47221	4.37279	4.1697	3.79657	4.1292	4.04742	3.91026	4.06656	3.83321	4.35607	3.98511	4.20058	4.17715	4.14718	4.05702	4.18259	4.20031	4.19011	4.27035	4.45067	4.22886	4.39846	4.15477	4.48507	4.38468	4.45144	3.3956	3.96969	4.09924	3.79394	4.25143	4.45327	4.63728	4.44702	4.25026	4.09487	4.32682	4.05725	3.99416	4.48753	4.10182	4.09564	4.12613	4.09212	4.23836	4.78733	4.49651	4.07145
ANKRD30A	3.59176	3.84375	3.48331	4.19613	4.00804	4.1815	4.01743	3.41191	3.50863	4.03886	3.73815	4.07478	4.03473	4.13235	3.18922	3.21749	4.30552	3.85813	4.14006	4.22935	3.5704	3.90277	3.82864	3.78286	4.33465	4.04042	3.95146	3.29436	3.90659	3.92911	3.61235	4.46187	4.1298	3.87684	4.10889	2.87348	4.24932	4.29802	3.37675	4.11175	3.49265	3.48081	3.98749	3.86986	3.78777	3.52382	3.67548	3.77007	4.20195
ANKRD30B	9.9425	9.60475	10.0287	9.93217	9.61102	10.0442	10.5251	9.88971	10.3445	10.1009	10.2805	10.2166	10.1639	10.1965	10.3599	10.2665	10.136	10.3122	9.7632	9.97851	10.6205	10.3581	10.4536	10.2805	9.94849	10.1042	10.567	10.1574	9.91	9.65538	9.88277	9.37794	9.29425	9.66649	10.7093	10.1443	11.322	9.71982	10.741	10.1443	9.23733	10.3412	10.0396	9.30207	10.8148	9.34216	9.8938	10.343	9.47189
ANKRD31	4.43158	4.74963	3.76757	4.35625	5.1049	5.26415	4.97313	4.38154	4.72339	4.28349	4.49517	4.40505	4.62026	4.29989	4.66304	4.5186	4.60985	4.40542	4.23629	4.33132	4.23568	4.63218	4.87997	4.30471	4.44415	4.1524	4.76247	4.5301	4.90484	4.7288	4.31992	4.45817	4.79044	3.66806	4.04198	4.55133	4.61912	4.60875	4.27753	4.90795	4.58535	3.85075	4.21131	4.27836	3.67461	4.38934	4.38885	4.54911	4.53698
ANKRD32	5.21246	5.17123	4.97968	4.79688	5.35285	5.56519	5.46792	5.39272	6.04651	5.3258	5.24676	4.43989	5.73666	5.05887	5.38416	5.0631	5.09639	5.59992	5.08221	4.70242	5.42947	5.34393	5.43398	5.06133	5.8053	5.41945	5.58932	5.08527	5.05389	5.56742	5.6424	4.85784	4.94346	5.63844	6.67816	5.58308	5.36905	4.83898	5.22006	5.3518	5.00061	5.42548	5.14449	5.21511	5.28406	4.97821	5.2929	5.06953	4.86564
ANKRD33	6.45921	7.44145	7.28759	7.01548	7.87276	6.53703	7.43885	6.6505	7.67063	7.10086	6.57549	6.58171	7.17918	7.3365	6.50586	7.27157	7.54867	6.71577	6.76155	6.45778	6.47366	6.737	7.68875	7.07665	7.14076	6.86466	7.71752	7.18404	7.30877	6.72941	6.87174	7.29727	7.17529	7.48232	6.84953	7.54826	6.97184	6.3925	7.71276	8.09075	6.77395	6.81406	6.27668	7.09093	7.58428	6.99046	6.52326	6.79467	7.00666
ANKRD34A	5.48672	5.24757	4.8678	5.09835	5.21372	4.89418	5.21207	5.29716	5.04297	5.11562	4.62719	4.78997	4.42792	5.48347	5.19258	5.0005	4.73138	5.11603	5.13339	4.94757	4.71272	4.96815	5.27258	5.11246	4.98401	4.89126	5.81642	4.74354	5.55728	5.01388	5.45817	4.8119	4.38313	5.31177	4.79284	4.56909	4.34767	5.47719	4.64441	4.67326	4.79625	5.17327	4.88415	5.46884	4.51489	5.46248	5.24704	4.88557	4.32999
ANKRD34B	4.21034	4.03127	3.5347	3.77652	3.79532	3.9227	3.99031	4.21946	4.78327	3.39581	3.92703	4.644	4.8134	3.9881	3.82055	3.19388	3.21826	3.70725	3.88704	3.81014	4.29398	3.05011	5.30164	3.20878	4.13642	4.14344	4.05021	4.13311	3.75404	4.19916	3.60946	3.76717	3.61047	4.31075	4.6308	3.81669	3.7677	3.77418	3.18721	3.50726	3.95114	4.63982	4.15931	4.66801	3.79765	4.50928	3.62349	2.84842	4.01078
ANKRD34C	4.86436	4.65893	5.17837	5.01609	4.51832	5.29976	5.00174	4.75862	4.72729	5.08314	4.72075	4.33003	4.49149	4.68871	5.19306	4.88715	4.10954	4.87344	5.41898	3.64204	4.53761	4.27477	5.62571	4.64265	4.54614	4.28905	4.36692	4.78313	5.10803	4.59549	4.77294	4.96247	4.54498	4.59671	4.80433	4.68654	5.33307	4.66875	5.69685	4.30667	4.83256	4.57062	5.05657	4.62182	4.94196	4.97669	4.51915	5.00641	4.82893
ANKRD35	4.89731	5.3408	5.62139	5.44074	5.32195	5.37682	5.27221	5.36883	5.11883	5.27114	5.42711	5.02052	5.31423	5.32438	4.97527	5.06166	5.34133	5.06442	5.59694	5.31647	5.11417	4.91621	5.07653	4.84772	5.23639	5.47158	5.33028	5.42722	5.55273	5.12664	5.29905	5.20108	5.31339	5.22492	4.75361	4.76582	5.31626	5.07864	5.00735	5.33984	5.4411	5.19255	5.2746	5.05913	5.51961	4.45814	5.10929	5.1304	5.49622
ANKRD36	4.61777	4.73133	4.6062	5.16946	4.66831	4.69615	4.67772	4.36036	4.53731	4.44886	5.10233	4.81876	4.19502	5.02857	4.92071	4.36163	4.24018	4.8662	4.96739	4.81598	4.81747	4.64913	4.37044	4.52387	4.55157	4.41278	4.56975	4.85387	4.55221	4.98029	5.27004	4.47386	4.39235	4.59727	4.39621	4.9036	4.92212	5.36133	4.06301	5.44331	4.369	4.41851	5.35151	5.02984	4.71792	4.39005	4.6676	5.25693	4.28724
ANKRD36B	5.69819	5.30625	5.32453	5.53902	5.08914	5.14211	5.26764	4.9992	5.6095	5.37706	5.43498	5.60235	5.0762	5.3557	5.6501	5.43151	5.12057	5.4936	5.27131	5.1198	5.66894	5.24184	4.75597	5.1627	5.31609	5.66791	5.6259	5.2817	5.23082	5.60892	5.68145	5.90471	5.49675	5.45978	5.16043	5.65062	5.35113	5.54942	5.21566	5.03403	5.43625	5.57354	5.86343	5.022	5.13603	5.14365	5.38697	5.68001	5.54407
ANKRD37	4.57243	4.96063	5.52775	4.88433	4.74562	4.78935	5.02569	4.72838	4.71889	4.97669	5.17471	5.30371	5.00331	4.45161	6.05219	4.96128	5.2888	4.84946	4.68056	5.07936	4.45076	4.83102	4.27258	4.53752	5.53869	4.83455	4.43138	4.65557	5.54239	5.71713	4.81347	5.07161	5.17013	4.88901	4.47447	5.47228	5.14066	5.05965	3.89705	4.35508	5.13737	5.11628	4.99035	4.77918	5.46158	5.63581	5.07265	4.85505	4.56161
ANKRD38	4.27186	4.83576	5.12182	5.04836	5.1215	4.58474	5.12612	4.7558	4.85035	4.47018	4.4587	4.63738	4.58282	5.20764	4.37009	4.90887	4.3442	4.86731	4.64758	4.51435	5.04246	4.32768	5.42084	4.90187	4.77302	4.09596	4.53733	4.70621	4.79276	4.86582	5.11885	4.35409	5.34048	4.89872	5.49644	4.42276	5.12205	5.09864	5.64541	4.48089	5.29839	4.63338	5.11923	4.98667	4.61894	4.99566	5.02812	4.63877	4.78691
ANKRD39	5.77449	5.88337	5.65214	5.80733	5.78369	6.00709	5.85547	5.22359	5.61058	5.54903	5.63947	5.28141	5.37981	5.85454	5.77557	5.44831	5.1994	5.97882	5.54184	5.87273	5.65266	6.06797	5.36091	5.8718	5.89585	5.3054	5.77289	5.51436	6.00661	5.69894	5.55831	5.61228	5.70931	5.75806	5.90362	5.8537	5.68939	5.65306	6.24014	5.24323	5.71798	5.97957	5.77683	6.14705	6.21744	5.89093	6.02282	5.84942	5.56241
ANKRD40	5.97831	6.32617	6.09147	6.04042	6.11752	5.79225	6.27021	5.9301	5.69767	6.02229	6.36667	5.67606	5.62571	5.87778	5.63204	5.72602	6.22292	5.82238	5.81772	5.98601	5.71489	5.77178	6.74217	5.58403	5.85862	5.90018	6.14898	5.91769	5.35521	5.98551	6.18124	6.27822	6.29216	6.38172	6.69577	6.10665	5.93608	6.15685	6.27238	6.44867	5.82443	5.87756	5.69648	5.87891	5.72688	5.926	5.95072	5.51792	6.00285
ANKRD41	4.08215	4.40199	4.19676	4.81126	4.52398	4.55584	4.64734	4.24635	4.70312	4.35129	4.70457	4.41068	4.06213	4.53789	4.62975	4.59334	4.41796	4.38636	4.34047	4.16784	4.10358	4.45465	4.46397	4.20019	4.13078	4.05397	4.73467	4.11709	4.16146	4.48529	4.33696	4.41196	4.30757	4.60175	4.38391	4.85257	4.89107	4.65775	3.84888	4.30575	4.54672	4.54005	4.16728	4.26298	4.20975	4.3124	4.55621	4.69018	4.35674
ANKRD42	4.06811	3.96483	4.19006	3.02223	3.15744	3.79188	3.23319	4.10605	4.2369	4.27148	4.02744	4.58085	4.15832	3.35586	4.18438	3.99486	3.90677	3.95333	3.4026	4.3871	3.90774	3.97238	3.91464	3.60593	3.58295	2.83813	3.79647	4.26222	3.51941	3.77214	4.5345	4.46256	3.48609	3.79015	4.05081	3.71827	3.76187	3.9614	3.58362	4.28845	3.88926	4.30821	4.20922	4.09237	3.45224	3.81243	3.89669	4.40075	3.9723
ANKRD43	4.60651	3.98855	4.49092	4.13512	5.16042	4.95016	4.7873	4.66131	4.44938	4.19849	3.96657	4.46468	4.92468	4.73316	3.94083	5.10644	4.66975	3.65061	4.60537	4.25446	4.34134	4.92366	5.22359	4.26432	4.42863	4.90286	4.59534	4.33941	4.62568	4.89635	4.43865	4.50468	4.08716	4.5559	4.21398	4.64735	4.28218	4.2824	4.50692	4.99878	5.20095	4.71151	4.31575	5.09151	4.61807	4.20122	4.54861	4.43214	4.19813
ANKRD44	4.99649	4.84114	4.62772	4.84518	4.79666	5.50393	5.10813	5.2693	5.011	4.44403	5.00193	5.15002	4.85882	4.608	4.86343	5.0763	4.58718	5.65552	5.0218	5.10901	5.20991	4.83191	5.29167	5.14647	4.4527	4.61486	5.08528	4.95602	5.17382	4.63939	4.63149	4.71495	4.5856	4.85961	5.97033	5.26761	5.5202	4.76165	4.86988	4.94209	4.85908	5.71568	4.82563	4.60309	5.17785	4.6475	4.98241	5.4824	4.55687
ANKRD45	4.24764	4.78923	4.63647	4.702	4.90992	4.81436	4.83148	4.38825	4.80986	4.00416	4.43127	4.71013	4.61764	4.3891	5.18615	4.25692	4.60533	4.1357	4.32696	4.32942	4.36537	4.1827	4.63611	4.45034	4.38195	4.40699	4.4679	4.51209	4.81902	4.18514	5.0847	4.18644	4.72955	3.29316	4.47254	4.67218	4.66998	4.03141	4.31104	4.56568	4.51858	4.78927	3.74189	5.03237	4.89555	4.86539	4.54735	4.25177	4.10847
ANKRD46	6.58299	6.26855	6.61701	5.8699	5.8049	6.33556	6.3111	6.33971	5.60538	6.58392	6.27099	6.31341	6.23871	5.61406	6.18366	6.21793	6.12574	6.48028	6.47906	6.06847	5.99821	6.25705	5.43027	6.07628	6.37963	5.9716	5.16822	5.77178	6.26251	6.32975	6.24195	6.53611	6.03413	6.17501	4.4739	6.3286	6.18231	6.58832	4.9341	5.12533	6.16195	6.49775	6.34749	6.59695	5.65074	6.3405	6.3529	5.82085	6.05999
ANKRD47	4.94757	4.28755	4.56259	4.5319	4.90824	4.43995	4.4049	4.7773	4.50086	4.26329	4.39838	4.94984	5.54573	4.84084	4.44463	4.93281	4.92066	4.5689	4.56473	4.84808	5.05045	4.85052	4.49769	4.78002	4.84354	4.39726	4.97352	4.76442	5.19865	4.52678	3.97864	4.39928	4.14923	4.44556	4.33385	4.83703	4.8653	4.32926	5.34266	4.22162	5.02051	5.02494	5.04379	5.05638	4.75143	4.74371	4.54886	4.32884	4.67376
ANKRD49	7.12338	7.0108	7.24362	7.20127	7.04746	7.4879	7.103	7.25648	6.78123	7.44788	7.24966	7.59864	6.91921	7.69246	7.23651	7.00524	7.00594	7.0352	6.9039	6.9307	6.73864	6.93514	7.15074	7.07874	7.14421	7.26525	7.18524	7.2369	7.17957	7.39921	7.49416	7.13064	7.14491	7.40158	7.31272	7.75418	7.31312	7.24606	7.05925	6.89242	7.33609	7.56231	7.202	7.40278	7.17918	7.35416	7.32364	7.13522	7.38677
ANKRD5	4.74997	4.83067	4.37152	4.53759	4.53545	4.48848	4.53286	4.30412	4.33708	4.18852	4.86722	4.52913	4.32701	4.14051	4.86574	4.92986	4.61695	3.95991	4.31614	4.51816	4.47153	4.62858	4.25244	4.56139	4.49494	4.88637	4.74842	4.60968	4.8948	4.47099	4.41014	4.21771	4.16098	4.54411	4.63723	4.27186	4.17352	4.48901	4.39151	4.43319	3.60113	3.9509	4.57154	4.81694	4.00345	4.4796	4.36602	4.72176	4.39478
ANKRD50	5.3197	4.81138	5.33949	5.46477	5.48815	4.72117	5.54349	5.55489	4.66175	5.35599	5.37626	5.75367	5.51946	5.33094	4.92386	5.40054	5.08019	5.29441	5.6581	5.04103	4.5263	5.0998	4.23294	4.89005	5.41028	5.25898	5.05138	5.81728	5.78369	5.34116	5.3926	5.5657	5.8732	5.45193	4.71393	5.62472	6.13263	5.31297	4.3546	4.78636	5.33295	5.39775	5.1643	5.27049	5.21698	5.53733	5.0388	5.38431	5.60388
ANKRD52	4.61409	4.88438	4.88523	5.03657	5.12259	4.88335	4.50706	4.30926	4.36147	5.32092	5.22514	4.54975	4.58964	4.97439	4.67682	4.87612	5.35133	4.86649	4.48661	4.14108	4.77131	4.43724	4.46683	5.10087	4.57352	5.01699	4.83034	5.45383	4.77946	4.79574	4.87472	5.00586	4.71712	4.85035	5.02606	4.57265	4.97558	3.94196	3.68834	5.18518	4.26245	4.5929	4.67733	5.39427	5.24238	4.79846	4.86927	5.0777	4.615
ANKRD53	4.78131	4.5917	4.90733	4.84084	4.74773	4.96515	4.84627	4.59137	5.12604	4.37521	4.99955	4.654	4.69709	4.74589	4.92304	4.38591	4.37414	4.77557	5.13025	4.76082	4.69432	4.49159	4.94212	4.90925	5.1346	4.6995	4.772	4.84771	4.7805	4.41868	4.23667	5.06576	4.65126	4.67967	4.46853	4.7429	4.73402	4.87588	5.17561	5.18829	4.40777	4.21873	4.67517	5.00417	5.34859	4.25132	4.74985	4.83468	4.73562
ANKRD54	5.85524	5.48217	5.70018	5.02868	6.02451	5.80859	4.96079	5.92871	4.95722	5.91374	5.65753	4.9535	5.24228	5.27083	5.75253	5.76812	5.70407	5.73218	4.68974	5.80995	4.86526	5.11145	4.55714	5.8713	5.57655	5.55062	4.56712	5.38075	5.68899	5.06128	5.6693	5.03657	5.37862	5.50686	4.46834	5.13469	5.50211	5.59767	4.75143	4.85094	5.96871	5.35819	5.37359	5.82423	6.18779	5.48331	5.79054	5.21745	5.41423
ANKRD55	5.88452	4.71177	5.18535	5.07985	5.71945	5.92718	6.13791	5.54736	5.3744	6.46045	5.16961	5.74064	5.0588	5.73849	5.21001	5.89722	5.79419	5.31464	5.55887	5.35649	5.7441	5.45924	7.55738	5.45773	4.97824	5.5375	6.87595	5.18786	5.17828	5.20103	5.28495	6.38293	5.13176	7.28759	5.8537	6.33888	4.94223	6.22597	6.49617	4.46749	5.26381	5.67906	5.61138	5.37954	5.85324	4.51273	5.62868	4.94819	5.66345
ANKRD56	4.65348	4.6298	4.36838	4.70711	3.67993	4.61833	4.32626	4.56306	4.35569	4.69893	4.84618	4.27862	4.22697	4.72407	4.32864	4.53975	4.20122	4.3065	4.77997	3.99062	4.01115	4.8966	5.10789	4.46186	4.58907	4.29102	4.4521	4.91406	4.4379	4.41294	4.03691	4.98817	4.27712	3.88809	4.46222	5.1516	4.38211	4.26691	5.31165	4.24791	5.06243	3.89514	4.50441	4.35561	4.67733	4.40746	4.18529	4.53764	4.38223
ANKRD57	4.96003	4.42917	5.34746	5.81886	4.76966	4.90868	5.28539	4.65807	4.68586	4.70314	5.92475	7.63191	5.4634	5.01652	5.19656	4.9491	4.7647	5.18091	5.50412	4.69885	4.41969	5.50098	4.56643	5.06482	5.34997	4.42844	4.72156	5.91097	5.33949	4.62384	5.52469	5.55025	6.69577	5.22407	4.65346	4.76807	5.74901	4.74294	4.48147	5.25405	5.1691	4.74997	5.21514	5.26618	4.79634	5.17148	5.33056	5.01688	5.52621
ANKRD58	5.00721	4.9306	4.6916	4.70692	4.9275	4.45046	5.05766	4.65811	5.48414	5.28677	4.91052	4.66819	4.78591	4.61989	4.79525	5.11555	5.10952	4.98794	5.1893	4.43716	4.73831	4.80951	4.80349	4.40389	4.96721	4.45311	5.38274	4.77839	4.67287	4.89283	4.90877	4.74038	4.74339	5.07369	4.63971	4.33745	4.26217	4.88874	4.65158	4.31281	4.99818	5.42952	5.12028	4.89961	4.62655	4.97494	4.99029	4.92827	4.61833
ANKRD6	4.59249	4.79637	4.92633	4.95258	4.8236	5.16943	5.22495	4.99227	5.4193	4.91298	4.76536	5.20649	5.10634	4.99124	4.62339	5.01892	5.22713	4.86088	4.97018	4.94398	4.61299	4.7824	5.41781	5.15433	4.85607	4.50478	5.09446	4.63316	5.03799	4.73629	4.78122	4.51513	5.29345	4.79122	4.91077	4.98675	4.64156	4.87123	4.75619	5.07045	4.69165	5.25354	4.90793	4.58362	5.2615	4.96071	4.78499	4.76157	4.90933
ANKRD7	4.39848	4.6883	4.74939	4.65923	4.49475	4.63499	4.43498	4.38419	4.59842	5.06795	4.08929	4.39934	4.36506	4.45635	4.56358	4.30093	4.56167	4.69113	4.13062	4.45449	4.70073	4.46951	5.09144	4.65506	4.47272	4.56905	4.89345	4.5074	4.66371	4.53502	4.78675	4.40765	4.79937	4.222	4.80751	4.58884	4.2186	4.8273	4.72435	5.00912	4.34765	4.42988	4.73792	4.55168	4.35269	4.79616	4.57405	4.64972	4.32284
ANKRD9	5.85487	6.45862	6.03414	6.99927	6.07795	6.62452	5.89504	5.61285	5.88226	5.61173	6.42586	5.81315	7.06849	6.70462	5.33067	5.8869	5.71923	5.90538	5.79574	5.43883	5.44724	5.08445	7.45686	7.42186	5.8534	6.2621	6.42468	6.38367	5.96641	6.1276	6.88723	5.93724	5.84342	6.08148	6.25229	5.68426	5.85018	7.16968	7.77502	7.94832	6.67714	6.42142	6.20112	5.41849	5.76789	6.48707	5.16077	6.71855	6.21359
ANKS1A	7.19581	7.291	6.49055	7.03773	7.06956	6.80168	7.48065	6.96899	7.89954	6.89242	6.91951	7.37035	7.15034	6.91716	6.98626	6.93307	6.65117	7.19117	7.09169	6.62921	7.09283	7.31868	8.38271	7.18332	6.828	7.12876	7.77012	6.93169	6.69283	7.202	7.12655	6.93514	7.03591	7.04638	8.4831	7.41826	6.7943	6.95727	8.15851	7.0115	7.08564	6.77033	7.01441	6.96797	6.92271	6.7278	7.02901	6.64328	7.046
ANKS1B	4.79977	4.33294	4.59305	4.45224	4.87612	4.51	4.67759	4.41839	4.70262	4.97036	4.46767	4.71041	4.36973	4.9698	4.56965	4.76938	4.49238	4.79706	4.60963	4.81967	4.14463	4.2944	4.80624	4.6747	4.34062	4.54542	4.88017	4.52713	4.6573	4.65478	4.7769	4.61025	4.34912	4.84977	4.44953	4.80574	5.15152	4.55061	4.57597	4.54491	4.6356	4.2728	4.61471	4.38611	4.59621	4.80628	4.50499	4.39611	4.85146
ANKS3	5.18749	5.17216	5.12411	5.02119	4.73882	4.93153	4.92473	5.13821	4.98697	5.02831	5.13245	4.8352	5.47872	5.00983	4.42563	4.59701	5.316	5.10437	4.72481	5.21011	4.08312	5.10414	5.46449	5.72218	5.55489	5.62451	4.33019	4.80718	5.05702	5.17509	4.05396	5.06847	5.05475	5.17674	5.127	4.7711	4.3789	5.21592	4.92659	4.84907	4.94972	5.77872	4.852	4.41582	5.09243	4.70784	4.69103	4.93466	5.3424
ANKS4B	4.64108	4.99675	4.66849	4.29011	4.11269	4.38289	4.64624	4.71211	4.7161	4.78903	4.42157	4.56497	4.65158	4.53136	4.30624	4.60818	4.98274	4.69371	5.06121	4.5875	4.30585	3.88916	4.98805	4.40947	3.91013	4.45116	4.4165	4.90711	4.77569	4.35238	4.44108	4.57439	4.75025	5.08883	4.69759	4.55439	4.71506	4.60387	5.00127	4.49662	4.20611	4.48424	4.42539	4.24407	4.51433	4.47324	4.65295	3.97184	4.90261
ANKS6	4.09831	4.79225	4.68408	4.50052	4.19505	4.67001	4.61844	4.30015	4.38329	4.06838	4.33028	4.70386	3.92313	4.39667	4.2738	4.4473	4.45866	4.13609	4.55856	4.1575	4.04332	4.20697	4.07175	4.07516	4.59824	5.00945	3.99069	4.2042	4.30399	4.47783	4.44915	4.54275	4.23817	4.65553	5.14384	3.94254	4.56188	4.41112	4.11908	3.91665	4.3007	4.5604	3.81395	4.598	4.26343	4.16343	4.63622	3.88875	4.29068
ANKZF1	5.16985	5.04585	4.6151	5.34757	4.82779	5.06382	4.72437	5.11099	4.84208	5.99355	4.47155	5.16508	4.88085	5.12548	5.00302	5.03726	4.62611	5.09216	5.0624	4.9358	5.69572	4.99419	5.71592	5.56134	5.07365	5.2049	4.89858	4.796	5.13478	4.94212	5.15469	5.70104	5.24188	4.83148	5.16348	4.78545	5.45939	4.64613	4.67102	5.41042	4.69505	4.98147	5.1166	4.98644	5.46722	4.8079	4.76384	5.0686	5.06074
ANLN	4.34784	3.82776	4.05951	3.80191	4.50169	3.73508	4.42732	4.62332	4.5403	4.27334	4.50848	4.81588	3.77266	4.20507	3.91577	4.1958	4.58874	4.19124	3.57116	3.80989	4.04062	4.43665	3.97222	4.44546	4.19644	4.33615	4.30585	3.82886	4.68925	4.95409	4.51832	4.13304	3.65406	3.91764	4.25521	4.41484	4.44546	3.67461	4.326	3.8483	4.46971	4.02419	4.62969	4.4383	4.33418	4.50089	4.30979	4.22022	4.23351
ANO1	4.17595	4.37095	4.31058	4.34174	4.95733	4.95847	4.35455	4.46573	4.01003	4.60526	5.21372	4.5763	4.32793	4.18239	4.71434	4.77122	4.93153	3.99039	4.3981	4.94746	4.45815	4.09443	5.15454	4.63698	4.38845	4.44882	4.19452	4.43669	4.69724	3.90139	4.49108	4.48872	5.12921	4.60472	4.89932	4.47842	4.21141	4.56643	4.27428	5.07677	4.76315	4.57732	4.98753	4.71331	4.61089	4.73894	4.13409	4.41026	4.42755
ANO10	5.06293	4.9047	5.89327	5.62472	5.5092	5.67848	5.49545	5.81501	5.142	5.17429	4.90281	5.81522	5.4704	5.55434	5.03125	5.22387	5.12374	5.41995	5.28855	5.03949	5.08846	5.42364	5.7835	5.55536	5.17942	5.6691	5.68899	5.85255	5.8666	5.38788	5.28764	5.26964	5.57204	5.55998	5.62886	5.76771	5.35372	5.60985	5.66463	5.66809	5.41042	4.97657	5.08762	5.53663	5.6104	5.26867	5.35421	5.42848	5.75035
ANO2	5.11159	4.65994	4.17865	5.17881	5.10401	4.93519	4.71858	5.08292	4.53228	4.75312	5.3071	4.82426	4.88715	4.59043	5.14645	4.42748	5.18848	4.83395	4.56494	5.18527	5.03992	4.73823	4.95122	5.23165	5.2326	5.17208	4.46596	4.75111	4.82903	4.9151	5.62192	4.92381	4.38507	4.89952	4.4501	4.79783	4.91999	4.61262	5.17064	4.2947	4.96014	4.55027	4.75827	5.06502	4.71203	4.60355	4.05617	4.77592	4.97277
ANO3	4.01902	4.79002	4.56991	4.63128	4.3672	3.94383	4.10912	4.28469	4.46981	4.19956	3.92615	4.44713	3.78588	4.30975	4.07698	4.42015	4.36308	3.70492	4.19741	4.19727	4.11558	4.52827	3.56613	4.24379	3.51594	4.78774	4.28317	4.49787	4.50864	4.16177	3.4867	4.28874	3.47122	3.6811	4.43502	4.56108	3.61294	3.95991	3.52304	4.32278	3.99464	4.39982	4.66953	4.67436	4.3439	4.21629	4.20671	4.60255	4.31025
ANO4	4.00345	3.97625	4.19803	3.71885	3.66129	3.70948	3.98261	4.12239	3.52222	4.57436	3.73215	3.46078	3.47981	4.23209	3.47455	4.05222	3.8879	3.51799	4.17168	3.66716	3.60704	4.1036	3.99735	4.09462	3.72637	4.1396	4.07458	3.73786	3.864	3.52166	4.10616	3.78122	3.61151	3.71796	4.19356	3.09843	4.36749	3.09435	4.38162	3.79052	4.23708	3.75332	3.90103	3.38215	3.38855	3.54482	4.17444	3.96359	3.55324
ANO5	3.6045	4.42539	4.04398	3.85782	2.99798	3.96092	4.12617	3.28886	3.47353	3.59766	4.44758	3.89929	4.21932	4.36136	3.93824	2.3332	4.10185	3.7756	4.14862	4.10781	3.71226	3.37987	3.50986	4.22648	3.61335	3.50138	4.21302	3.94486	4.25648	3.82697	4.12781	3.86586	3.89208	3.60988	4.18089	3.8638	3.44833	4.54983	4.20537	4.46212	3.97331	3.8535	3.68819	3.33576	3.73375	4.0998	4.2261	3.84733	3.53255
ANO6	7.82732	8.22456	7.50641	8.49185	8.02528	7.3613	7.28981	7.77631	7.94571	7.4174	7.96133	7.68589	7.50679	8.29801	7.41868	8.00318	7.57167	7.58607	7.71329	6.87313	7.67663	7.47426	7.73532	7.3365	7.45931	7.74354	7.62248	8.37842	7.84896	8.20231	7.83218	7.61311	8.0194	7.89094	7.75035	7.48742	7.93188	7.53622	8.099	7.81498	7.65528	8.07564	7.75851	7.62924	6.54015	7.65021	7.11799	7.92293	8.06852
ANO7	4.62733	4.06654	4.35275	4.19011	4.13915	4.37643	4.70196	4.34792	4.80653	4.63982	4.60508	4.83615	4.50982	4.87988	4.12221	4.15153	4.25193	3.89466	4.39636	4.63442	4.26689	4.81403	4.60611	4.55407	4.4831	4.28786	4.64078	3.83369	4.59942	4.19554	4.49325	4.64456	4.58365	4.57529	4.46409	4.42272	4.01014	4.12095	4.58303	4.38587	4.03466	4.45011	4.49035	4.36703	4.90241	4.54317	4.35288	4.19088	4.58136
ANO8	5.3062	5.13829	4.96014	4.67478	5.15726	4.91097	4.6859	5.22445	4.60383	4.81745	4.72625	4.49962	4.7657	4.9926	4.59832	5.64336	5.01771	5.23563	4.8534	5.1507	4.85576	4.67368	4.53576	4.79881	5.43696	5.19646	5.07056	5.16253	5.28016	4.7521	4.54979	5.32201	4.9916	5.54331	4.65978	5.08371	4.5682	4.34883	4.65503	4.77503	5.42306	5.34834	4.91417	5.20103	4.91724	5.23202	5.01425	4.91426	5.31117
ANO9	5.30698	5.05618	5.07354	5.00567	5.29716	5.39383	4.4244	5.35331	4.69118	4.6916	5.11762	4.81284	5.15848	5.28957	5.29602	5.17979	5.05413	4.72598	5.05853	5.16658	4.87779	5.28316	5.03509	5.52102	5.12273	5.29839	5.50006	5.09047	5.34048	4.78256	4.8649	5.08762	5.08585	4.82755	4.17152	4.4944	4.90509	5.40363	4.95981	5.19555	5.22757	6.12706	5.38839	4.87477	5.77449	5.09725	4.93148	4.96838	5.1507
ANP32A	5.6187	6.05244	5.21267	4.83274	5.50146	5.77789	5.20212	5.94983	6.75282	5.38706	6.91647	6.91951	6.32723	5.73635	6.27409	6.31021	6.0497	6.11677	5.84114	5.9142	5.93953	5.60556	6.51523	5.87621	5.7091	5.63866	5.99654	4.56047	5.57029	5.45756	5.35858	5.92341	5.69609	5.77789	6.21927	5.41723	5.46172	4.97652	5.33192	5.54838	5.39551	5.4052	5.35549	4.92397	4.97936	5.18228	5.70345	4.945	5.46806
ANP32B	11.1618	10.3867	10.5942	10.8484	10.9598	10.8685	10.5879	11.2623	10.4437	11.0695	11.1588	10.5922	11.1705	10.8436	10.9286	11.0266	11.0644	10.6356	11.3937	11.0723	10.8388	11.1419	11.306	11.1391	11.0137	10.7853	10.5357	10.9803	10.9014	10.9653	11.2124	11.3029	10.8808	10.7555	10.0506	10.3942	10.7951	11.4934	10.5711	11.9504	11.3382	11.3626	11.1988	11.2901	11.0291	11.2404	10.8436	11.0318	11.1498
ANP32C	4.68259	4.29412	4.50239	4.59104	4.58855	4.2047	4.31489	4.37761	4.33512	4.20079	4.63635	5.13416	4.33346	4.13486	4.57991	4.52726	4.35639	4.60929	4.55957	4.27223	4.79224	3.9555	4.82643	4.5666	4.38298	3.97073	4.17068	4.02326	4.42619	4.45244	4.60934	4.35622	4.41044	4.42392	4.40449	4.23795	4.34525	4.62439	4.56066	4.53772	3.97159	4.14747	3.98594	4.08334	4.42544	4.60506	4.15091	4.51651	4.59163
ANP32D	4.65499	5.06629	4.32717	5.01634	4.83386	4.77085	4.59411	4.18181	4.82453	5.34163	4.33555	4.44337	4.58705	4.39053	4.42948	4.60397	4.22877	4.99614	4.99276	4.98587	4.14367	4.62296	4.74382	4.3625	4.43625	4.83506	4.68518	4.38062	4.21448	4.85513	4.63512	4.34582	4.5917	4.64555	4.62431	4.83434	5.22505	4.49078	4.5095	4.6491	4.10491	3.62554	4.39592	4.37406	4.71881	5.18352	4.83212	4.49482	4.70939
ANP32E	4.09867	4.35713	4.28082	4.31255	4.47138	4.61785	4.41848	4.51884	3.26614	4.20558	4.65418	4.30865	4.39505	5.07833	4.23147	4.74471	4.83694	4.29812	4.22867	4.83848	4.4642	4.26899	4.46253	4.25682	4.48137	3.61792	4.64588	4.67413	4.56242	4.5207	4.62748	5.05243	4.8631	4.21999	5.21841	4.16403	4.43303	4.51417	4.27862	4.20587	4.38449	4.02328	4.34316	4.28192	4.35059	4.57383	4.55649	4.55576	4.35885
ANPEP	7.11392	8.64343	8.02847	8.73699	8.16647	8.79769	8.42822	8.84103	8.78433	8.20231	8.3296	8.43415	8.42044	8.48441	7.38931	8.36901	7.87921	7.21665	8.41658	7.00558	7.04711	6.91577	9.44863	8.65644	8.49256	8.22689	9.54228	8.89394	8.47459	8.54904	7.52774	8.20044	8.2134	8.86462	9.76167	8.62166	8.51161	7.76775	9.32567	8.64915	7.92564	8.35069	7.96902	6.83049	8.95256	8.30049	8.19333	8.48053	8.46362
ANRIL	4.68155	4.33849	4.68331	4.64703	5.12367	4.51081	4.98395	4.92842	5.10637	4.75565	4.93946	4.63324	5.04492	4.60057	4.38681	4.61457	4.06154	4.75334	4.9659	4.72775	5.14031	4.88831	5.36974	5.44569	4.72939	5.25304	5.22524	5.26909	4.68327	5.09549	4.96215	4.80132	4.49783	4.75203	4.70231	4.74088	5.20066	4.16793	4.67689	5.01898	5.10745	4.6489	4.83407	4.36715	4.54767	4.72613	4.86667	4.6073	5.34425
ANTXR1	4.78282	4.39575	4.46758	4.68199	4.45829	4.81849	4.66824	4.67066	4.71154	4.5801	4.70805	5.16643	4.74938	4.49734	4.70305	4.75453	4.78806	4.38913	4.53453	4.66356	4.85068	4.86068	4.71724	4.57484	4.53454	4.59974	4.31572	4.68843	4.77768	4.39502	4.32812	4.90173	4.61211	4.45417	4.69305	4.53506	4.51942	4.55499	4.37267	4.86844	4.78939	4.596	4.69543	4.74886	4.49617	4.56482	4.52811	4.81116	4.4277
ANTXR2	8.52033	7.92614	7.59248	7.91981	8.56402	7.92884	8.50005	8.57637	8.884	8.4373	8.39384	9.28727	8.63766	8.73466	8.29495	8.09525	7.97772	8.99979	8.56597	8.15911	8.01728	7.75896	9.06215	8.67267	8.91066	8.32044	9.01738	8.26571	8.35255	8.73549	8.00595	8.11855	8.70553	8.2399	9.76445	8.74546	8.62663	8.50752	9.21764	8.67037	8.78031	7.88841	8.59565	8.36271	8.58132	8.45836	8.2698	7.93356	8.7811
ANTXRL	4.34944	5.02612	4.90113	4.60491	4.75862	4.69355	4.43851	4.21727	4.48087	4.3923	4.74866	5.02705	4.4924	4.30165	4.28662	4.95745	4.4502	4.89278	4.72629	4.08281	5.05953	4.85278	4.93092	4.01446	4.61767	4.29196	4.6363	3.94495	4.12663	5.01657	4.48177	4.48058	4.16757	4.7653	4.99282	4.21742	4.84818	4.41625	4.8964	4.42896	3.99017	4.0899	4.50346	4.324	4.11327	4.52441	3.79544	4.59437	4.59595
ANUBL1	3.69294	3.94298	4.03807	3.63533	4.18403	4.24226	3.91808	4.83072	4.0319	4.42547	4.23722	4.06285	4.2235	4.18191	3.73627	4.27858	4.50412	3.84386	3.70692	4.53322	4.09076	3.88605	4.48881	4.15472	4.11368	4.22215	3.62574	3.94245	4.14169	3.98907	4.38162	4.24787	3.70209	3.82172	3.71502	4.16575	4.26512	4.06844	4.09867	3.91395	4.04353	4.10515	3.62554	3.17639	4.65749	3.69721	4.19442	3.01859	3.50925
ANXA1	10.1574	10.2272	9.93217	10.2392	10.5751	9.9295	10.1735	10.3445	10.1639	10.7973	10.605	10.3122	10.4876	10.3906	9.56951	9.96996	10.644	10.6741	10.8071	10.5378	10.825	10.7504	10.1591	10.4186	10.54	9.90851	9.32767	10.6205	10.4437	10.3271	10.6678	10.6961	10.5546	10.2426	9.97433	10.6613	10.3049	10.4458	10.3445	10.4953	10.0303	10.1895	10.8757	10.3013	10.151	10.3741	10.2477	9.93499	11.0835
ANXA10	4.887	4.44405	4.23648	4.69997	4.49226	4.65129	4.60426	4.30191	4.27734	4.60893	4.67326	4.6184	4.90063	4.84583	4.49314	4.54401	4.64199	4.13693	4.60897	4.95788	4.44941	5.09384	6.09352	4.23869	4.30988	4.55219	4.59559	4.45125	4.91738	4.37422	4.48689	4.55565	4.28505	4.17249	4.47111	4.53658	4.59184	4.83183	4.22623	4.89785	4.93911	5.03137	3.93023	4.39706	4.2184	4.35255	4.62461	4.45802	4.55401
ANXA11	6.55985	6.23902	6.14653	6.63957	6.56546	6.8561	6.95838	6.84431	6.81638	6.62522	6.20195	7.82687	7.05963	6.47906	6.60617	6.89858	6.52356	7.08834	6.89965	6.3405	6.45467	6.55164	7.29455	6.97438	6.75026	6.74052	7.36744	6.65535	7.00925	7.08423	6.49745	6.58392	6.60491	6.63151	7.94471	7.1985	6.9919	6.58736	6.73106	7.39263	6.03161	6.64297	6.81406	6.27883	6.64892	7.0119	6.79787	6.87277	6.87966
ANXA13	3.89239	4.29324	4.17637	4.46426	3.98921	4.12993	3.96206	4.25608	4.21708	3.7677	4.33498	4.10515	3.35537	3.55549	4.60032	4.11155	4.35267	4.19695	3.98514	3.66504	4.47165	4.03515	4.33163	3.83923	4.30438	3.90441	4.24956	4.05645	4.52461	4.35817	3.99248	3.9133	3.79102	4.32392	4.20043	4.17659	4.14556	4.18176	3.99948	4.10822	4.16655	3.90014	4.3625	4.14367	4.45568	4.26102	4.00269	4.10828	3.73583
ANXA2	7.48572	7.77679	7.83073	7.8076	8.42369	7.04247	8.21448	7.19272	7.86919	8.29564	8.00711	7.2261	7.47686	7.55164	8.04287	8.05924	8.35069	9.0266	6.95334	7.82033	8.02793	8.48845	7.36496	7.34419	6.83736	7.93671	6.76264	8.21217	7.35535	7.58295	9.16565	8.14134	8.44459	7.86712	6.26882	8.43415	7.68875	7.28399	7.42959	7.55831	8.17436	7.11653	8.39571	8.48053	6.6739	7.9782	8.06579	7.74172	8.41474
ANXA2P1	6.69166	6.62824	6.4735	6.14336	6.51841	6.36929	6.42204	6.80606	6.13099	6.46991	6.97419	6.80064	6.5777	6.36	6.42788	6.4986	6.52123	6.50319	6.66483	6.81906	6.08936	6.06883	5.96666	6.82891	6.48363	5.74697	5.46445	6.01835	6.127	6.18523	6.14212	5.90194	6.39175	5.77927	5.69067	6.14758	6.24277	5.81351	5.57907	6.57031	5.84173	5.8465	6.10925	5.85461	6.06261	6.04545	5.67586	6.09564	6.20024
ANXA2P2	13.4831	13.5633	13.7984	13.7064	13.3141	13.7855	13.6132	13.772	13.9024	13.4902	13.7155	13.6451	13.37	13.7599	13.6701	13.4771	13.383	13.2393	13.5041	13.4414	13.6451	13.4707	13.7477	13.679	13.4055	13.6211	13.6866	13.6451	13.7155	13.679	13.772	13.8497	13.5113	13.322	13.6615	13.6451	13.7477	13.571	13.8298	13.4493	13.8732	13.4974	13.6058	13.4707	13.7155	13.5041	13.578	13.6369	13.6058
ANXA2P3	4.69087	4.6056	4.99912	4.37298	4.81424	5.12756	4.72609	4.89442	4.82602	5.38101	5.451	5.20274	5.01615	4.64063	4.8108	5.33307	5.00356	5.38977	4.63007	5.13176	5.15883	5.06866	4.10366	5.16508	4.71977	5.13356	5.07437	4.81226	5.26823	5.26856	5.20022	5.24455	4.79642	5.12796	4.78172	5.19211	4.68564	4.6734	5.15691	6.19608	5.17526	5.06336	5.28273	4.99391	4.934	4.97488	5.05839	5.10759	4.65545
ANXA3	6.58575	6.97727	6.45838	7.02712	7.53484	8.7763	8.43477	6.95727	9.00869	6.96932	6.97184	8.30946	8.05824	7.34042	7.76235	7.47261	6.48823	6.57064	6.79467	5.41953	6.0178	5.94459	9.40214	6.82075	8.64343	8.96172	8.45108	7.43711	7.25609	8.59921	6.61074	6.461	7.28362	7.95031	9.17225	8.09951	7.67764	6.83394	7.96803	7.47261	7.29692	7.09022	6.19558	5.36773	7.24402	7.31979	6.83256	6.29433	7.6252
ANXA4	3.78712	4.19716	4.07388	4.01028	4.48152	4.91803	4.33732	4.52041	4.48885	3.67993	4.71973	5.23175	4.5067	4.45434	4.80099	4.40157	4.58539	4.36456	4.44351	4.62486	3.81479	4.46519	4.05965	4.04191	5.03573	4.59867	3.94991	3.90923	4.01048	4.63647	4.60401	3.85182	4.53611	4.21892	3.8349	4.15552	4.27348	4.09468	3.59084	4.03086	4.50088	4.40982	4.19777	3.82707	4.05242	4.82227	3.61626	4.42432	4.07211
ANXA5	9.61443	10.1344	10.064	10.5546	10.1689	8.89394	9.90038	9.95791	9.60342	9.75106	10.3463	9.20788	10.0211	10.0177	10.0689	9.87319	9.81358	9.88693	9.53872	9.27518	9.98283	10.2805	8.85708	8.93873	9.89885	9.71982	9.59081	10.5112	9.8122	9.85223	10.5506	10.4974	10.2892	9.61698	9.5236	9.44412	9.90574	9.62669	10.1816	9.81493	10.2219	9.6944	9.99035	10.3684	9.17707	10.078	9.98734	9.67064	10.4897
ANXA6	6.20622	5.70701	6.32421	6.29155	6.1414	6.17643	5.9331	5.54984	5.92093	5.93085	6.03985	6.0466	5.50469	5.73507	5.8696	5.9058	6.35411	5.858	5.66608	6.16596	6.1694	6.28259	5.5203	6.40986	5.91127	5.42041	4.9419	5.72177	6.3092	6.06533	6.49176	6.11062	5.89641	5.99349	4.83043	5.98139	5.92583	6.10873	5.98603	4.93257	6.24731	5.8515	5.95517	6.67521	6.4026	5.96009	6.36138	5.98304	5.57576
ANXA7	6.17215	5.94128	6.40798	6.20834	6.47276	6.18161	6.366	6.83783	6.37246	6.62232	6.19962	6.8251	6.36492	6.28297	6.16955	6.40129	6.24809	6.41821	5.80999	6.47911	6.56545	6.14104	6.11151	5.97799	6.59599	6.39439	6.42866	6.27325	6.31193	6.25148	5.98995	6.17171	6.34283	6.32641	6.00961	6.24529	6.49962	6.60302	5.847	6.37325	6.60694	6.5418	6.1871	6.73339	6.08859	6.62837	6.51267	6.0844	6.50445
ANXA8	4.37082	3.87898	4.36559	4.50708	4.35809	4.42316	4.9473	3.82624	4.34109	2.33125	4.32743	4.5183	4.74628	4.23063	4.01618	4.10107	3.97294	4.04762	4.30479	4.25878	4.2307	4.14797	4.09507	4.09022	4.10445	3.77146	4.26321	4.1136	4.63764	3.5752	4.15173	4.48514	4.25278	4.16065	4.4098	4.25921	4.17296	4.09158	4.29264	4.53232	4.229	4.32267	4.23077	4.09033	4.09708	4.46712	4.24867	4.37323	4.44867
ANXA8L1	4.1704	4.6039	4.14884	4.46515	3.97535	3.95512	3.86124	4.05699	4.05319	3.90835	4.24124	3.91404	3.71721	3.82044	4.38146	3.82473	3.92884	3.97671	4.66337	5.0218	4.25982	5.13415	4.20651	4.37668	4.4666	4.09542	3.96578	3.74334	4.5996	4.5298	3.83673	3.68313	4.66421	4.39377	4.45991	4.11619	3.6838	3.51654	4.42326	4.05883	4.71789	4.5503	4.42485	4.44261	4.75807	4.4932	4.77458	4.00037	3.78216
ANXA8L2	4.36103	4.35519	3.93692	4.49316	3.99389	4.05965	3.89172	4.26724	4.42196	4.57586	4.46336	4.32652	4.41536	4.36628	4.4228	4.49007	3.89496	3.75786	3.71765	4.48475	3.92997	3.80877	3.85295	4.28616	4.3733	4.18597	4.55557	4.36597	4.21995	3.75894	4.31725	4.17019	4.2109	4.1926	4.98242	4.14756	4.39761	4.13132	3.87116	4.46855	4.47321	4.57959	4.43766	3.99744	4.95456	3.51534	4.25512	4.49554	4.38825
ANXA9	3.75908	3.84967	2.89329	3.96206	3.56223	3.54195	3.23173	3.35586	4.00839	3.98107	3.52411	4.08506	3.81679	4.26776	4.0372	3.83861	3.94444	3.39487	4.26785	4.29943	3.65803	3.59961	3.68722	3.97246	3.74361	3.6525	4.10917	3.72708	3.99694	3.85434	3.54907	4.13722	3.61729	3.62107	3.9639	3.75948	3.55818	3.36911	3.76552	3.9526	3.87046	3.57984	3.80899	3.47889	3.62692	4.12681	3.73306	3.24634	3.93347
AOAH	8.0729	8.45315	8.44661	8.04729	8.60573	7.86421	8.46911	8.50685	8.46362	8.53999	8.47601	8.20581	8.90593	9.19675	8.44325	8.40165	8.54983	8.41789	8.2901	8.17733	8.11017	8.19648	9.12027	8.01335	8.25348	7.86817	8.6998	8.38823	8.39966	8.41176	8.81286	8.967	8.12874	8.54837	9.25432	8.86634	8.63457	7.8426	9.18662	8.62443	7.91885	7.9441	8.02685	8.57017	8.81619	9.11006	8.16529	8.21508	8.70792
AOC2	4.93098	4.80866	5.09392	4.94926	4.31553	4.6945	4.85278	4.80128	5.12349	4.65571	4.56988	4.52307	4.72305	4.73126	4.68841	4.86268	4.33669	4.64119	4.97069	4.66201	4.58072	4.74238	5.18631	4.80179	4.8298	4.79147	5.23468	4.77986	5.00457	4.92633	4.47697	4.63971	4.772	4.654	5.57861	4.95933	4.89484	5.19373	4.94798	5.04163	4.97652	4.84231	4.68617	4.9896	4.54481	4.71574	4.74428	5.16117	4.39365
AOC3	4.55937	4.9626	5.10593	4.56083	5.20643	4.76938	5.44344	4.98027	4.47337	4.90192	4.62384	4.76122	4.57008	5.3626	4.40699	5.11197	4.50181	4.6959	4.80425	5.36552	4.64015	3.93468	4.89814	5.22572	4.9339	4.96574	5.16075	5.26781	4.33136	4.86089	4.45356	4.31136	5.13253	5.10608	5.07014	5.32905	5.34364	4.78301	4.98999	4.92376	4.68665	4.98434	4.90767	4.7372	4.69927	4.36881	5.52369	5.16732	5.14661
AOF2	7.16018	6.7856	6.31457	6.44773	7.13064	6.64079	6.58082	6.86297	6.47459	7.25529	6.90698	6.96087	6.92346	6.97438	6.59695	6.87066	7.32891	6.71876	7.20646	6.9077	7.04138	7.14729	5.03967	7.3123	7.16756	6.90529	6.31649	6.87595	7.3421	6.99902	6.72308	7.33609	6.88241	6.83394	4.98215	6.22452	6.39036	7.06292	6.3204	6.84322	6.91439	6.94804	6.99509	7.41657	7.41657	7.33609	7.45844	7.15868	6.98511
AOX1	3.73685	3.2512	4.20917	3.74206	4.21679	4.03529	3.79224	3.31453	4.5258	3.85257	4.49148	3.8515	4.05449	4.17331	4.05638	4.12873	2.77597	4.20002	3.806	3.57266	3.937	3.49351	4.36255	3.76705	3.76431	3.92367	3.69968	3.4917	4.13161	3.47384	4.13219	4.03008	3.57984	3.64033	4.12175	3.91428	3.83805	3.97192	4.03853	4.01014	4.12333	3.82525	3.86174	3.85586	4.16021	4.37026	2.77171	4.02314	4.22527
AOX2P	4.10173	4.7224	4.53525	4.29059	4.3625	4.12733	4.86846	4.56959	4.77839	4.396	4.31686	5.03579	4.56926	4.70032	4.70491	3.61877	4.43424	5.16632	4.49576	4.58085	4.74316	5.12066	3.79102	4.63338	4.21408	4.37282	4.44016	4.80986	4.83993	4.59469	4.62705	4.57692	4.81936	4.37568	5.46536	4.38833	4.54918	4.59035	4.69494	4.64825	4.55092	4.53698	4.86458	4.24048	4.81255	4.5132	4.95626	4.98135	4.69152
AP1B1	6.22712	6.03477	6.19433	6.07081	6.26181	5.77852	6.20279	5.95316	6.18588	6.03061	5.93026	5.8962	6.00077	6.06195	5.42926	5.54607	5.92765	5.97053	6.05813	5.82451	5.59592	6.05325	5.95936	6.11924	5.58295	5.9795	5.84815	5.89209	6.41581	6.00406	6.01347	6.17961	6.11932	5.71196	5.34038	5.95042	6.30282	5.78636	5.56927	5.79547	6.05119	5.97585	6.15837	6.17605	6.36996	6.09743	6.11771	6.24512	6.24863
AP1G1	6.80953	6.92911	7.15131	7.25755	7.10247	7.07439	6.36686	7.36886	7.00581	6.44888	7.2196	7.12474	7.14807	6.92914	7.28787	6.77125	6.73587	7.20906	7.18098	6.80176	6.73341	7.03406	7.39682	7.00374	6.9887	6.88111	7.32684	7.43312	7.17937	7.07896	6.90558	6.69726	7.15721	6.86192	7.64927	6.80656	7.37832	6.98638	6.92277	6.70643	6.72741	6.66019	6.91117	6.84701	6.49447	7.10367	6.79497	7.12859	7.18021
AP1G2	5.56638	5.3062	5.70155	5.67401	5.47847	5.83113	5.49978	5.48846	5.90723	5.65539	5.46779	5.42322	5.62077	5.50296	5.98108	5.5303	5.50551	5.43184	5.8357	5.53913	5.83737	5.78628	5.92516	6.10591	5.38033	5.63366	5.88238	5.55975	5.76408	5.88713	5.58644	5.54956	5.66661	5.74166	5.68785	5.57899	5.8917	5.88605	5.84412	5.16029	5.71659	5.66923	5.52362	5.54089	6.12688	5.41316	5.57387	5.52438	5.33706
AP1GBP1	5.19695	4.54064	4.69356	4.82705	4.94793	4.70005	4.72871	4.94987	5.16378	5.21458	4.82695	4.77609	4.7779	5.15468	5.5587	5.13234	5.24745	5.14072	4.94992	5.52484	5.20258	5.8502	4.61141	5.21206	5.09038	4.85953	4.80772	4.89902	4.91879	4.70419	4.91666	4.89534	5.02313	4.67585	4.68788	4.72637	5.03428	4.95475	4.97938	4.16061	4.94248	5.22476	4.78416	5.03168	4.05046	5.10872	5.40819	4.8293	5.12139
AP1M1	8.94464	9.10528	9.51123	9.09362	9.18371	8.70267	8.91675	8.81694	8.56263	9.14001	8.63837	8.43356	9.27714	8.58636	8.94382	9.28224	9.22252	9.04215	9.00869	9.12027	9.51677	9.29912	8.74689	8.99979	8.88141	8.54619	9.02838	8.84179	8.75593	8.47315	9.06849	9.00952	8.90593	8.90903	8.35694	8.90593	8.98381	8.63236	9.06849	8.9725	8.86139	9.3162	8.87806	9.36831	8.88314	9.15521	9.05344	8.98758	8.87131
AP1M2	4.64456	4.1298	4.61691	4.27575	4.56901	4.09064	3.56198	3.83532	3.89075	4.00643	4.14439	4.29466	4.36521	3.15036	4.48402	3.88022	4.48508	4.39568	4.19114	3.83139	4.2462	4.06654	3.86308	4.55204	3.74033	4.54345	4.4961	3.78476	5.03598	4.40607	4.30261	3.86507	4.44022	4.29268	4.47669	3.52631	4.05107	4.6085	4.28482	4.29749	3.72708	4.08476	4.25799	3.81539	4.30731	4.77373	4.16071	4.5958	4.05456
AP1S1	5.19977	5.95746	5.82218	5.5257	5.95915	5.29954	5.40747	5.47244	5.92768	5.85959	5.47733	5.73849	5.5375	5.58168	5.96083	5.56748	5.69628	5.35244	5.14159	5.12708	5.76361	5.82378	5.1576	5.40464	5.61533	5.40068	4.37227	5.70629	5.68466	5.66145	6.03812	5.80576	6.01657	5.64937	4.81234	5.62996	5.64873	5.52673	4.79529	4.41108	5.79949	5.47688	5.95938	5.59126	4.88335	5.81665	5.57314	5.23902	5.87824
AP1S2	10.3499	10.5002	10.5434	10.7029	10.6824	9.57367	10.5188	10.7184	10.3496	10.5691	10.7227	10.1685	10.7649	10.7382	10.2505	10.4067	10.6918	10.4199	10.7172	10.4933	10.5488	10.8354	9.75663	10.8346	10.5298	10.3228	9.75142	11.023	10.4103	9.48631	10.9538	10.8751	10.6806	10.5843	8.99196	10.3159	10.3015	10.4787	10.0159	10.2155	10.9244	10.4996	10.7269	11.073	9.46394	10.7668	10.5359	10.4277	11.1099
AP1S3	4.46505	4.95376	4.25872	4.96931	4.17419	4.45729	4.6856	4.46149	5.18352	4.99687	5.07354	4.04903	4.72962	4.8919	4.557	4.22697	4.92961	4.53256	4.55792	4.3929	5.13618	4.93491	4.33569	4.85985	4.62708	5.04603	4.23447	4.42598	4.38005	4.73225	4.82985	4.3537	4.40474	4.7968	4.35263	4.84518	4.3521	4.51174	4.32215	5.19239	4.45783	4.7106	4.37441	4.47066	4.57172	4.28778	4.72403	4.88108	4.11673
AP2A1	4.57793	4.97998	5.4276	6.18049	5.60709	5.74859	5.03712	5.87156	5.1323	5.30268	5.2952	4.95621	6.02305	5.27625	4.90187	4.93092	4.89901	5.22407	5.89833	4.77802	4.80024	4.83593	6.35135	6.11408	5.54803	5.57012	5.33786	5.78614	5.42025	5.6189	5.56347	4.67932	4.88662	5.18765	5.19977	4.54332	5.46722	5.89673	7.01805	6.98934	5.46279	5.26891	5.54029	5.32081	4.2972	5.87958	5.05125	5.34658	5.32286
AP2A2	5.79657	6.00588	5.0743	5.59676	5.51033	5.5155	5.02021	5.65383	5.4024	5.32393	5.55711	5.06342	5.60575	5.34074	5.05362	5.451	5.36299	5.23812	5.31284	5.37874	5.4449	6.02805	5.02736	6.17396	5.49727	5.5133	4.55943	5.69006	5.77135	4.9974	5.4032	5.4487	5.09995	5.28594	5.61739	5.26082	5.52354	5.82466	4.84688	5.88933	5.96748	5.93283	5.59857	5.78813	5.87203	5.27821	5.1282	5.47194	5.26931
AP2B1	6.64219	6.06451	6.12021	6.86188	5.85328	6.74587	5.44308	6.06191	5.88981	5.64105	6.40022	5.54675	6.49436	5.66634	5.63408	5.56833	5.63697	5.69143	5.97442	5.02158	5.25721	5.25271	5.17802	6.46515	5.87698	5.95172	5.66545	6.50467	5.92091	5.4099	6.26085	5.76692	5.76519	5.42899	4.99519	5.11447	5.47441	6.4206	5.91214	7.5014	5.97008	5.68542	5.56042	5.24755	6.47901	6.10249	5.53457	5.92969	6.37745
AP2M1	8.39255	8.69793	7.93209	9.40524	8.32761	8.43473	8.08837	8.41708	8.15217	7.59623	8.37433	7.98235	8.81753	8.33936	7.86863	8.14044	7.92899	7.48747	8.78962	7.76331	7.70837	7.85437	8.54833	8.70797	7.99743	8.35667	8.69715	8.66375	8.25461	8.44998	9.07926	8.30736	8.12834	8.42362	8.28059	7.97639	8.07899	9.20055	9.53025	9.90148	8.27373	8.61947	8.52724	8.33629	8.31646	8.3578	7.95236	8.31144	8.85045
AP2S1	10.2763	10.5872	10.1461	10.744	10.4664	10.1624	10.2614	10.5172	10.4105	9.94438	10.2738	9.88764	10.2866	10.2957	10.0074	10.2551	10.2932	10.0905	10.4665	10.1549	10.2947	10.2086	10.7384	10.5797	10.188	10.5749	10.4426	10.5879	10.3481	10.1971	10.979	10.534	10.3197	10.5119	9.79615	10.2769	10.1956	11.1035	10.7474	11.5018	10.112	10.4418	10.4611	10.3928	10.0137	10.4342	10.3371	10.6202	10.6403
AP3B1	8.83774	8.75358	9.20484	9.19675	8.81929	9.10355	8.69363	8.89666	8.60776	9.05512	8.96996	8.67724	8.73166	8.66384	8.81371	8.83197	8.79699	8.94285	8.88807	8.63608	9.25113	8.86462	8.78748	8.59714	8.93075	8.66008	8.91151	9.00597	9.21389	9.10617	8.93339	9.16261	8.66235	8.75521	8.98935	8.8394	8.75285	8.65367	8.70335	8.70941	8.46503	8.92003	8.67037	9.14848	9.2303	8.95168	9.01203	8.91066	8.76925
AP3B2	4.17713	4.73866	4.26781	4.27158	4.54617	4.38595	4.89063	4.41929	4.30804	3.90826	4.52791	4.30356	4.49151	3.98454	4.68446	4.43766	4.32826	4.65656	4.78256	3.89307	5.07103	4.31751	4.72373	4.61642	4.40177	5.20193	4.32072	4.32892	4.36569	5.05005	4.48049	4.16987	4.18176	4.78111	4.69076	4.55174	4.30826	6.0178	4.68628	4.40215	4.93564	4.72237	4.41441	4.37696	4.23447	4.67668	4.69312	4.66345	4.31247
AP3D1	6.97863	6.76594	7.00161	6.81638	6.94705	7.0655	6.75152	6.60039	6.23399	6.76594	6.72587	6.68932	6.69507	6.6104	6.67357	6.78089	6.39635	6.93721	6.68872	6.61356	6.40925	7.09532	6.02177	6.80471	6.78351	6.63435	7.08457	6.74672	6.7023	6.48679	6.85907	6.77522	6.62301	6.76083	6.67948	6.80097	7.01733	6.66902	6.39752	7.25846	6.65117	6.82347	6.82347	6.5453	7.0957	6.85674	6.87826	6.88413	6.86922
AP3M1	7.04138	7.03876	7.35649	7.2769	7.37156	7.32099	7.21393	7.14454	7.2231	7.02384	7.18404	7.27273	7.40324	7.21271	7.50898	7.17447	7.44267	7.11616	6.84988	7.23265	7.36905	7.26847	6.56881	7.30279	7.33121	6.88825	6.88241	7.25846	7.06448	7.02384	7.28399	6.97402	7.01296	6.8363	6.78928	7.28556	7.60458	7.34906	6.77553	6.83293	7.33534	7.03374	6.55197	7.41243	6.70039	7.32891	7.22491	7.22491	7.35802
AP3M2	6.98626	6.36785	6.23319	5.91488	6.81338	6.94905	6.11884	6.58235	6.0542	7.13335	6.63045	5.88199	6.03636	6.44282	6.56647	6.47245	6.32641	6.30158	6.54374	6.68932	6.69905	5.62035	5.05091	7.13709	6.40894	6.72555	5.56891	6.43804	6.55732	6.18995	6.73371	6.68537	6.53611	6.45982	4.42145	5.80181	6.18861	7.1579	5.20643	6.62887	7.06917	7.08197	6.62822	6.43979	6.22209	6.63756	6.55352	6.69218	6.56416
AP3S1	7.60541	7.75658	7.91487	7.82291	7.20646	6.73761	7.91885	7.3139	7.99641	7.35496	7.54952	7.77631	7.25249	7.40828	7.60769	7.54067	7.28248	7.52476	7.54784	7.54118	7.72761	7.80329	7.25805	6.84431	7.58295	7.48192	8.12261	7.8733	7.36947	7.68539	7.3546	7.55122	7.65626	7.75896	7.78971	7.58341	8.08409	7.83073	8.03155	6.80919	7.36987	7.30994	7.59157	7.80424	6.10402	7.25964	7.66745	6.99976	7.50641
AP3S2	5.59619	5.5497	5.21249	4.89076	5.3152	4.70491	5.27124	5.63601	5.20781	5.50198	5.10541	5.11596	5.27604	5.07224	5.15777	4.97204	5.36011	5.29047	4.54226	5.12779	5.20245	5.17693	4.48262	5.3232	5.3983	5.25104	4.83399	4.81034	5.44082	5.12174	5.2576	5.34757	5.42009	5.64317	4.4224	5.16245	5.05125	5.03751	4.9555	5.59341	5.43696	4.8977	5.23115	5.51146	4.92428	5.71035	5.20811	4.78026	5.10032
AP4B1	8.37342	8.31604	8.32841	8.14632	7.53052	8.46713	7.595	8.01886	7.72761	7.595	7.85046	7.55258	7.94772	7.89902	8.06252	7.80424	7.93772	7.93937	8.09848	8.36958	8.29801	7.91385	7.77332	7.82087	7.81295	7.90865	7.46758	8.2974	8.34039	7.855	8.34637	8.27288	7.71752	7.60366	6.97294	7.21311	7.44748	8.21107	7.62293	8.14814	8.01619	8.62443	8.26385	7.9974	8.59565	8.12314	8.19708	8.18368	8.08299
AP4E1	5.98823	6.32246	6.35557	6.41671	6.56416	6.12757	6.46613	6.35639	6.39098	6.71944	6.93204	6.50866	6.29818	6.35386	6.26048	6.86502	6.83118	6.0396	6.15172	6.66344	6.4453	6.45778	5.12669	6.28386	6.55985	6.47118	6.1369	6.68603	6.39277	6.7198	7.01113	6.91989	6.61576	6.26078	5.98478	6.27442	6.57064	6.72145	5.22997	5.99531	6.65594	6.21459	6.64612	6.39308	5.85707	6.88277	6.48992	6.97579	6.73792
AP4M1	4.22267	4.03217	4.00691	4.57186	4.34407	3.80438	4.14751	3.77536	4.08697	4.45686	4.4785	3.63456	4.65763	4.01859	4.5315	4.43945	4.02903	4.79613	4.51449	4.75423	4.01501	4.16628	4.02499	4.24232	4.61601	3.88605	4.76946	4.30527	4.03404	4.25612	4.48365	4.45911	4.11144	4.53761	4.00727	4.17419	3.54043	4.32507	4.287	5.06509	3.83479	4.18392	4.78088	3.9361	4.90948	4.81042	3.80166	4.2403	4.39711
AP4S1	4.80969	4.69439	4.88686	4.7623	5.17545	5.01711	4.21844	4.71389	5.319	4.70251	4.48148	4.00154	4.6056	4.11837	4.31613	4.80671	4.91068	4.74066	4.2536	4.55749	4.83642	4.8059	4.97461	4.927	4.1517	4.96732	4.52627	4.33615	4.71823	4.56696	4.75687	5.03847	4.81703	4.64751	4.46842	5.10716	4.90685	4.82729	4.77135	4.59759	4.49122	5.15624	4.58268	4.1666	4.46026	5.04987	4.68564	4.49641	5.0223
APAF1	6.78975	6.78278	6.30063	7.22178	7.27266	6.80826	7.28444	6.54421	7.1969	6.51153	6.91674	7.32045	6.71498	6.84922	7.2118	6.50103	6.46318	6.7651	6.40394	6.57609	6.36494	6.06549	7.39098	6.80033	6.57819	6.84848	7.25029	7.02106	6.65284	6.81545	6.54621	6.41691	6.51013	6.80321	7.92767	7.28942	7.0054	6.58835	6.8531	6.74256	6.75887	6.89778	6.75787	6.46845	6.86816	6.66735	6.71408	6.76094	7.12846
APBA1	3.88938	3.97027	4.27174	4.04415	4.01466	4.16245	4.164	4.37847	4.19268	4.15046	4.23221	4.10373	4.406	4.23261	4.31815	3.80056	3.96244	4.23057	4.63275	3.80678	4.25518	4.02613	3.81464	4.67345	3.83295	4.33435	3.95029	4.32739	4.27475	3.97789	4.26664	4.41867	3.75142	4.4264	4.20758	4.22132	4.41768	4.50313	4.48621	3.85359	4.09623	4.10694	3.83289	4.44338	4.33858	4.28966	3.88576	4.00066	4.25761
APBA2	5.17335	4.94379	5.18786	4.39678	4.28303	4.85287	4.25785	4.78464	4.30116	5.00803	4.14619	4.61865	4.72659	4.36207	4.71636	5.01407	5.04694	4.43705	4.08202	4.03008	4.84666	4.43843	4.70401	4.65324	4.94295	4.65938	4.00126	4.34652	4.4239	4.33235	4.7379	4.79846	4.14079	4.62278	4.33567	4.60419	4.32797	4.94212	4.2993	4.46596	4.79296	4.59897	4.79721	4.97444	4.73983	4.725	5.03143	4.88052	3.8272
APBA2BP	4.31726	4.48457	4.12757	4.05049	4.29784	3.98399	4.43041	4.35839	4.5525	4.61197	3.97665	4.32772	4.23695	4.40814	4.15212	4.36872	4.8407	4.4938	4.45859	4.26696	4.06291	4.38469	4.16857	4.06162	4.2375	4.31771	4.58486	4.42703	4.42614	4.49648	4.36656	4.13993	4.59588	4.33481	4.50561	4.22868	4.34924	4.60275	4.61222	4.19186	4.46606	4.33727	4.77336	4.55618	4.19749	4.40068	4.492	4.26762	4.12339
APBA3	7.70638	7.58341	7.53313	7.50594	7.39386	7.38063	7.5283	7.63278	7.25049	7.49461	7.53524	7.30483	7.67993	7.93188	7.54991	7.67663	7.87019	7.08564	7.06694	7.44185	7.54648	7.67248	7.86622	7.70115	7.62701	7.97215	7.59957	7.85392	7.78267	7.64739	7.40536	7.72904	7.31868	7.80659	7.61083	7.1931	7.54911	7.54513	7.37156	7.96803	7.9462	7.89902	7.63905	7.51078	8.00814	7.81391	7.65067	7.89484	7.07289
APBB1	4.26544	4.06698	4.4259	4.67602	3.92589	4.34524	4.64123	4.35388	4.15882	4.4472	4.47326	4.41204	3.92089	4.78702	4.15197	4.37723	4.26188	4.03237	4.42903	4.55937	4.38309	4.27087	4.24461	4.09347	4.19442	4.16044	4.05543	4.06189	4.488	4.26771	4.6531	3.81502	3.64484	4.10144	3.91992	4.87245	4.121	4.41989	3.90241	4.02002	4.75608	4.60836	4.00363	4.76684	4.93128	4.75025	4.11564	4.37278	4.3646
APBB1IP	9.46412	10.0258	9.90574	9.71451	9.89757	9.45	9.3215	9.89247	10.0114	9.26253	9.9295	9.63652	9.917	9.24126	10.1526	9.5483	9.41743	9.23933	9.48651	8.89211	9.46509	8.67724	10.1213	9.34018	9.37037	9.76965	10.2409	9.72501	9.46412	10.3632	9.43067	9.06215	9.65161	9.53983	11.1029	9.93636	9.63279	9.51455	9.48071	9.49559	9.37375	9.21202	9.37037	9.00514	9.9425	9.58507	9.39589	9.32464	10.2322
APBB2	3.69046	3.99966	3.60392	3.65059	4.20028	4.10336	3.68653	4.08096	4.46513	4.17489	4.46774	4.0256	4.05424	3.86188	4.30394	4.22937	4.10115	4.83513	4.19886	3.83549	4.00936	4.41763	3.9793	4.66852	4.01029	4.27215	4.19993	3.78139	3.98072	3.98857	4.25935	3.90537	4.44893	4.15967	4.17546	4.108	4.34922	3.7607	4.56284	4.01425	3.95008	4.09081	4.03593	4.17867	4.04184	3.65144	4.14957	4.38528	4.19223
APBB3	6.80888	7.73776	7.37253	7.44908	7.60833	7.85466	7.67679	6.88824	7.32381	6.79454	6.90175	7.31558	7.44369	7.90415	7.48731	7.69455	7.54549	7.32848	7.34466	7.41735	7.1288	7.12092	8.62578	8.02116	7.10936	7.51551	8.11365	7.81913	7.4081	7.42894	7.26168	7.37402	7.28881	7.6704	8.03732	8.21729	7.2864	7.71941	7.82688	8.02122	7.42347	8.60821	7.72095	7.52228	7.8337	6.98719	7.93424	8.10353	7.45072
APC	4.815	4.80052	4.63121	4.61609	4.56208	4.7577	4.69536	5.22331	4.82702	4.47212	4.8562	5.35714	4.6763	5.14899	4.75063	4.70532	4.89362	4.84675	4.65584	5.07272	4.46892	3.57734	5.18031	4.11191	5.10847	4.52228	4.95783	4.58499	5.13009	4.99241	4.52614	5.18013	4.37957	4.6056	4.67812	4.92392	5.32617	3.98772	4.7623	4.77002	5.1323	4.677	4.23127	4.62022	4.74096	4.90804	4.89843	4.58977	4.76998
APC2	4.12943	4.05046	4.25841	3.78261	4.34333	3.9376	3.96888	3.69405	3.64131	4.35405	3.88022	3.83512	3.80588	4.00639	3.98703	3.65821	3.86226	4.13132	4.0498	3.97679	3.97426	4.55746	3.95098	3.75144	3.84273	4.07781	3.88655	3.30201	4.03196	3.8182	3.87026	3.75704	3.78639	3.88916	4.27602	3.93566	4.38845	4.10313	3.75691	4.14097	3.76615	3.81987	4.45224	4.17366	4.24784	4.06285	4.1541	3.7029	3.45443
APCDD1	4.70517	5.05355	4.81135	5.15377	5.2505	4.67759	4.37513	4.60118	4.51028	4.62055	4.46578	5.14177	5.21342	4.43495	4.71215	4.29598	5.29381	4.29474	4.56948	5.01228	4.38677	5.07492	5.25966	4.93245	4.95788	5.00331	3.61982	4.81305	5.06321	5.06994	4.77229	4.5297	4.41479	5.01609	4.66564	5.03192	4.68605	5.53402	5.75587	5.0759	5.23673	4.52027	4.66546	4.83468	4.69232	4.61126	4.43689	4.60897	4.61369
APCDD1L	4.39636	4.16199	4.47123	3.96617	4.24733	4.00676	4.20781	4.10107	4.15256	3.70065	4.49952	4.52348	4.78406	4.08678	4.58694	4.30539	3.72181	4.32161	4.08159	4.20175	4.50787	4.07849	4.19088	4.55257	4.34333	4.14906	4.24332	4.10485	4.72008	4.3813	3.97973	4.99728	3.67127	4.54975	4.43386	4.32477	4.07321	4.19659	4.89527	4.60904	4.82546	4.45159	3.99351	4.68636	3.71854	4.14169	4.3577	4.37306	4.00154
APCS	4.29306	3.51449	4.66333	4.45811	4.20533	4.27125	4.22711	4.5801	4.18021	3.69276	3.92981	4.12524	4.28049	4.5929	4.06116	4.70269	4.22082	4.25035	4.56843	3.75875	4.3162	4.26188	4.45996	4.43057	4.59971	3.50458	4.89161	4.63772	4.50503	4.6684	4.66657	4.31601	4.59775	5.05125	5.13072	4.53243	4.47491	4.23175	4.26403	3.8746	4.80331	4.7403	4.50922	4.71002	4.45833	4.21453	4.35983	4.48235	4.53024
APEG1	4.48222	5.69229	4.75308	4.89947	5.13127	4.68369	4.67951	5.04578	5.25957	4.9345	4.84548	5.49885	4.81495	5.21495	5.38907	4.58395	4.62954	4.82243	5.44863	4.62516	4.86235	4.45952	4.79583	4.91251	4.90789	5.39708	5.38075	4.74339	5.3288	5.10759	5.13502	4.78322	4.66605	4.69713	5.1556	5.5468	4.30926	5.43712	6.02858	4.96624	4.74882	5.66325	4.20002	4.94549	4.74582	4.28375	4.9407	4.75099	4.90369
APEH	8.47601	8.13489	8.69203	8.29564	8.40042	8.13489	7.91069	8.69607	7.92564	8.25638	8.28347	7.56769	8.35955	8.04564	8.33626	7.87076	8.062	8.47869	8.19994	7.79723	8.0446	8.21508	7.38147	8.57445	8.19928	7.80953	7.81201	8.14021	8.30521	8.28477	8.5296	8.04951	8.29861	7.98222	7.24402	8.02635	8.00107	8.34891	8.00871	8.20819	8.48372	8.69203	8.20231	8.72691	8.29564	8.19821	8.2251	8.25583	8.0587
APEX1	9.19237	8.74709	9.0626	8.45679	8.58685	8.70598	8.32576	8.70378	8.21722	9.31992	8.56065	8.03532	8.77399	8.40119	8.58063	8.93327	8.98129	8.37551	9.09175	9.15656	8.8921	8.85219	7.50855	8.46198	8.69199	8.51521	7.96044	8.35439	8.78382	8.7215	8.81546	9.11453	8.5997	8.5146	6.77297	8.09934	8.70049	8.91987	7.9433	7.74351	9.27653	9.36641	8.79387	9.30287	8.24027	9.02116	8.94495	8.81867	8.38245
APEX2	6.15089	6.64805	6.81779	6.16939	6.66114	5.88712	6.57292	6.10425	6.29818	6.48936	6.31484	6.31081	6.01404	6.46556	5.91861	6.39871	7.0582	6.15463	6.19979	6.70451	6.28019	6.34083	6.04227	6.48336	6.24195	6.54783	5.28027	6.12151	6.3835	6.14145	6.72453	6.87595	6.52108	6.50336	5.23673	6.71776	6.47366	6.34633	6.40483	6.73202	6.48277	6.40751	6.18284	6.66971	7.07181	6.59883	6.58997	6.37393	6.63184
APH1A	7.11601	6.93886	6.91626	7.01632	7.01866	6.9895	6.80133	6.83344	6.80668	7.25941	6.61161	6.89934	6.98906	6.70253	6.68789	6.83527	6.82985	6.8471	6.84638	6.99793	6.89698	6.79522	6.70206	6.9367	6.80541	6.94395	7.18852	6.99002	6.98323	6.73103	6.83403	6.81711	6.86196	6.41222	6.89391	6.88518	6.83704	6.79808	6.70639	6.69099	6.69649	6.56027	6.74394	6.78767	7.25115	6.81048	6.60835	6.98117	7.12349
APH1B	7.32329	7.4985	7.36046	7.02416	7.51305	7.08234	7.11914	7.30079	7.72336	6.69741	6.16836	7.41528	7.67663	6.85024	6.71876	7.30647	6.93344	7.07874	6.88032	6.66634	6.68903	7.16485	8.18817	7.06408	7.06367	7.25408	7.41901	6.85159	7.3588	7.67248	6.68143	7.06662	7.1481	7.2261	8.08349	6.89727	7.43506	6.98664	8.14243	7.30724	6.72414	7.03954	6.88659	7.25767	7.30199	7.39344	7.09422	6.7054	7.18645
API5	8.22994	7.71419	8.03484	7.99843	7.99144	8.25467	7.54648	8.15911	7.26366	7.59546	8.16306	7.56328	7.94925	7.90155	7.83634	7.96019	7.9953	7.75184	8.1936	8.12588	7.61979	8.22874	6.81509	7.89394	7.91487	7.87276	6.54688	7.7783	7.96693	7.93671	7.84358	7.51778	7.87076	7.58568	6.03758	7.33009	7.72622	7.8944	7.39624	7.63367	8.33195	8.05704	8.19214	8.26865	7.82925	8.00003	7.6952	8.12026	7.77012
APIP	5.95262	6.32385	6.13615	6.19218	6.50214	5.72536	6.35567	6.51344	6.30694	6.55369	6.66441	6.57911	6.08243	6.35529	6.51536	6.41864	6.69201	6.22575	6.44302	6.16123	6.37963	6.47912	5.65508	6.04088	6.34	6.61425	5.24982	6.16853	6.36647	6.22142	6.5891	6.65362	6.61798	6.41817	5.35822	6.62029	6.41857	6.51434	5.67215	5.23258	6.83768	6.88226	6.72504	6.4804	5.25826	6.51703	6.74682	6.29728	6.48171
APITD1	4.57179	4.10693	3.77763	4.39105	4.9937	4.26615	4.36317	4.21172	4.47754	4.50002	4.34952	3.96172	4.41756	4.23284	4.32939	4.2549	4.5989	4.81886	3.85978	4.91672	4.43644	4.46096	4.24126	4.29145	4.40623	4.61089	4.11324	4.32471	4.66712	4.49164	4.28133	4.53463	4.34038	3.76362	4.1588	4.35724	4.67744	4.16579	4.44972	4.19094	4.42491	4.78721	4.61771	4.5246	4.28883	4.3736	4.57551	3.74636	4.16269
APLF	4.56148	4.73121	4.42613	4.45314	4.79026	4.38524	5.00726	4.58621	4.17142	4.42942	4.74867	4.59744	4.57041	4.55129	4.87046	4.62906	4.75326	4.6206	4.72067	4.57211	4.89254	4.12151	4.19339	4.48273	4.66742	4.96543	4.60675	3.98454	4.89687	4.39524	4.83723	5.074	4.85308	4.6962	5.42877	4.47299	4.86738	4.31991	4.54204	5.3354	4.7417	4.54634	5.04835	4.72282	4.19017	4.57218	4.62014	4.53555	5.10369
APLN	4.82755	4.31917	4.61269	4.86767	4.26707	3.88189	4.55985	4.83407	4.7426	4.35043	3.93459	4.40563	4.74795	4.3266	4.67173	4.90539	4.49054	4.76153	4.58991	4.06967	4.45252	4.28954	3.80154	4.81877	4.53917	4.83665	4.08894	4.70062	4.21623	4.3473	5.14192	4.51469	4.77089	4.35413	4.59083	4.757	4.59905	4.34503	4.53379	4.64034	4.23931	4.13835	4.91021	5.06649	4.53493	4.65151	4.85431	4.40509	4.72377
APLNR	4.81682	4.2436	4.38523	4.56926	4.68177	4.43899	4.15541	4.94581	4.88382	4.44382	4.70504	4.50319	4.55743	4.41318	4.31325	4.2318	4.50001	3.8537	4.35742	4.24005	4.45536	5.13502	4.46491	4.54996	4.78139	4.94279	4.67517	4.24677	3.87902	4.98811	4.62264	4.47358	4.47309	4.05369	3.57508	4.34382	4.1799	4.17383	4.13846	4.46612	4.00112	4.66923	4.4378	5.03573	4.76315	3.46699	4.23232	4.99975	4.26197
APLP1	4.9665	4.45685	4.56558	4.76975	4.78382	4.61602	4.51658	4.45553	4.76393	4.65496	4.62907	4.13701	4.99241	4.71266	4.55701	4.63676	4.79311	4.41894	4.48603	4.44982	4.50717	4.59846	4.50624	3.47728	4.50744	4.62639	4.61025	4.42559	4.11326	4.88514	4.72545	4.53517	4.45952	4.58558	4.72469	4.22994	4.53893	4.77459	4.75685	4.00304	4.88054	4.62994	4.63185	4.52317	4.67791	4.26285	4.19777	4.56951	4.31502
APLP2	6.66948	6.85734	6.41288	7.02394	7.10009	7.01518	6.77323	7.24559	6.57808	6.62815	7.10516	7.17309	7.43382	6.69696	6.7034	6.8487	7.05635	6.48497	6.73705	6.4601	6.60391	6.35751	7.32262	7.04866	6.91363	6.6316	7.13743	7.11503	7.22439	6.39242	6.8085	6.49646	6.81159	6.59775	6.28843	6.43735	6.72732	6.38632	6.9612	7.16382	6.49947	6.39249	6.51689	6.76659	6.79318	6.87968	6.54477	6.64539	7.4049
APM-1	4.54299	4.65608	3.937	4.06997	4.68733	4.69795	4.55511	5.01976	4.72398	4.63261	5.14555	4.07413	4.15717	4.19572	4.43728	4.53902	4.944	4.93806	4.35549	5.00762	5.00964	4.75447	4.28532	3.90085	5.15044	4.36932	5.94908	4.05369	3.25035	4.86222	4.72032	4.9773	4.71854	4.63139	4.69547	4.14383	4.54938	4.66005	5.11984	5.35092	4.47925	4.78691	4.34212	4.23568	4.51018	4.39087	4.71428	4.82129	4.34053
APOA1	4.64209	4.86264	4.80995	4.46544	4.99648	4.43131	4.94004	4.81635	4.89009	5.25856	4.76847	4.98237	4.3687	5.05813	4.23609	4.77057	4.45181	4.44016	4.30527	5.2823	4.38801	4.79723	4.87895	4.93595	4.67605	4.37156	4.42528	4.71385	4.98456	4.27553	4.88326	3.99627	4.84644	3.87165	5.42584	4.6981	5.05138	4.38118	4.55788	4.96692	4.78879	4.8426	4.60423	4.88249	4.64747	5.37677	4.84657	4.55119	4.10924
APOA1BP	7.4985	7.17728	7.40952	7.19272	7.26122	7.30239	6.75217	6.63566	6.59164	7.51691	7.10973	6.83526	6.83903	6.48211	6.99585	7.10897	6.85907	6.71909	7.1034	7.0736	7.03954	7.49762	4.64751	7.23144	7.3731	6.66282	5.81593	6.91748	7.34299	6.44432	7.03447	6.68667	7.15297	6.49367	4.93998	6.65854	7.23578	7.12223	5.64873	6.64426	6.84215	7.0964	7.10118	7.85392	7.304	6.51124	6.89058	6.73442	6.95979
APOA2	4.24388	4.23911	4.3949	4.47226	4.88301	4.44642	4.95477	4.62089	4.11673	4.93415	4.57624	4.35637	3.5396	4.13374	4.41643	4.30317	4.72838	4.39915	4.57196	4.53499	4.11327	5.14066	4.86809	4.29581	4.27579	4.70423	4.68609	4.5215	4.59035	4.68428	4.38677	3.9148	4.282	4.57718	4.79702	4.42152	4.61977	4.43319	4.80229	4.55896	4.31001	3.17928	4.61775	4.36324	4.45923	4.65481	4.67693	4.44553	4.6739
APOA4	4.42489	3.73088	4.75207	4.84358	5.17665	3.91184	4.17254	4.31442	3.66287	4.03183	4.3457	4.5066	4.29538	4.11413	3.57314	3.79835	4.96732	4.50332	4.77793	4.37517	4.83399	4.39834	4.68506	4.64991	4.41362	4.69206	4.32826	4.61284	4.24081	4.43439	3.87701	4.30675	4.74126	4.61871	4.73134	4.41605	4.35051	4.62851	3.64516	4.76486	2.56246	4.3167	4.20881	4.36794	3.77882	4.06174	4.68789	4.54745	4.37929
APOA5	4.89961	4.42939	3.91665	4.86963	5.03269	4.74014	4.3065	4.86222	4.361	4.38111	4.8526	4.94753	4.27153	4.17364	4.02875	4.6204	5.19593	4.84622	4.58523	4.20591	3.98795	4.9374	4.8653	4.83042	4.42126	4.45178	4.44264	4.32507	5.14677	4.42678	5.08379	4.27468	4.59967	4.19361	5.19446	4.9452	4.33265	5.03769	4.23648	3.85524	4.54483	4.88382	5.08876	3.86857	4.76622	4.512	4.37342	4.53736	4.74165
APOB	4.26297	3.44514	2.93121	3.67815	3.92634	3.46888	3.42076	4.17383	3.85454	4.20202	4.29664	3.81752	3.78724	3.70191	3.72018	4.01837	3.50226	3.75171	4.04332	3.18226	4.30547	3.85075	4.08797	3.95619	3.71972	4.18995	4.03417	3.61647	3.45665	4.11772	3.56174	3.21499	3.9614	4.15109	4.58231	4.02411	3.66558	4.39773	3.51189	4.8192	3.94573	4.16392	3.42476	3.55497	4.3369	4.04711	3.39924	4.13022	3.57576
APOB48R	6.31572	6.60236	7.01223	5.86209	7.0578	6.94595	7.23503	6.36177	7.28128	6.55104	6.08565	7.32478	6.87559	6.78022	6.90251	6.96932	6.54562	7.19659	6.34141	6.07261	6.32723	6.57488	7.04746	7.64126	6.89419	6.612	8.04679	6.50952	7.02235	6.58203	5.34461	6.72483	7.23998	6.61479	7.86089	7.55078	7.12655	5.4809	7.63905	6.81092	6.63593	6.74512	6.50336	6.81674	7.76088	6.83593	7.17957	6.91614	7.13064
APOBEC1	3.95179	4.03183	4.37398	3.71083	4.23409	3.88451	4.20932	4.39428	4.01085	3.90386	3.76979	4.23681	4.16946	4.07221	3.83229	4.49277	4.01931	4.42979	4.08076	4.55351	3.89816	4.0498	3.91896	4.07383	3.414	3.76588	4.84471	4.4936	4.50481	3.72505	3.93591	4.27101	4.00875	4.34867	4.44652	4.00154	4.56646	3.76847	4.16997	4.36418	4.67098	4.69457	4.23544	3.96414	4.30536	3.97663	3.67513	3.94341	4.33677
APOBEC2	3.42861	4.29453	3.77266	3.92884	4.36949	4.58888	3.79481	3.26539	4.04627	3.59548	4.06056	4.73933	4.01397	4.55219	4.0605	4.16002	3.89104	4.23147	4.60401	4.10214	4.3746	4.11944	3.58768	3.65442	3.52491	3.92573	4.39004	4.21205	3.98285	4.66808	4.09402	4.07181	4.50392	4.37604	4.12444	4.17675	4.04717	3.96398	3.53522	3.96779	2.37225	4.17622	3.72343	4.22452	3.25808	2.97004	3.29007	3.80724	3.492
APOBEC3A	5.21097	5.26392	5.11486	4.69825	5.46898	5.51264	5.33056	4.9376	5.62976	5.00487	5.28913	7.45764	4.97166	5.4999	5.62976	5.29323	4.79694	5.26359	5.33166	5.3071	4.47158	4.25276	6.06975	5.73261	5.40577	4.92847	4.92541	4.63088	4.42729	5.20165	4.96488	5.01627	4.50441	5.19335	5.60907	5.31769	4.99137	4.3819	3.97167	5.24819	5.24498	4.82448	5.09787	4.06258	5.36607	4.97226	5.18039	4.9909	4.65818
APOBEC3B	4.34433	4.58981	4.46548	4.13022	5.41334	3.37675	4.83183	4.17659	5.11338	4.32656	4.40505	4.62051	4.25324	4.82312	6.03438	4.16087	4.28949	4.13999	4.14108	3.59266	4.05362	4.10395	3.39032	4.44568	3.90148	4.32734	3.69469	4.69145	3.94991	5.97013	4.14563	4.56919	4.07364	4.26961	4.65756	4.57551	4.17637	4.10636	4.20806	4.34174	4.82111	4.89674	4.42586	4.96629	3.75237	4.68319	4.13553	4.03223	3.78202
APOBEC3C	6.50336	6.69445	7.00373	7.2154	6.9077	6.33322	6.38111	6.33556	6.0889	5.84831	6.52857	5.89903	6.37509	6.07728	5.74324	6.34199	6.70451	6.39068	6.29818	6.35586	6.19714	6.22597	5.27583	7.14281	6.10986	5.75786	6.39161	6.40808	6.54722	6.22824	6.56041	6.91472	6.44132	6.14681	5.6864	6.41292	6.03033	6.25817	5.7209	7.36537	6.33745	6.05999	6.16062	6.28526	6.59353	5.85547	5.74537	6.06123	6.6052
APOBEC3D	5.56011	5.53402	5.33928	5.80222	5.15402	5.76166	5.30162	5.03699	5.47237	5.02622	5.18866	5.22671	5.11634	4.80075	5.82582	5.09623	5.26357	5.45292	5.10757	4.96483	5.32197	5.54309	4.7209	5.55834	5.21986	5.38184	5.36206	5.32078	5.78948	5.61656	5.74137	5.47623	5.46557	5.10217	4.57494	5.3071	5.73537	5.66171	5.20778	5.58131	5.40095	5.56055	5.5799	5.47664	6.2385	5.07649	5.73821	5.14924	5.38327
APOBEC3F	5.68588	5.75355	7.1135	6.17335	6.08045	6.61505	6.32022	6.02614	5.61494	6.73605	6.1402	5.97983	5.8142	5.95439	6.15954	6.35802	6.04796	6.01494	5.72892	6.23428	6.13004	6.11223	5.3225	6.19156	6.23043	5.82328	5.01245	6.35915	6.30407	6.44201	5.98157	5.94921	6.25429	5.75318	5.23033	6.18089	6.50172	6.03891	5.53695	5.92713	6.09692	5.90042	6.37492	6.82976	5.89519	6.17264	6.54379	6.47155	6.07412
APOBEC3G	8.37032	8.41933	8.59368	8.26905	8.84727	7.88636	8.24567	8.12602	8.82243	8.0996	8.97714	8.27597	7.51359	8.41493	8.88583	8.08259	8.75737	8.37359	7.78807	8.63457	8.50523	8.85789	7.375	8.08191	8.54178	7.76865	7.51767	8.323	8.45703	8.77361	9.22581	8.75158	8.48895	8.00969	8.0109	8.52617	8.52943	8.16909	7.26472	7.43472	7.83571	7.614	8.15249	8.81784	7.79191	8.55905	8.14366	8.31385	8.21151
APOBEC3H	5.22445	5.81395	4.91406	4.91658	6.89762	5.42513	4.72028	5.18472	5.32894	4.73141	5.15312	4.39318	5.28361	5.4213	4.57837	5.06913	5.46647	5.16623	4.95079	4.58172	5.45724	5.31911	5.15959	5.74126	4.96515	4.63647	4.2462	5.55295	5.06853	5.74816	6.57393	5.38775	5.03629	4.65182	3.99248	5.76229	5.03408	4.33754	4.68567	6.01176	5.72497	5.37927	5.06535	5.27583	5.63454	5.99628	4.95132	5.1584	4.99108
APOBEC4	4.78139	4.42394	4.54272	4.73898	4.48215	4.82281	4.62103	5.0857	4.59279	4.60329	4.49976	4.61489	4.7864	4.29629	4.40845	4.64508	4.62349	4.58068	4.64747	4.74272	4.65604	4.37776	5.21504	4.88999	4.77241	3.87137	4.6105	4.53095	4.89936	4.53853	4.13028	4.69225	3.483	4.42532	4.39877	3.89986	4.44215	4.97297	4.57543	4.58179	4.61933	4.57094	4.99998	4.96778	4.24255	4.36151	4.62659	4.98496	4.62498
APOC1	5.18939	4.7538	4.66942	5.00617	5.23065	4.4472	4.88901	5.14023	5.27788	4.56003	4.97987	4.90108	4.35528	4.88995	4.68109	4.69565	4.94921	4.69198	4.55505	4.54907	4.36597	4.85638	4.80087	4.51069	4.56868	4.6269	5.07416	4.46958	4.9943	4.95524	4.82037	4.88696	4.63067	4.62147	4.64865	4.72962	4.98043	4.59835	4.4666	4.79539	4.87084	4.84903	4.56941	4.57689	4.71021	5.24209	4.67502	4.33736	4.4495
APOC2	5.14906	4.83359	4.54964	5.07382	4.95222	4.61427	5.42995	5.06649	5.5398	5.04436	4.37017	5.00892	4.84946	4.88094	5.31542	4.91515	4.91889	4.58018	4.93595	4.86868	4.86328	4.10558	5.01505	4.4317	4.70115	5.03175	5.4532	4.98564	4.8464	4.52986	4.55379	4.39474	4.67634	4.8123	5.0894	4.65938	4.5458	4.43941	4.97818	4.63243	4.76118	4.71681	5.32344	5.31212	4.36908	3.99634	4.57193	4.95446	4.78256
APOC3	4.22428	4.1238	4.36253	4.62615	4.24829	4.85044	4.24615	3.92286	3.65406	4.60619	3.61626	4.44297	4.88076	4.31343	4.30165	4.30658	4.35734	3.88625	4.41761	4.7911	5.03384	4.6954	4.49583	4.30191	4.46214	4.09161	4.34948	4.49807	4.35549	4.46656	4.15006	4.01297	4.44761	4.82501	4.21351	4.31021	4.68081	4.44108	4.58546	4.40157	4.89626	4.54573	4.3494	4.78092	4.47303	3.97043	4.67861	4.08281	4.64728
APOC4	4.78103	4.08177	4.9375	4.75416	4.30934	4.5197	4.50669	4.62207	4.57858	3.84513	4.46045	4.81093	4.67545	4.8335	4.7957	4.38677	4.49455	4.17627	4.43847	4.81364	4.28487	4.80743	4.98297	4.53677	4.63836	4.86927	5.05522	4.64284	4.16628	3.76928	4.27402	4.39083	4.64426	4.55843	4.6619	4.50365	4.27459	4.39986	4.63003	4.40203	4.47979	4.51647	4.38981	4.34887	4.33431	4.05638	4.69398	5.01193	4.4036
APOD	3.04076	3.89723	4.10694	3.18922	3.45905	4.10137	3.98749	3.89852	3.91	4.02737	4.34562	3.2167	3.6237	3.57338	3.67106	3.80796	3.99672	3.23393	3.66861	4.30377	3.87127	4.05982	3.97355	4.02541	4.02101	4.27244	3.7787	3.38087	3.0147	3.99276	4.09211	3.19015	3.8027	3.40296	4.21242	3.94349	4.43135	3.7774	3.41562	3.40472	3.7573	3.59572	3.65442	4.02615	4.11625	3.87403	3.03261	3.68529	4.13541
APOE	3.88713	3.56636	4.14636	3.95797	3.60925	4.00519	3.8469	3.13181	4.32511	3.76523	4.18942	4.17953	4.03658	4.2532	3.77625	3.29316	4.04398	3.37389	4.03793	4.09614	3.66111	3.80955	3.95627	4.36838	3.96529	4.63382	3.41676	4.57352	4.37393	4.05918	3.35124	3.93523	3.82504	3.70049	3.61647	3.8054	3.60925	3.71148	4.35383	3.74419	4.13727	3.87206	3.7	3.49999	3.53933	4.6954	3.96904	4.16698	4.10675
APOF	3.37067	4.08734	4.34416	4.10245	4.0498	3.59128	3.90817	3.36662	4.84733	4.87269	4.08622	3.37812	4.40853	4.11065	3.69126	3.98285	3.10984	4.20606	3.88916	3.74347	4.26794	3.55935	4.26454	3.51279	3.51739	4.44947	3.62045	3.94134	3.70338	4.25442	3.70461	3.94984	4.34616	4.72429	4.01769	3.97779	4.14006	3.4383	4.23686	3.98461	4.25162	3.67613	3.37583	4.10402	4.73269	3.963	3.95887	3.89642	3.46318
APOH	4.03031	3.56613	4.0557	3.30017	3.95952	2.85159	3.87517	4.13291	3.71116	3.96586	3.96966	4.57436	4.0907	4.12657	2.3332	3.67895	4.37871	3.55276	4.10372	3.7603	3.51393	3.2107	3.48953	3.80258	3.8075	2.73996	3.82976	4.03237	3.13284	3.94658	4.05268	3.5336	3.62865	2.94328	4.18165	3.34119	4.5409	3.38437	4.12146	4.07584	3.96825	4.2825	3.55599	3.9491	4.17206	4.02278	3.3637	4.04772	3.95863
APOL1	4.87906	4.55683	4.43672	4.42834	4.68509	4.86036	4.87491	4.95342	4.56183	4.36987	4.45835	4.71487	4.59182	4.39112	4.6669	4.48534	4.17486	4.60091	4.44065	4.47874	4.28607	4.66374	4.59742	4.6828	4.66765	4.8294	4.64753	4.87461	4.43221	4.39456	4.55105	4.38359	4.67393	5.04498	5.70804	5.18669	4.63574	4.37721	4.5432	4.29372	4.49067	4.12677	4.51939	4.22316	5.05785	4.76821	4.7487	4.4584	4.81896
APOL2	5.20133	4.90929	4.8499	5.05385	4.75151	5.15511	5.26606	5.20378	5.39054	4.88948	4.84096	5.19522	5.08285	5.32562	4.63911	4.94775	4.78517	5.30251	4.71755	4.69561	4.62246	4.74762	5.09231	5.19197	4.96751	5.19837	5.34087	5.17225	5.14769	5.07325	4.93696	5.02651	5.33471	4.99697	5.28337	5.42548	4.95876	5.02623	4.47375	4.86447	4.83286	4.91087	5.16764	4.87703	5.93136	4.97973	5.13795	5.37105	4.70652
APOL3	3.78588	4.8782	4.16284	4.69966	4.65455	5.09408	4.57833	4.66402	4.83256	4.69747	5.05853	4.72463	4.35906	4.53875	4.89868	4.28874	4.5324	4.56225	4.30834	4.03598	4.50113	4.59832	4.42008	4.51536	4.09836	4.28941	4.85567	4.37043	3.77536	4.66503	4.75388	4.80095	4.48102	4.67488	4.71472	3.96904	4.40104	4.42248	4.46883	4.36183	4.93529	4.58513	4.64115	4.79609	4.77549	4.48044	4.98197	4.71056	4.61867
APOL4	4.15949	4.3747	4.84277	4.2447	4.46924	4.27557	4.60787	4.42272	4.14173	4.35362	4.22611	4.15157	4.04572	4.3157	2.8037	4.16212	4.36325	4.2766	4.55993	4.30999	4.18952	4.36824	4.64004	4.61442	4.43854	4.3384	4.27515	4.56808	4.58053	4.11893	4.61885	3.97035	4.81881	4.80788	4.3029	4.66652	4.49811	4.48385	4.1884	4.47203	4.62851	4.66168	4.28805	4.75779	4.17798	4.16576	4.58146	4.45963	4.21716
APOL5	4.36399	3.73597	4.24573	4.21526	4.20117	3.97486	3.70903	3.15635	3.56125	3.73073	4.0573	4.46051	3.79359	3.51449	3.94991	3.73229	4.00246	4.17558	3.86718	3.79557	3.69922	3.09715	3.74077	4.36176	4.29694	4.13971	3.9837	4.25982	3.96483	3.86936	4.08244	4.33949	3.96123	3.23093	2.68964	3.75389	4.16166	3.78549	3.80656	4.46496	4.07246	3.53594	4.70005	4.26394	3.61898	3.89986	4.17728	3.106	3.77638
APOL6	5.57331	5.79244	5.79054	4.98828	5.42732	4.66349	6.35498	4.63284	5.95572	5.27384	5.87549	5.51776	4.95778	5.79678	6.29628	5.54047	5.45193	5.9727	5.06723	5.12166	4.82093	5.19537	5.00539	4.79499	4.79821	5.52519	5.68331	5.76426	4.88306	5.38907	6.15957	5.43712	6.14553	5.51249	6.98739	6.59228	4.82724	5.21755	4.8776	4.15619	5.43073	4.72313	5.41995	5.15667	4.50657	4.83334	5.45509	5.12259	5.83864
APOLD1	4.63421	4.81122	4.46215	5.12296	4.25958	4.9654	4.67671	4.43097	4.88662	3.9771	4.41551	4.34958	4.60687	4.80858	4.84023	4.75911	4.46507	4.36949	4.70943	4.64049	5.03175	4.45301	4.25724	5.02656	5.56711	4.66183	4.97297	4.82664	4.72043	5.09563	4.51275	4.45107	4.37051	4.40729	4.5831	4.42451	4.61145	4.73469	4.62946	5.38665	4.55061	4.74788	5.16985	4.57158	4.72132	4.95717	5.1225	4.999	4.63292
APOM	4.59494	4.54931	4.75146	4.45637	5.06819	5.14114	4.59039	4.26848	4.50732	5.1428	4.34166	4.85769	5.45817	4.92931	4.13068	4.8649	4.99218	4.54944	4.75952	4.63151	4.23805	4.61735	5.18172	5.34585	4.86002	5.09566	4.07597	4.13193	4.51708	5.04962	5.05912	5.216	4.66024	4.67612	4.61518	4.83152	4.60126	5.25771	4.62604	4.97015	4.96035	4.44271	4.53545	5.08335	4.58307	5.2429	4.93519	4.79044	4.85719
APOO	6.32304	6.51615	6.4039	6.47022	6.46343	6.12514	6.36844	6.34904	6.31599	6.42369	5.8321	5.29716	5.69998	6.53918	6.37277	6.24844	6.21956	6.39901	6.13871	6.57324	6.21209	6.28721	6.09042	6.24875	6.25249	6.19979	6.34199	6.35752	5.99676	6.31767	6.31649	6.43324	6.50024	6.55802	7.07216	6.30845	6.2548	6.63658	6.85674	6.71675	6.45864	6.39396	6.06301	6.38761	5.75386	6.17448	6.11037	6.10402	6.2291
APOOL	5.53164	5.18894	4.70927	4.99703	5.03789	4.96755	5.79591	4.95011	4.98639	5.1489	4.78243	5.01144	5.18192	4.85048	5.23914	4.83391	4.74752	4.8877	4.75419	4.85327	4.71343	3.90014	5.79376	4.93276	5.12596	5.40403	4.66157	5.14031	4.8861	4.63327	5.07721	4.65759	5.36825	4.96317	4.28919	5.64468	4.96096	4.54345	5.48607	4.39263	4.74386	4.98215	4.63967	4.76051	5.42584	4.59152	5.00272	5.36418	4.83593
APP	5.3805	6.061	5.806	6.29049	5.44611	5.02482	6.03033	6.10268	5.98877	5.38061	5.80333	5.24006	5.93781	5.78946	5.27625	5.811	5.45848	4.93195	5.53283	5.15385	4.97959	5.15917	5.68919	4.60273	5.2453	5.89924	5.806	6.40335	5.26844	5.77491	6.38053	6.1609	6.15305	5.82334	4.7756	5.94505	5.8687	6.05045	6.00012	5.22912	6.50208	5.90878	5.61664	5.2323	4.367	6.09957	5.38555	5.43317	6.35695
APPBP2	5.93505	5.63756	5.78652	5.77827	5.94175	5.65956	6.00619	5.9598	6.10324	6.14829	6.30348	5.66541	5.97727	6.29779	5.97714	6.28749	6.29003	6.26695	6.27413	5.98647	6.77429	5.92018	5.87896	5.99609	5.86109	6.13158	6.19106	5.99179	5.95798	6.07598	5.89358	6.1249	5.99637	5.76558	5.47178	5.37536	6.05381	5.89542	5.14168	5.67047	6.09946	6.184	6.26479	5.95022	5.69132	5.98035	6.1958	5.94424	6.05543
APPL1	6.16567	6.14784	5.77832	6.6572	6.36037	6.11702	6.48797	6.12925	6.10034	6.23624	6.28721	6.62887	6.49684	6.14925	5.39467	6.31738	6.14145	6.11774	6.24565	5.90315	6.39396	5.94314	6.37365	6.32361	6.35951	6.62426	6.23454	6.121	6.15979	6.06638	6.37509	6.29791	6.29934	6.31649	6.33582	6.11517	5.91792	6.32415	7.08161	6.49584	6.25908	5.84353	6.41232	6.1729	6.10617	6.17944	5.78813	5.40377	5.75609
APPL2	7.10932	7.64037	7.11087	6.78928	6.83837	7.34777	7.28556	7.00772	7.03555	6.80919	6.81849	7.11313	7.36947	6.96013	6.58143	6.9676	6.58997	7.05453	7.20914	6.97068	7.28128	7.07978	8.43415	7.10855	7.34704	7.07697	7.50212	7.07978	7.20953	6.97223	6.90114	6.76932	7.19191	7.0513	7.70211	7.35649	7.20683	7.42658	7.24644	7.06763	6.93344	7.81796	6.47939	6.90215	7.26803	7.32216	7.36744	6.68245	6.82347
APRIN	4.91289	4.32257	4.27299	4.1787	4.0514	4.10057	4.46141	4.27903	4.33716	4.84684	4.22467	3.92684	5.38387	4.54871	4.22224	4.22302	4.54	4.20611	4.52577	4.60292	4.11589	4.53905	4.88869	4.16323	4.76958	4.77735	4.87283	4.15772	4.16398	4.74442	4.85146	4.40339	4.56476	4.22346	4.8244	4.21115	4.83067	4.66054	4.53791	5.08592	4.47439	4.65934	5.16658	4.01573	4.38662	4.56188	4.16793	4.42987	4.78131
APRT	8.0644	7.89574	8.28625	7.62581	7.86821	7.74098	7.59655	7.77388	7.34309	8.69255	7.88712	7.24505	7.47686	7.76377	7.82751	8.12178	8.45308	7.56918	7.94134	8.39706	8.06183	7.91146	6.42723	7.97403	7.80114	7.61124	7.10588	7.49315	8.4822	7.44623	8.19749	8.32152	7.97122	8.0284	5.84053	7.59553	8.2272	8.1088	7.0014	7.34481	8.20221	8.03934	8.13398	8.45687	7.91487	8.34467	8.21958	7.76	7.53457
APTX	6.02805	5.98102	6.1495	5.96722	6.34398	6.33293	6.20608	6.42216	6.2957	6.4647	6.20884	6.11857	6.43501	6.16008	6.26275	6.42401	6.36204	6.2565	6.33175	6.78788	6.97544	6.60139	6.40697	6.55802	6.37538	6.08843	6.09042	6.13235	6.47271	6.36467	6.34425	6.55445	6.42095	6.63855	5.01953	6.04557	6.50052	6.36935	5.82357	6.49427	6.34959	6.15543	6.42752	6.09615	6.56881	6.68838	6.34001	6.28495	6.48178
AQP1	4.29979	4.6546	5.10829	5.01812	4.68186	4.53961	5.12672	4.32986	4.21496	4.29709	4.85351	4.40445	4.72229	4.43625	4.89111	4.81016	5.01662	4.56481	4.22522	4.77763	4.5444	4.32206	4.34103	4.68292	4.6849	4.47186	4.8855	4.52817	5.13488	4.81944	4.82622	4.64227	4.52202	4.76423	4.97742	4.54136	4.66039	4.7292	4.80426	4.85591	4.70834	4.8782	4.90651	4.72114	4.40932	4.25905	4.35827	4.88532	4.40057
AQP10	5.97785	6.50586	5.42819	7.08423	6.80886	6.3993	4.8685	6.64957	6.28556	4.54617	5.97759	6.94213	4.93988	6.5736	4.22745	5.51984	4.46494	5.18561	6.29934	5.09278	4.60727	4.70834	8.06735	8.05224	5.84093	5.34277	6.89522	6.16567	6.00886	5.47671	5.89184	4.80895	6.40192	6.47395	5.99453	4.85856	5.90069	4.73254	7.35343	6.34114	5.53996	7.19456	6.08178	4.88647	5.77072	5.98126	4.52263	6.06638	7.22646
AQP11	4.48917	4.26562	4.3145	4.60508	4.17071	4.30838	4.32059	3.61253	4.32076	4.86089	3.54857	4.463	4.28857	4.28196	3.97478	4.56617	4.62887	4.52713	4.15311	4.38922	4.66215	4.63269	4.4606	4.10258	3.97596	4.18947	4.63429	4.28518	4.74977	4.8042	4.80078	4.36176	4.67883	4.34912	3.58054	4.10515	3.84364	4.57232	4.12879	4.10337	4.48592	4.12299	4.32211	4.432	4.5515	4.35942	5.22291	3.96206	4.47009
AQP12A	4.11673	4.57119	4.59408	4.05611	4.88496	4.44388	5.1258	3.87923	4.92484	4.90563	4.7259	5.05508	4.57686	4.52591	4.39215	4.38965	4.51667	4.60926	4.83874	3.53801	3.97733	4.17476	4.67098	4.03196	4.25906	4.04007	4.23199	4.91458	4.53755	4.78574	4.88846	4.10355	4.18094	4.40254	4.96128	4.83081	4.82505	4.84404	4.4687	4.71226	4.76013	4.68817	4.41654	4.74248	4.44075	4.49169	4.84315	4.3148	4.7519
AQP12B	6.06171	5.44004	5.87667	5.56469	5.59601	5.27507	5.31935	5.58546	5.49299	5.58204	4.94028	4.94253	5.57349	5.18813	5.36919	6.04944	5.84007	6.11517	5.57064	5.82977	5.74991	5.14354	4.86846	5.52435	6.12414	5.7441	5.67585	4.55906	5.34216	5.31177	5.73385	5.52435	5.04831	5.22717	5.43167	5.30144	4.91284	5.99726	5.40687	4.68234	5.84522	5.60181	5.10512	5.84475	4.88822	5.41363	5.44283	4.89204	5.16868
AQP2	4.70211	4.76696	4.84319	4.61977	5.02532	4.72339	4.85222	4.20027	4.02223	4.6721	4.73071	4.21382	4.54329	5.13706	4.96128	4.59408	4.79416	4.35492	4.72485	5.03566	5.51212	4.02486	3.80346	4.50521	4.81151	4.75624	4.46878	4.22843	4.92597	5.07819	5.02169	4.88481	5.21286	4.63794	5.71674	4.80764	5.5547	4.74743	4.64258	4.82755	4.8404	4.6433	4.6301	5.2781	5.07034	4.69709	4.56799	4.65277	4.57169
AQP3	6.21538	5.33735	5.24849	4.41074	5.72349	5.38274	5.02762	4.89868	4.89833	5.96796	4.80204	4.9621	4.81368	4.56296	6.22856	5.44687	5.42161	4.5325	5.0814	5.6775	5.73914	5.42234	3.88675	5.38934	4.96488	5.26552	4.76206	4.90315	5.47578	5.31995	5.22717	6.18588	5.8226	5.44535	4.64963	5.26133	4.47639	4.78907	4.56402	4.34461	5.74795	5.54047	5.17148	5.77178	5.31453	5.79973	5.46851	5.08399	5.29014
AQP4	4.19381	4.02395	4.02597	4.08363	4.04138	3.81958	4.15325	3.78437	4.38105	4.41347	3.80286	3.78697	4.10678	3.63924	4.13569	3.83934	3.60494	3.71029	3.71198	3.10578	4.28669	3.85592	3.54104	3.79608	3.8315	4.07395	4.09297	3.72784	4.37362	3.69567	4.4609	3.80916	3.79561	4.12476	4.46977	3.96922	3.78767	4.44013	3.71226	3.85288	3.62709	3.66312	4.40705	3.9204	4.01432	4.10275	2.10596	4.17384	3.64707
AQP5	2.96147	3.66912	3.96586	4.03162	4.3369	4.22759	4.11379	3.48953	4.10576	3.65514	4.22707	4.48008	4.25512	3.94225	3.40725	3.53007	3.83795	3.99077	3.50115	4.12369	3.46378	4.01696	4.03001	3.65716	3.63103	4.05222	3.69108	2.96567	3.91656	4.20661	4.30914	3.60174	4.25076	3.31555	3.84185	4.06824	3.98207	3.66165	3.5177	3.61792	3.71579	3.7756	4.10089	4.05095	2.3332	3.35537	3.39794	3.9548	3.84872
AQP6	4.12649	4.697	4.33492	4.17373	4.24389	4.25873	4.06985	4.87815	4.05668	4.30506	3.91671	4.26044	4.0773	4.30078	4.221	4.4446	4.20629	4.52767	4.45554	4.28636	4.30501	4.26162	4.19665	3.99663	3.85853	4.4465	4.52369	4.50109	3.61493	4.70206	4.46978	4.3189	4.11657	4.20878	3.85724	4.00397	4.51673	3.97957	4.48443	3.38968	4.31589	4.29932	4.63149	4.46619	4.03306	4.36065	4.40635	4.33094	4.28074
AQP7	3.53443	3.35839	3.91577	4.08397	4.06753	4.16156	4.39102	4.28389	3.97246	4.07849	3.24707	4.23907	4.11065	3.68627	4.48244	3.61626	4.04522	3.41323	3.85844	3.961	3.99343	3.4699	4.08978	3.6113	3.87283	3.42366	4.08427	3.67683	4.41625	3.7383	4.31113	4.33443	4.67319	4.03024	3.87639	4.24137	4.30217	3.41064	4.5969	3.61922	3.66181	3.7	3.72722	3.97402	3.15036	3.74903	4.39377	3.5168	3.88118
AQP7P1	5.19574	5.03559	5.57186	5.87012	5.30551	5.38802	5.06363	5.20293	4.97603	5.2265	5.06933	5.04018	5.10358	4.3119	5.31685	4.93337	4.77401	5.31935	5.62552	5.4055	4.53833	5.31442	5.61498	4.5861	5.35521	4.64433	4.36636	4.82268	5.13975	5.46582	5.04525	5.30313	4.45995	5.38921	5.61367	4.69791	5.42469	4.91658	5.28495	6.00137	4.36781	4.63139	4.51783	4.79019	4.38449	4.79189	4.64096	5.24704	4.57204
AQP7P2	4.8912	4.83547	4.87885	4.62637	4.65564	4.7862	4.85665	4.4772	4.64902	4.03008	4.51247	4.81824	4.74546	4.65024	4.91401	4.57207	4.84448	4.64232	4.56445	4.636	4.7928	4.81243	4.59584	5.06402	4.75375	4.69565	4.48064	4.51991	4.49392	4.74069	4.39893	4.54722	4.72339	4.04185	4.73067	4.67143	4.17481	4.85558	4.56062	4.99132	4.87881	4.43988	4.58954	4.48438	4.93836	4.40667	4.41617	4.69183	4.87245
AQP8	4.60137	4.41398	4.33189	3.67018	4.52497	5.09467	4.1835	4.38874	4.26474	4.37366	4.86427	4.35532	4.04652	4.49031	4.20079	4.53836	4.42998	4.18717	4.73339	4.54258	4.31001	4.51157	3.947	4.78464	3.83954	5.00567	4.67443	4.07327	4.50408	4.23132	5.03675	4.86881	4.60494	4.54408	3.71298	4.3397	4.52449	3.91395	4.45014	4.76419	4.65164	4.81135	4.02615	4.40063	3.73522	4.32802	3.80191	3.80106	4.56614
AQP9	10.7093	11.7091	11.6526	11.0944	11.2183	11.8093	12.1113	11.253	12.7679	10.9163	11.0059	12.1024	11.5284	11.6449	12.0933	11.4291	10.6009	11.2623	11.0753	10.3666	10.9927	10.3197	13.0558	10.939	11.2214	11.899	12.8839	11.4758	11.7393	12.2069	10.2305	11.1794	11.9378	11.9774	13.1936	12.4479	11.6748	11.1001	12.6936	11.3905	10.9708	10.9286	11.4164	10.0011	12.4435	11.456	11.1794	11.4828	11.5918
AQR	6.07211	5.74286	6.00169	5.76534	5.82558	5.87685	5.66956	6.14443	5.86581	5.9955	5.75831	5.90256	6.07566	5.55683	6.11257	5.98743	5.98818	5.98516	5.89576	5.98386	6.04023	6.1015	5.648	6.1534	6.36557	5.94354	5.77411	5.84113	5.79814	5.79626	5.82925	5.91162	5.59309	5.9912	5.64432	5.9923	5.80345	5.78664	5.4773	5.3988	6.14679	5.73892	5.75873	5.68299	5.18813	5.96597	5.81736	5.90961	5.90951
AR	4.30808	3.74447	3.72708	3.69469	4.25594	4.07781	4.31613	3.80737	4.13448	4.12727	4.24189	3.6239	3.54809	4.08659	4.05067	4.17627	4.12999	4.02145	3.73568	4.24596	4.39159	4.26152	4.03265	4.0968	3.75225	4.42806	4.22061	4.09256	4.08427	3.95236	3.73612	3.7986	3.91729	4.17429	4.40811	3.87844	3.99442	4.20436	4.45789	3.92651	4.07672	3.89995	4.15322	4.22969	3.94375	4.43063	4.19813	3.96343	4.01417
ARAF	8.55127	8.43086	8.4831	8.4678	8.38823	8.42044	8.19708	8.12588	7.91933	8.18925	7.55524	7.77876	8.06634	8.00814	8.09241	8.21166	8.43535	8.3034	8.02102	8.15557	8.6309	7.96854	8.28171	8.34335	7.92775	8.28225	8.36901	7.95031	8.38765	7.8534	8.25884	8.34637	8.13543	7.86622	7.87622	8.00535	7.95614	8.36843	8.5143	8.80557	8.0729	8.52383	8.09951	8.0808	8.29495	7.83218	8.08349	8.15668	8.0231
ARAP1	7.17114	7.48024	7.30079	7.32562	7.73239	7.95135	7.65801	7.80077	7.93671	6.75522	7.13486	7.91885	7.92982	7.51345	7.67711	7.26122	7.037	7.35416	7.96592	7.35844	7.43252	6.7953	7.83634	7.61394	7.32732	7.27195	8.51091	7.99087	7.81936	7.39624	7.08052	7.22126	7.47599	7.84057	8.36958	8.0139	7.80473	7.61032	7.94313	7.96184	7.35963	7.14491	6.77365	6.95155	8.59921	7.22946	7.0513	7.90455	7.48109
ARAP2	6.41392	6.09787	6.50968	6.37393	5.86501	6.24667	6.03851	6.03608	6.15528	5.83127	6.26912	6.45573	6.22284	5.93973	6.09632	5.71075	5.69134	6.32651	6.05878	5.27158	6.46115	6.14525	5.84675	5.92704	6.52636	5.9194	6.21713	6.59044	6.21549	5.98872	6.15524	5.77182	6.06525	5.55989	5.63663	6.32919	5.95659	5.7796	6.02194	6.30636	5.91745	5.33402	5.82025	5.75649	6.13306	6.00973	5.86169	5.90851	6.22293
ARAP3	7.28396	7.90972	7.44625	7.60222	7.80889	7.73177	8.42787	8.28267	8.26952	7.21663	7.10076	8.80775	7.82095	8.12543	7.69278	7.9425	7.11825	8.43091	8.62227	7.36457	7.76584	7.3092	9.55189	7.80047	7.98981	8.24877	9.12653	7.59365	8.41124	8.36054	7.10156	7.36287	8.17655	8.51315	9.02963	8.23195	8.32925	7.97042	9.09412	8.66219	8.00576	8.03604	7.78801	7.20085	8.53051	8.10291	8.26168	8.1737	8.02456
ARC	3.96085	4.53221	3.91428	4.41773	3.69228	3.78161	3.92227	4.31712	3.947	4.28813	3.92483	3.80552	4.24442	4.37017	3.9361	4.38885	3.94537	3.76123	3.65155	3.71448	4.76958	4.34636	3.97779	4.55718	4.28737	3.78661	3.80483	3.76574	4.42319	3.69126	3.69909	4.54181	4.27553	4.7051	4.50187	3.90843	4.7904	4.05173	3.92107	4.37772	4.40651	4.31637	4.09167	4.42421	4.30843	4.53444	3.66754	3.79532	4.51382
ARCN1	9.41268	9.13834	9.3064	9.36024	9.31403	9.48534	8.94913	9.21764	8.84811	9.08988	9.00597	9.28623	9.16944	8.63236	9.34834	8.97085	8.57567	9.2471	9.05344	9.35045	8.89836	9.43067	8.83851	9.42647	8.94197	8.59848	8.9209	9.42851	9.34122	9.02476	8.96604	9.48988	9.28433	9.08705	9.3821	8.49669	8.99979	8.87561	9.01738	9.0165	9.2471	9.44863	9.25738	9.0266	9.13639	9.49225	9.30323	9.57794	8.967
ARD1A	7.43252	7.23185	7.51078	7.27383	7.43885	7.48406	7.18888	7.41486	7.10603	7.51732	7.02416	7.05559	6.92097	7.35416	7.08527	7.40451	7.417	7.15412	7.75184	7.84607	8.11645	7.54867	7.45844	7.44618	7.1931	7.03048	7.56007	6.75489	7.31272	7.39957	7.61712	7.45253	7.30994	7.39244	6.83803	7.47426	7.24644	7.60277	7.08756	8.15154	7.26676	7.65668	6.81542	7.69739	7.82976	7.44663	7.67248	7.86518	7.02598
ARD1B	4.52094	4.37776	5.03062	4.59476	4.84204	4.47247	4.27642	4.53357	4.84818	4.74289	4.25172	4.7202	4.47986	4.83338	4.39537	5.09144	4.64894	4.38897	4.30523	4.35738	4.47015	4.58914	4.45964	4.4029	4.53721	4.55847	4.42705	4.68777	4.1454	4.0516	4.42081	4.44418	4.35336	5.11115	5.05066	4.63677	4.21105	4.90578	4.82898	4.50243	4.3219	4.01006	4.52614	4.52896	4.79135	4.88443	4.78506	4.33431	4.57391
AREG	3.38349	3.81563	3.5396	3.82261	3.79282	4.16205	3.69355	4.14062	4.42888	3.63588	3.68449	3.5298	3.87672	4.15477	3.77395	3.69294	3.0766	3.80191	3.49743	4.11139	3.74432	3.31396	3.4379	3.75404	3.64111	3.72816	3.96673	3.443	4.22167	3.4659	3.57734	4.29466	3.26539	3.74279	3.60027	4.11792	3.65338	3.99894	3.86016	3.29556	3.82764	3.5512	3.06209	3.93935	3.70191	3.48363	3.10472	3.94162	3.66611
AREGB	4.39373	3.88743	4.00861	4.08597	4.02571	4.09998	3.96609	3.98094	4.50768	3.63179	4.16709	3.75225	3.89343	3.89958	3.7792	4.27963	4.01348	4.2733	5.08791	4.24609	4.49076	4.71297	4.99183	4.18191	4.55628	3.95569	4.66169	4.32613	4.7045	3.9142	4.04529	4.0976	4.32358	4.20993	4.35362	4.16426	4.53486	4.35068	4.69656	4.5341	4.26826	4.14322	3.95918	4.22077	4.60472	4.20886	4.29812	4.24241	4.26009
ARF1	7.08234	7.04566	7.10708	7.46758	7.09862	6.99691	7.49591	7.33121	7.21228	7.06628	6.58082	7.39546	7.44916	6.6749	7.27	7.08491	7.15074	6.95577	6.72749	6.85463	6.83224	7.5641	7.33292	6.93793	6.68807	7.13856	7.53403	7.33534	7.14076	7.44015	7.48232	7.52122	7.16293	7.31151	7.50428	7.37156	7.29266	7.19581	8.03692	7.56449	6.98361	6.41065	7.23224	7.28759	6.83427	7.3044	6.92689	6.76762	7.26441
ARF3	7.88079	8.4141	8.16647	7.91638	7.97972	8.19761	7.5991	7.8899	7.54952	7.47006	7.67199	7.96693	8.12472	7.64274	6.89522	7.6158	7.68043	7.39624	7.69473	7.67292	6.94942	7.03267	7.77631	8.32785	8.08521	7.45888	7.62612	7.6063	7.84945	7.10932	7.53844	7.15642	7.45805	7.70403	7.87377	7.16793	7.61216	7.29187	8.42698	7.58205	6.7799	7.80906	7.12106	7.67711	8.00107	7.57703	7.93772	7.57435	7.63367
ARF4	7.92171	8.67068	8.34642	8.50984	8.51964	7.49606	8.6655	8.40361	8.43981	8.11909	8.24842	8.02689	8.09381	8.21641	8.72313	8.38606	8.53077	7.91862	7.99517	8.23537	8.45811	8.32388	8.2926	7.9372	8.18603	8.60754	8.50168	8.20734	8.10634	8.57668	8.62619	9.07782	8.55722	8.68664	8.53766	8.72788	8.6717	8.58833	8.93488	8.18262	8.60203	8.26359	8.74579	9.02491	7.59512	8.39019	8.61122	8.09416	8.55208
ARF5	8.50276	8.71936	8.41176	8.28055	8.46234	8.81204	8.65441	8.66677	8.5177	8.32902	8.48978	8.54558	8.61221	8.53799	8.45899	8.60919	8.20994	8.56263	8.34582	8.58636	8.13755	8.40742	8.6456	8.86876	8.71016	8.10606	8.60776	8.66677	8.70792	8.536	8.647	7.96952	8.60223	8.58285	8.9209	8.01728	8.7598	8.52108	8.83699	8.78825	8.73391	8.80015	8.59065	8.81371	8.82955	9.13449	8.90658	8.51091	8.80482
ARF6	4.90814	4.7446	4.91181	4.92787	5.00457	4.20732	4.88287	4.91605	4.67436	4.64706	5.15353	4.64322	4.89795	4.85204	4.40792	5.11315	4.93385	4.84253	4.35336	4.99986	5.28635	4.80286	5.63713	5.12525	5.14808	4.49571	5.45693	5.24498	4.75715	5.11698	4.83395	4.77022	4.64942	4.81247	5.46032	5.4726	4.94034	4.83274	5.18912	5.05522	5.21031	4.282	4.74522	4.43847	5.02243	4.54368	5.01639	4.67299	4.70871
ARFGAP1	5.42629	5.57319	5.39414	5.59427	5.68451	6.15405	5.3434	5.4161	5.39315	5.68392	5.44147	4.86751	5.81758	5.62024	5.72396	5.5208	5.72035	5.77546	5.33751	5.18784	5.88804	5.50562	5.45307	6.04126	5.52192	5.69821	5.68093	5.95744	5.62785	5.49523	5.53415	5.64053	5.76674	5.37477	5.23001	5.80103	5.17867	5.46909	4.96474	5.69981	5.91022	6.07004	5.74836	5.25757	6.64812	5.75159	6.00267	5.69231	5.59775
ARFGAP2	7.42832	7.43294	7.38558	7.26525	7.20575	7.291	6.99976	7.22875	6.88376	7.15982	6.93546	6.66311	7.1257	7.28006	7.046	7.01548	7.55035	7.00017	7.04785	7.33373	7.43207	7.49047	7.07102	7.68961	7.10744	7.27853	7.13893	7.29576	7.26717	6.80785	6.9826	7.5968	6.86886	7.14193	6.41232	6.88413	6.72009	7.33734	7.28287	6.84215	6.97902	6.97111	7.03302	7.51434	7.22419	7.10636	7.56449	7.17114	6.96586
ARFGAP3	5.01053	5.55132	5.51195	5.67156	5.30581	5.35798	5.98321	5.46587	6.02876	6.31104	5.54539	5.84104	5.36628	5.55197	6.21282	5.58261	5.8259	5.79995	5.5656	5.96997	5.80925	5.68971	5.67573	5.44322	5.89323	5.86558	5.78229	5.65775	6.04576	5.93412	5.7594	5.70997	5.57891	5.60331	6.33453	5.47035	5.9554	5.18966	5.77174	5.06168	5.67288	5.76762	5.71903	6.08535	5.21583	5.99125	5.8376	5.36102	5.54739
ARFGEF1	6.51592	5.96027	5.90948	6.38372	6.33032	6.41334	6.44034	6.63306	6.56527	6.45769	6.62708	6.78121	7.04267	6.07312	6.6605	6.44864	6.42951	6.70846	6.76087	6.59913	6.40709	6.63348	6.41511	6.3361	7.0003	6.48929	6.49112	6.77805	6.16006	6.48326	6.46113	6.35081	6.19989	5.95297	6.35814	6.28437	6.20198	5.99749	6.24948	6.09339	6.35579	6.6368	6.01043	6.07805	6.12157	6.63115	6.37635	6.23389	6.43332
ARFGEF2	4.65792	3.92884	4.60814	4.67319	4.87834	4.46608	4.59155	4.59286	4.17146	4.60472	4.7851	4.68676	4.30616	4.50371	5.20964	4.55917	4.75552	4.03473	4.66964	4.63185	4.13711	4.6231	4.25977	3.66306	4.71877	4.32438	4.6053	4.66373	4.62486	4.78845	4.61833	4.57387	4.73682	4.78042	3.87196	4.82796	4.48736	4.61281	4.46265	3.86007	4.58092	4.48994	4.76883	4.78009	4.77577	4.46126	4.76336	4.0239	4.11144
ARFIP1	5.43842	5.03441	5.15511	5.47521	5.27475	4.76478	5.6104	5.01301	6.10351	5.3348	5.30867	5.6221	4.87381	5.91723	5.13215	5.07082	5.41114	4.89058	5.102	4.98348	5.6069	5.22572	5.78369	5.69188	5.20575	5.89512	6.3523	5.40377	5.08194	5.5222	5.89879	5.38415	6.069	5.87273	6.21237	6.32806	5.34351	4.96438	5.71405	5.49791	5.46493	5.28867	5.75204	5.6079	4.71279	4.93157	5.52725	4.91246	5.42439
ARFIP2	5.269	5.19519	5.08539	5.09096	5.52519	5.14875	4.74711	4.99385	5.10991	4.86618	4.72429	4.75875	4.72	4.86245	4.86837	5.23592	5.47386	4.96687	5.16674	4.90711	4.13755	5.27419	5.39368	5.07764	5.28027	5.07203	5.88242	5.01845	5.04214	4.83235	4.89942	5.58295	5.07196	4.8661	5.78199	4.93301	5.18333	5.21267	5.86846	5.51583	5.13316	5.28316	4.64825	4.87612	4.38243	4.72821	4.40148	5.08696	5.22632
ARFRP1	4.8612	4.07684	4.73118	4.41302	4.51145	4.84102	4.44755	4.43234	4.64142	4.98558	4.64063	4.66942	4.63192	4.79172	4.56505	4.31987	4.82172	3.947	4.96237	4.22828	4.10176	4.23554	4.88999	4.48381	3.98742	4.87848	4.36267	4.72977	4.2302	4.81222	4.44078	4.53823	4.76766	4.72485	4.43001	4.12834	4.45098	4.99986	4.47113	4.58761	4.50428	4.99607	4.53829	4.77006	5.05939	4.65377	4.83795	4.69331	4.41804
ARG1	5.21142	5.81334	6.11115	5.98152	6.15957	6.99867	7.00666	5.79767	9.0526	4.81198	5.72884	7.75986	6.26742	6.2548	6.24535	5.98345	5.2813	6.23399	5.70931	4.64308	5.33656	5.08392	10.779	7.12338	6.75556	6.89762	8.35514	6.66728	6.47753	8.30101	5.65988	6.00137	5.7203	8.60573	9.89885	8.0386	7.17918	5.84767	8.63909	7.60726	6.21623	6.89762	6.21237	5.32286	7.34457	6.62206	5.55219	5.29195	7.04355
ARG2	4.63254	4.3104	3.86697	4.73351	4.58603	4.46003	4.45559	5.04642	4.66661	4.52422	4.21564	4.39782	4.85319	4.41952	4.36924	4.72574	4.92847	4.55	4.5157	4.47614	3.91594	4.25935	4.64471	4.99583	4.17517	4.64138	4.74371	4.70605	4.52788	5.18579	4.53895	4.8007	4.20636	4.39357	4.20093	4.89555	1.3369	4.59588	5.07936	4.90389	4.49154	3.75076	4.63644	5.19211	4.24601	4.69352	4.5111	4.65259	4.59013
ARG99	3.8411	4.57131	4.41472	4.50512	4.91638	4.87177	4.92597	4.58241	3.97275	4.49742	4.63885	4.86946	3.85098	4.21392	5.04525	4.50182	4.95788	4.83386	4.08652	4.69771	4.7367	4.80171	4.8558	4.34636	5.03853	4.57029	4.35561	4.79574	4.32341	4.35455	4.98468	4.86627	5.46388	5.00393	4.47213	4.42539	4.00797	4.03846	4.60864	4.67232	4.92951	4.48802	4.95858	4.63847	4.4314	4.51794	4.49971	4.36418	4.83102
ARGFX	3.85227	3.60198	3.28418	4.03431	4.19901	4.27622	3.90826	3.36325	4.12699	4.03346	3.37067	4.023	3.48212	3.67944	3.96934	4.14033	3.74515	1.70134	3.87692	4.22902	3.78537	4.02031	3.8841	3.86369	3.9392	3.37539	3.17439	3.92787	4.18886	3.69212	3.09435	3.7255	4.0923	4.19442	4.18911	4.07754	3.8515	4.29694	4.23746	4.3595	4.16595	4.01931	3.19584	3.83271	3.72268	3.77536	4.06798	3.93824	3.48241
ARGFXP2	4.64977	4.71391	4.57626	4.77562	4.74398	4.59852	4.47849	4.58119	4.31859	4.48509	4.23476	4.85463	4.78401	4.53839	4.48605	4.40311	4.18724	4.53535	4.5541	4.3549	4.77451	4.73412	4.63074	4.25118	4.5927	4.68514	4.99778	4.94348	5.10371	4.35767	4.2972	4.64789	4.52846	4.46124	4.654	4.38754	4.29231	4.34047	4.44997	4.95363	4.22283	4.59695	4.74213	4.63258	5.01721	4.38676	4.45562	4.69707	4.63691
ARGLU1	8.70713	9.032	8.86221	8.89752	9.06662	9.59446	9.28533	9.23733	9.57794	9.40837	8.89752	9.39265	9.44863	9.77367	9.93636	9.35691	9.45891	9.76832	9.71851	9.7566	9.2584	8.84983	9.96383	9.55733	9.36122	9.38013	9.59552	9.17033	9.81358	9.73252	9.47843	9.35254	9.39688	9.39589	9.35691	9.4105	9.38944	9.82313	9.26451	9.20695	9.49676	10.2942	9.56083	9.03685	9.81751	9.28224	9.69058	10.1491	8.92546
ARHGAP1	8.36661	8.66008	8.97933	8.45504	8.70335	8.4386	8.64844	8.7598	8.36018	8.59201	8.2169	8.22629	8.97777	8.56467	8.11358	8.84103	8.47725	8.66677	8.49734	8.64343	8.57017	8.61797	8.50276	8.46713	9.03685	7.92084	8.64844	8.60073	8.97608	8.21166	8.47112	8.85468	8.31177	8.15277	8.50005	8.50202	8.95168	8.22567	8.86053	8.47725	8.7432	8.80557	8.26131	8.92447	8.59131	8.66677	8.5443	8.44729	8.52247
ARHGAP10	5.24571	4.8947	4.37588	5.27519	5.41723	4.76827	4.31317	4.63761	4.69179	4.67591	5.42995	5.19893	5.39523	4.89414	4.89916	5.31248	4.98627	4.84133	5.0448	5.23914	5.05482	5.32104	3.85702	5.65929	4.88865	4.18089	4.42176	5.31308	5.12764	4.94363	5.67769	5.49141	5.20974	5.06529	4.27013	4.80167	5.06226	5.1001	4.18554	4.85946	5.46048	5.43073	4.88167	5.36196	5.4677	5.67203	5.41968	4.49399	4.96149
ARHGAP11A	4.65047	4.60483	4.46503	4.01508	4.67075	4.67258	4.44254	4.2926	4.29072	4.50527	4.74649	4.62824	4.36267	4.41888	3.88713	4.28683	4.67634	4.43405	4.15712	4.0573	4.84354	4.35561	4.88879	4.68143	4.62516	4.20239	4.02679	4.32438	4.05488	4.18207	4.22067	4.18649	4.25799	4.16617	4.86341	4.22945	4.49286	4.04178	4.45252	4.11339	4.09873	4.7161	3.52709	4.29085	4.56122	4.49618	4.32038	4.25881	4.37882
ARHGAP11B	4.61229	4.33389	3.81611	4.44664	4.27389	4.2302	4.21623	3.97456	4.1228	4.57383	3.99507	4.24147	4.54467	4.60248	4.57439	4.65785	4.19017	4.65422	4.2178	4.30191	4.58139	4.53391	3.82282	4.53431	4.59989	4.32705	3.98146	4.20038	4.43956	4.70666	4.65656	4.43397	4.53768	4.38821	4.62384	4.92925	4.53972	4.52902	3.48081	4.47561	4.34158	4.38126	4.14939	4.86676	4.22643	4.54481	4.51309	4.35813	4.26398
ARHGAP12	5.06862	5.39102	5.56987	5.07653	5.10496	5.16865	4.96416	5.65897	4.79958	5.73481	5.38574	5.16801	5.10626	5.33175	5.2996	5.42227	5.03459	5.37706	4.85717	5.54911	5.60146	5.27312	4.9998	5.45279	6.00052	5.05949	5.53102	4.81526	5.44677	5.58345	5.61548	5.29508	5.30207	5.15253	5.2686	5.23517	5.59054	5.70686	4.7999	4.92089	5.0291	5.37836	5.34383	5.36024	4.66273	5.3021	5.45765	5.47814	5.2844
ARHGAP15	10.1639	9.52922	9.76167	9.70436	9.94542	10.2235	9.84797	9.91	9.77771	10.2753	9.46412	10.1009	10.1428	9.0825	10.0159	10.0764	9.57436	9.72233	9.59338	10.3867	10.2443	9.77225	9.71451	9.7094	10.0902	10.075	10.0553	9.34617	9.91566	10.291	9.52579	9.86346	9.85619	10.2046	10.3412	9.66418	9.95649	9.5634	9.71851	9.11367	10.0087	10.0364	9.63652	10.1071	9.76965	10.3998	9.73252	10.1131	9.4105
ARHGAP17	5.98877	5.61079	6.41671	5.82357	5.53801	6.53108	5.47811	5.91961	5.52002	5.50639	6.07261	5.86824	5.74859	5.96675	6.04691	5.78199	6.03913	6.02204	5.70852	6.2151	5.64468	5.82357	5.19601	6.51462	6.03609	5.78306	5.61498	6.28882	6.21985	5.62552	5.94983	6.0877	5.98699	5.45631	5.73933	5.97759	6.14734	5.77336	5.69914	6.18099	5.83042	5.82556	6.09094	6.301	6.59913	6.13983	6.0975	6.51066	6.29457
ARHGAP18	4.38001	4.52223	4.46126	4.56768	4.85062	4.31758	4.73037	4.79069	4.24706	4.42903	4.80365	4.50274	4.71877	4.84212	4.82239	4.7887	5.00634	4.69935	4.75339	4.61668	4.41365	4.24166	4.57423	4.57586	4.46331	4.73281	4.44795	4.41812	4.85531	4.58132	4.61391	3.9186	4.39263	4.63939	3.76757	4.74479	4.26459	3.90642	4.23433	3.67665	4.79338	4.20876	4.24909	3.87421	4.08665	4.28845	4.34374	4.356	4.1295
ARHGAP19	7.19618	7.17648	6.85091	6.90596	7.14454	7.33769	7.37734	7.21779	7.31677	7.17184	7.22048	7.195	7.57566	7.10524	7.07797	6.88858	7.1034	7.27424	7.07029	6.91407	7.11799	6.93238	8.75214	7.14002	7.27969	7.06763	7.92241	7.46496	7.35264	7.67663	7.24761	6.90663	7.16214	6.97727	8.63531	7.13893	6.90497	7.26441	7.91638	7.3769	7.37395	7.33203	6.97657	7.10744	7.51691	6.98664	7.38264	7.1799	7.2573
ARHGAP20	4.5295	4.14569	4.89366	4.65418	5.02032	4.24175	4.83703	4.85031	4.22047	4.69099	4.07768	4.55397	4.24842	4.50441	4.69247	4.6238	4.49987	4.26591	4.38861	4.04285	4.96941	4.45064	5.12214	4.38005	4.63378	3.99507	5.03745	5.29929	4.85278	4.33548	4.44222	4.9629	5.09285	4.49496	4.85013	4.7031	4.36798	5.03289	4.63719	4.9764	4.34416	4.19514	4.79396	4.60329	4.66764	4.34636	4.71389	4.42011	4.3295
ARHGAP21	7.70958	8.19552	7.3265	8.46094	7.46841	7.78267	6.63628	7.63146	7.53985	6.91716	7.71102	7.93937	6.84145	8.14134	6.64957	7.44267	7.21779	7.22088	7.69198	7.30767	7.04387	6.94249	7.70259	8.14754	7.55343	8.08975	7.40409	7.90357	7.32929	7.50345	7.79979	7.20053	7.11008	6.80471	7.01223	6.77134	6.96553	7.49257	7.45038	8.07356	6.96449	7.50469	7.24927	7.26928	7.40749	7.4397	6.7334	7.49257	7.78971
ARHGAP22	4.7769	4.23374	4.07246	4.14512	5.41623	4.22809	4.00608	4.18789	3.81113	4.80982	4.56165	3.45481	4.40947	4.47833	4.20073	4.58339	4.79512	4.11564	4.86833	5.0361	3.83585	3.71356	4.00238	4.63746	4.46137	4.20611	3.89419	4.13615	4.79342	4.10245	4.72244	5.0424	4.21588	3.63476	4.63118	4.35515	4.1376	4.26684	4.28993	3.58583	4.74815	4.41601	4.66197	4.86208	3.92439	4.53872	5.13912	5.0784	4.87204
ARHGAP23	4.46395	4.57515	4.46477	4.57054	5.21592	4.61691	4.64022	4.58599	4.95514	4.51771	4.59971	4.5298	4.7564	4.67974	4.2258	4.6738	4.55404	4.8739	4.07955	4.09081	4.4747	4.69532	4.37172	4.73091	4.68073	4.68545	4.59722	4.49032	4.89863	4.64537	4.79309	4.06661	4.91759	4.85603	4.47658	4.5341	4.36464	4.81135	4.49392	4.48482	4.57323	4.68948	4.73327	4.7148	4.78108	4.37406	4.18963	4.73494	4.36406
ARHGAP24	4.52607	4.79392	5.68933	5.22937	5.12025	5.81728	5.55316	5.0282	5.19888	5.12349	5.25909	5.35042	5.22283	5.02808	5.1848	5.17595	4.8406	5.1864	4.84959	5.28749	4.90304	5.11812	5.74293	4.88382	5.32559	4.98427	5.84021	5.4348	5.40384	5.61676	5.21122	4.90235	5.07511	5.40485	5.63638	5.3957	5.74234	5.35771	5.70793	5.74792	5.19672	5.33355	5.37853	5.47447	5.20301	4.97537	5.50614	5.2058	5.23562
ARHGAP25	4.94931	5.30154	5.15286	5.10702	5.44813	4.97717	5.28527	4.95793	5.14256	5.48672	4.94175	4.88846	4.53611	5.28471	5.2385	5.28284	5.38375	5.50163	4.88278	5.24323	5.24693	5.00213	4.92068	4.54531	5.15438	5.20155	5.97413	4.84579	5.08256	5.11042	5.16	5.05986	5.74064	4.851	6.04096	5.28594	5.17208	5.47228	4.73831	4.75037	5.27572	4.85723	5.19383	5.09459	5.02918	4.70677	5.16596	5.05543	5.22028
ARHGAP26	5.18181	5.0616	5.45351	5.19042	5.7722	5.66325	5.39427	5.15454	5.56802	5.17191	5.18074	5.94478	6.1495	5.83936	5.53437	4.99424	5.21652	5.82107	5.19055	4.94426	4.83403	5.35871	6.25621	5.80376	5.67442	5.4712	6.25398	6.08565	5.84425	5.5497	4.98736	5.28957	4.93317	5.37177	7.02528	5.79461	5.18371	5.07915	6.13558	6.05668	5.26145	5.03256	5.45817	5.11824	6.30988	4.62986	5.35858	5.27519	5.95872
ARHGAP27	6.40697	6.78287	6.51368	6.27099	6.9669	6.68741	7.21061	7.01113	7.44101	6.48992	6.43773	7.38473	6.78287	6.79027	6.63403	6.56916	6.42872	7.04204	6.2773	6.25994	5.95938	6.08438	7.68736	6.82533	6.00012	6.37627	7.42658	7.09385	6.75954	6.62461	6.47179	6.40219	7.22201	7.08271	8.31797	7.75184	6.93621	6.67002	7.05521	7.14849	6.47753	6.87066	6.61074	6.63593	7.40366	6.48028	6.71643	6.69087	7.00195
ARHGAP28	4.22449	4.06441	4.37392	4.09872	4.35388	4.17142	4.2449	4.1199	4.22505	3.98609	4.34638	4.3204	4.29295	4.12074	3.87326	4.04586	4.25229	4.06103	4.22361	4.16578	4.47985	4.44935	4.34865	3.7964	4.12071	3.96051	3.82284	4.40379	4.03901	3.91976	4.51361	4.30164	3.98844	4.19097	4.27782	4.26711	4.38243	3.65413	4.11091	4.14813	4.03764	4.29031	4.15331	4.32186	4.30784	4.57937	4.22266	4.4566	4.10917
ARHGAP29	4.02335	4.01262	3.07105	3.17548	4.14355	3.86308	3.7509	4.13033	4.27539	3.69877	4.1238	4.06401	4.3136	3.61315	4.17794	3.52683	3.45665	3.6525	4.00783	4.42705	3.62885	3.88472	3.90706	3.78489	4.37529	3.87016	4.00527	3.60366	4.03217	3.34222	3.41105	4.44658	2.8637	3.78801	2.89329	3.83184	4.23313	3.92008	3.26237	4.24355	3.62922	3.8956	3.79138	3.20696	4.31884	3.41064	3.66524	4.17404	4.00631
ARHGAP30	8.84983	9.21876	9.53265	8.89484	8.72173	9.30435	9.2933	8.99712	9.4453	9.07958	9.20197	9.00326	9.28433	9.3064	9.06479	9.05169	9.46965	9.40015	8.9821	9.50677	9.43956	9.46412	9.36942	9.90178	9.41628	9.0394	9.28322	9.39896	9.33924	9.32464	8.79223	9.32767	9.28533	9.59998	9.62282	9.64675	9.42647	8.90658	8.98476	8.96905	8.74462	9.16944	9.27616	9.28623	9.75517	9.21098	9.63778	9.04993	9.23733
ARHGAP4	9.07328	9.84797	9.38836	8.893	8.91322	9.36942	9.21876	9.04125	8.62589	8.35642	8.46977	8.61143	9.35691	9.24022	8.88807	8.81858	9.18275	9.16659	9.51343	9.77508	9.5314	8.893	9.28727	9.32767	9.36831	8.85068	9.5483	9.24303	9.51343	8.83197	9.06215	9.19287	8.66825	9.34216	8.99199	8.83448	8.87727	9.19378	8.92184	9.55272	8.7763	9.71982	9.12978	8.87727	9.4933	8.58853	9.16082	9.43405	8.57792
ARHGAP5	5.1576	5.46231	5.18091	5.54257	5.43521	5.01493	5.94818	5.28786	5.96871	5.40985	5.25497	4.11719	4.64544	5.12066	4.78849	4.75692	4.9943	5.10569	5.01306	5.0959	5.07555	4.79135	4.92602	4.82611	5.46661	5.41304	5.28107	5.54821	4.61111	5.42865	5.43577	5.13095	5.24859	5.61834	5.43255	4.66782	6.00685	5.0784	6.31824	6.47022	5.57777	5.79099	5.37547	4.96262	4.71741	5.4301	4.93395	4.78911	5.71945
ARHGAP6	4.95727	4.55477	4.83154	4.66129	4.82704	4.5236	4.61588	4.51071	4.7068	4.54277	4.68189	4.67893	4.89732	4.40973	4.22799	4.42819	4.79654	4.54584	4.66705	4.58656	4.72246	4.6444	4.54041	4.62406	4.36611	4.39274	4.65771	4.57694	4.52847	4.78855	4.75397	4.436	4.86661	4.40143	4.50586	4.59641	4.66321	4.80697	5.01418	4.67201	4.659	4.72662	4.55573	4.43989	4.44996	4.36784	4.67584	4.65992	4.7911
ARHGAP8	4.61018	4.09825	4.24706	4.37104	4.75154	4.58307	3.94196	4.27651	4.02903	4.41396	4.36566	4.72481	4.65557	4.81566	4.51195	4.41404	4.46096	4.4157	4.23985	4.53681	4.53797	4.47253	4.20977	4.4779	3.98635	4.07597	4.33502	4.40179	4.34652	4.70918	4.36981	4.34575	4.42881	4.47564	4.72659	4.26184	4.43949	4.67675	4.6547	4.05543	4.28259	4.4315	4.86645	4.61387	3.954	4.43285	4.28975	4.5106	4.17684
ARHGAP9	8.60913	9.59723	9.44207	8.71809	9.20401	9.65151	10.2826	9.32064	10.1621	9.6313	8.95132	9.9114	9.7178	9.90771	9.65552	9.28417	9.07287	9.68292	9.64902	9.5149	9.59473	9.4174	10.8117	9.53531	9.40509	9.73831	10.527	9.32623	9.64713	9.91801	8.98985	9.37513	9.85263	10.0496	11.1168	10.1717	9.74886	9.62631	10.2813	9.62953	9.12779	9.62305	9.43168	9.22501	10.2979	9.26503	10.0778	9.67647	9.34134
ARHGDIA	8.40482	8.65513	8.77313	8.07564	8.80955	8.81371	8.36396	8.75285	8.32544	8.66893	8.37342	8.32044	8.56532	8.48778	8.37968	8.63381	9.07857	8.41919	8.39319	8.77791	8.74983	8.27821	8.17915	9.53027	8.4123	8.12927	7.64833	8.10664	9.11189	8.16591	8.85708	8.50479	8.73929	8.12146	7.74075	8.47315	8.23527	8.26637	8.03537	8.78908	8.35755	8.5296	8.43148	8.07852	9.49676	8.99979	8.52247	8.51498	8.73391
ARHGDIB	12.688	12.7137	12.8008	12.688	12.8951	12.8444	12.8617	12.6989	13.1302	12.6248	12.3603	12.4479	12.8782	12.7679	12.7413	12.8499	12.4817	12.9565	12.2509	12.5978	12.3864	12.407	13.2133	12.3811	13.0949	12.688	13.0058	12.8727	12.6712	13.0058	12.7247	12.7515	12.7832	12.9113	13.2458	13.3076	12.5696	12.8116	13.0112	12.9949	12.8116	12.5264	12.7461	12.6597	13.0112	12.8223	12.8384	12.4587	13.0168
ARHGDIG	4.45705	4.24667	4.4673	4.34356	4.40859	4.3452	4.58868	4.23111	3.92808	3.98282	4.19089	4.39458	4.79806	4.44257	4.9412	3.85909	4.24459	4.21276	4.86551	4.45827	4.1012	4.5751	4.1508	4.47391	4.37513	4.28399	4.41582	4.69021	4.08133	4.47128	4.56491	4.28276	4.31551	4.00524	4.61486	4.61272	4.27079	4.77794	4.41094	4.55321	4.30654	4.59941	4.55517	4.22922	4.35748	4.2756	4.40863	4.0351	4.46164
ARHGEF1	6.75057	7.19191	7.22048	6.53672	7.32853	7.60854	7.24323	7.2769	7.24927	7.16293	6.52017	6.85842	7.1637	7.19581	7.2339	6.76533	6.89306	7.00054	6.59821	6.63889	7.09899	7.37564	7.14883	7.38264	6.0253	6.90037	7.71192	6.82602	7.37817	6.90215	7.08716	7.1985	7.41197	7.29455	7.38677	6.6749	7.77332	6.72651	7.34906	6.94355	6.90425	7.37609	7.01548	7.16756	7.93877	6.81018	7.27195	7.25925	6.95801
ARHGEF10	4.69693	4.8272	4.60564	4.9805	4.79928	5.02749	4.7045	4.94028	5.13579	4.80327	5.19073	4.55299	5.1154	4.64653	4.27204	4.88976	5.20643	4.90451	5.07349	5.20004	5.11754	4.30007	4.27101	4.92975	5.18109	6.60808	5.12518	4.98124	4.75891	5.23603	4.70685	4.0208	5.2835	5.2835	4.2522	4.42758	5.14114	5.10025	4.6477	5.6	4.82763	5.35319	4.54586	4.712	5.22708	4.20537	4.76005	5.18518	5.03149
ARHGEF10L	4.88813	4.54303	4.85458	4.95722	5.21737	5.02457	5.23336	5.25497	4.93902	4.69701	5.16143	4.77652	4.86071	4.9609	4.82448	4.93564	5.02308	5.22767	5.08606	5.07007	4.90623	4.71877	4.95116	5.27842	4.86837	5.08791	5.09136	4.93661	5.07721	4.95529	4.96505	5.14775	4.87816	5.20111	4.46145	5.36245	4.61384	4.76628	4.97964	4.78691	5.02163	4.92644	4.96832	4.93615	5.1413	4.78811	5.06683	4.97482	5.04004
ARHGEF11	5.09914	5.3869	5.28389	5.60985	5.9301	5.66165	5.49493	5.1424	5.91813	4.92371	5.46016	5.80973	5.78744	5.87083	5.01702	5.53663	5.36825	5.17352	5.26296	4.11619	4.85679	4.78952	6.69153	5.1838	5.18397	5.13486	5.85862	5.76926	5.5313	5.49493	5.08689	5.07505	5.60667	5.53332	5.87505	5.25887	5.55097	4.77596	4.86564	5.39775	5.04399	5.10229	5.3463	5.07196	6.25219	5.37835	5.04616	5.57204	5.95005
ARHGEF12	5.13215	5.72155	5.10094	6.4513	5.13879	6.36729	5.62868	5.33491	5.34809	4.50251	5.24258	5.06894	5.67848	5.60809	4.84283	5.1485	5.76903	5.60369	4.81562	4.82264	4.78595	4.6669	5.60443	5.01832	4.22336	4.6159	5.92893	5.35145	5.3327	5.13374	5.87364	4.98355	4.6829	4.68985	4.49132	4.75977	5.03461	5.24757	5.30597	7.20914	5.18711	4.96926	5.541	4.49242	4.57793	5.45832	4.62949	5.37941	5.36067
ARHGEF15	3.99686	3.74601	3.90122	3.92339	4.02925	3.87206	3.40296	3.92402	4.25465	3.69752	4.20507	4.15958	3.74972	3.76187	3.52925	3.98907	3.47384	4.21512	3.78736	4.48764	3.67815	3.98018	4.39215	3.87639	3.63876	4.29228	4.11488	3.50086	3.52821	3.53282	4.43334	3.89353	4.25841	3.16567	3.82896	3.93488	3.87088	4.58099	3.58407	4.48597	3.45523	4.18779	3.98599	4.04138	3.94228	3.80106	3.98355	4.17696	3.65025
ARHGEF16	3.92278	4.14491	4.22619	4.18607	3.66983	3.74265	4.05027	3.56709	4.38645	4.37878	3.56367	3.94134	4.15524	4.04903	4.06972	3.59176	4.33481	4.03767	3.81587	4.11772	3.50637	4.36468	4.12112	3.62593	4.1328	4.61007	4.26484	3.96008	4.0555	3.72637	3.8834	3.88332	3.9552	4.20255	4.25795	4.09998	4.37859	3.58074	4.46269	4.30147	4.4696	4.14439	4.35019	4.04514	4.11505	4.19217	4.57008	4.25324	4.00761
ARHGEF17	4.13391	4.16012	3.87097	3.56613	3.92235	4.26294	3.84257	4.03008	3.47154	4.06563	4.3417	3.83838	4.59971	3.83184	3.95383	4.05436	4.26385	3.71765	4.2464	4.35096	4.34511	4.30129	4.28379	4.21756	3.51941	3.91612	3.95212	4.31755	4.43592	4.04212	4.20533	4.43636	3.77547	4.12757	3.85754	4.1613	3.91227	3.76084	4.11458	4.41349	3.934	4.20073	3.66287	3.63496	4.21815	4.73273	3.7289	4.15717	4.1882
ARHGEF18	9.96235	9.72769	10.2253	9.3001	10.061	9.9129	9.71451	10.2235	9.79132	10.383	9.70436	9.8069	10.0703	9.92806	9.90038	9.99338	10.1131	10.193	10.0523	10.2859	10.2066	9.96848	9.24903	10.314	10.4205	10.2409	9.50677	9.78182	10.4856	10.2046	9.55507	10.3032	9.8938	9.95649	9.33185	9.76965	9.82166	10.1394	9.18468	9.88828	10.5315	10.5609	9.9498	10.7182	10.4377	10.2392	10.653	10.0933	9.91566
ARHGEF19	5.32007	5.54064	5.83936	5.58961	5.45971	5.49902	4.84804	4.87159	5.09842	5.83505	5.67967	4.1131	5.30644	5.46464	5.23183	5.68429	5.42703	5.57907	5.46647	5.80622	5.89118	6.19074	5.06279	5.80576	5.20938	4.61217	5.23622	5.17087	5.52102	5.35496	5.16716	5.57759	5.23026	5.50412	5.02248	5.26673	5.35395	5.70407	5.29498	4.85076	5.3631	5.70711	6.10772	5.6381	5.8692	4.91856	5.54293	5.40955	5.09314
ARHGEF2	10.8294	10.8388	10.5751	10.8363	10.8912	10.7116	10.5792	10.7025	10.9064	10.8172	10.6593	10.8021	10.683	10.7832	10.4092	10.5922	10.7767	10.432	10.8558	10.3214	10.1623	10.6593	10.7832	10.4801	10.5527	10.4767	10.4114	11.1141	10.8021	10.188	10.5879	10.4671	10.7531	10.7577	10.569	10.8635	10.4856	10.6076	11.0007	11.04	10.7671	10.6741	10.4953	10.9286	10.955	10.5751	10.482	11.1114	10.6571
ARHGEF3	10.2046	10.0734	9.75106	9.66293	10.1086	9.59201	9.45999	9.41628	9.4933	10.0506	10.2075	9.92402	9.56725	9.46107	9.95243	9.93636	10.0159	9.69559	10.0475	9.572	10.1057	10.2426	8.57637	10.1443	9.88552	9.60817	8.5555	9.57436	10.0828	9.41511	10.2477	10.1559	9.78054	9.3215	7.59331	9.43405	9.58507	9.66171	8.66893	9.60227	10.3086	9.90038	10.0258	9.69319	10.1476	10.1542	9.58135	9.64027	9.77914
ARHGEF4	3.69629	3.70341	3.68078	3.63638	4.00992	3.70761	3.68654	3.74549	4.14703	4.2223	3.55701	4.15053	3.53669	3.97162	3.99509	3.64081	3.85116	3.60839	3.89793	3.78926	3.75166	3.89634	4.02597	3.58577	3.73301	3.75516	3.97112	3.92299	3.79145	4.01166	3.77434	4.1405	3.85695	3.77858	4.0249	3.93645	3.92038	4.18011	3.56752	3.99197	4.1985	4.21884	3.86144	4.05898	3.87644	4.22501	3.81365	3.78508	3.82542
ARHGEF5	4.20982	4.08312	4.33673	4.21751	4.02195	4.88424	3.95049	4.21698	4.96165	4.28621	4.27339	4.76643	4.73141	4.38673	3.64373	4.30502	4.18733	4.03353	4.09567	4.53521	3.86065	4.03605	4.15012	4.53074	4.79408	4.19319	3.55497	4.22623	4.68758	4.26803	4.70262	4.76427	4.01851	4.20972	4.35834	3.65786	4.33829	3.91551	4.01851	4.39769	4.35995	4.46988	4.62802	4.2466	4.49372	4.89878	4.07964	4.40741	4.35051
ARHGEF5L	4.70906	4.8777	4.7742	4.66953	5.13041	4.97624	4.68537	4.84296	4.10682	5.01935	5.12367	4.20239	4.13106	4.26254	4.85989	5.17022	4.58447	4.97308	4.9569	4.11191	4.36399	4.74112	4.35954	4.94495	4.87245	5.25672	4.89635	4.48223	4.74641	4.66215	4.29302	4.11564	4.90819	4.87288	4.67192	4.92837	4.42929	4.86278	4.67861	4.65503	5.23712	4.98799	5.07513	4.4244	4.79028	4.77784	5.26359	4.75072	4.72452
ARHGEF6	10.2339	9.96534	9.93365	9.56218	9.9129	9.5505	9.45891	10.2151	9.33924	9.84107	9.51455	9.68421	10.0226	9.94542	9.72368	10.0396	9.91	10.5336	10.0961	10.188	10.291	10.1995	9.87875	9.95511	10.0828	9.70322	10.1131	9.79566	10.314	9.8814	9.93365	10.0099	9.63652	9.92806	9.01394	9.57559	9.9309	10.0828	9.23933	9.5634	10.0042	10.3581	9.895	10.3177	10.1846	10.3377	10.2876	9.98136	9.76038
ARHGEF7	4.58637	4.46548	4.28828	4.30094	4.14285	4.41482	4.28893	4.48845	4.5353	4.78636	4.90848	4.55833	4.54472	3.82965	4.19291	4.2432	4.39845	4.50044	4.33652	4.35976	4.32846	3.76493	4.18183	4.6687	4.18966	4.56257	4.38207	4.52811	4.07621	4.71936	4.07422	4.40182	4.22371	4.25428	4.22617	4.33056	4.3933	3.81975	4.32454	4.30415	4.304	4.1263	4.27141	4.4061	4.59938	4.23447	4.55899	4.18298	4.55682
ARHGEF9	4.82272	5.43377	4.82431	4.76701	5.01343	4.84753	5.01052	5.07956	5.01965	5.26683	5.26381	4.63898	4.70681	4.73542	4.97132	5.33723	4.913	5.07478	4.94591	5.18083	4.2867	4.85458	4.6653	5.18146	4.75915	5.53682	4.95191	5.00356	4.79885	4.58238	4.88538	4.59818	5.20265	5.1248	4.91854	4.96545	4.79036	5.01892	5.39111	5.00539	4.94979	5.02999	5.18109	5.1312	4.7803	5.04778	4.73048	5.2755	4.78218
ARID1A	5.97044	6.53386	6.54348	6.54619	6.64253	6.37846	6.73263	6.72346	6.41596	6.97945	5.96782	6.13669	6.67993	6.38712	6.75449	6.5488	6.17715	6.43409	6.50373	6.38143	6.84921	6.63686	6.35694	6.03072	6.69819	6.65086	6.71961	6.7597	6.62443	5.70455	6.66503	6.60767	7.03158	6.37267	6.69649	5.9199	6.48445	6.46547	6.37742	6.33933	6.64295	6.68499	6.47812	6.59584	6.28719	6.85473	6.98791	5.67084	6.61533
ARID1B	4.12493	4.44586	4.67852	4.18614	4.61498	4.29264	4.38641	4.68491	4.92816	4.39969	4.01158	4.51594	4.15113	5.08351	4.81681	4.48338	4.0987	4.63101	4.16818	4.59095	4.32977	4.37867	4.13141	4.30218	4.42635	4.20954	4.25946	4.31722	4.41559	4.45045	4.43134	4.95688	4.42532	4.09633	4.63066	4.47141	4.58102	4.1353	4.1365	4.43401	4.34169	4.64217	4.62866	4.38744	4.36141	4.60856	4.73011	4.4494	4.52759
ARID2	5.81365	5.66015	5.87415	5.4554	5.53614	5.52555	5.53604	5.70619	5.59184	5.71336	5.66602	6.03075	5.70353	5.64087	5.7344	5.97178	5.6983	5.90403	5.89181	5.80052	6.06382	5.85646	5.13936	5.42158	6.31537	5.80553	5.06857	5.33279	5.77072	5.86855	5.79447	5.60749	5.94729	5.86418	4.94253	5.51614	5.69664	5.79915	5.10544	4.97303	5.48561	5.71232	5.9587	5.66447	4.84436	5.76672	5.93109	5.63795	5.82096
ARID3A	8.16647	8.6477	8.56597	8.25348	8.42498	9.29533	8.19994	8.85228	8.87131	7.59864	8.2512	8.02891	8.79301	8.72931	8.5935	8.09634	7.83586	8.68234	8.40808	8.05442	7.6646	7.45724	9.40633	8.91917	8.45575	8.42105	9.33185	8.71016	8.70713	8.76925	8.17792	8.24441	8.25583	8.80155	9.0165	8.49597	8.64488	7.46496	9.13547	8.91151	8.57017	8.43797	8.11475	8.15606	9.16261	8.58568	8.27821	8.44255	8.29123
ARID3B	7.92982	8.36332	7.54736	8.16869	7.82436	7.8076	8.2512	7.90155	8.16025	8.02747	7.64503	7.65113	7.49637	8.4831	7.51941	7.89855	7.90406	7.39008	7.6952	7.71234	8.07965	7.36744	8.30279	7.85392	7.84851	7.87124	8.7961	7.91487	7.66745	8.20882	7.64833	7.8378	8.14293	8.36207	8.15851	8.22629	7.5139	7.50857	8.2974	7.90008	7.83869	7.93188	8.00973	8.14193	7.32019	7.37235	7.33811	8.2251	7.53524
ARID3C	4.72496	3.68887	4.56094	4.95498	4.71922	4.45452	4.57276	4.99488	5.14145	4.72418	4.30023	4.09093	4.27344	4.61097	4.65259	4.55375	5.2676	4.33239	4.43296	4.79533	4.25872	4.74196	4.46953	4.96963	4.50784	4.15898	4.925	4.60244	4.50184	4.51628	4.14613	4.26102	4.02513	4.77412	4.77649	4.85923	4.39428	4.70363	4.66811	4.47123	4.59458	4.54647	4.48328	4.55466	4.79221	4.5577	4.77986	4.54918	4.78982
ARID4A	5.74279	5.09806	5.18397	5.59432	5.07812	5.84208	6.0765	5.90529	5.90111	5.42248	5.69956	6.04894	5.64278	5.60369	5.82817	5.49476	5.3348	6.16274	5.61308	5.39933	5.64894	5.56364	6.01274	5.01886	5.44569	5.66868	5.86611	5.67769	5.37768	5.99427	5.46632	5.19296	5.24901	5.72738	6.99082	5.92248	5.28891	5.66828	6.30562	5.30666	5.85524	5.36552	5.63474	5.55241	4.63618	5.41304	6.27381	5.59432	5.68661
ARID4B	8.27044	7.56449	7.38808	8.3752	7.32099	7.86867	8.23878	8.12972	7.96341	7.33966	7.90659	8.07235	7.62612	7.72428	8.36454	7.55872	6.85507	8.44121	7.21271	7.18811	7.88329	7.80473	7.72904	7.69473	7.29692	8.04508	8.25816	8.37968	7.55831	7.98645	7.03164	7.37564	7.4232	7.47647	8.81765	8.326	6.91472	7.47426	8.2376	8.23819	7.52643	6.82007	8.137	7.51732	8.43086	7.26525	8.26446	8.647	8.03641
ARID5A	5.10983	5.01747	4.93435	4.91838	5.06206	4.6955	4.87539	4.76954	4.98004	4.87319	4.34486	5.01228	4.89995	4.99728	4.50219	4.42972	4.46491	4.73022	4.75883	4.61966	4.66975	4.56469	4.46316	4.99757	4.54093	4.46429	4.63822	4.8265	4.85723	5.30518	4.67967	4.45761	5.20203	5.16536	5.21988	4.51382	4.97302	4.90088	4.95519	4.70416	4.37831	4.69629	4.80171	4.6728	5.03015	4.62697	4.78718	4.65503	5.04448
ARID5B	7.63191	7.65987	8.07517	7.32521	7.47096	8.20581	7.20759	7.64455	7.0108	7.87921	7.66273	7.35416	6.69087	6.73733	7.69968	7.09283	7.68782	7.60277	7.03231	7.30279	7.59412	7.27	6.37161	7.3206	7.51167	7.50387	6.72209	7.10488	7.46181	7.5659	7.41528	7.49724	7.39673	7.64274	5.4355	7.02528	7.7912	7.46264	5.5077	6.40952	8.0199	7.77579	7.11087	7.71614	7.18888	7.52476	7.73239	7.44056	6.84077
ARIH1	5.67304	5.9142	5.26403	6.02305	5.80555	4.89264	6.07859	5.87982	6.03237	5.8537	5.6677	5.81907	5.58493	5.73615	6.05023	5.79505	5.34375	5.45289	5.77956	5.85076	5.61533	5.69572	6.47607	5.45848	5.76	6.21652	6.24929	5.56624	5.72282	5.53213	5.68291	5.34859	5.8928	6.01755	6.67585	6.417	5.53332	6.38496	6.80342	5.70018	5.98369	5.67026	5.73466	5.96626	5.70386	5.95872	6.06273	5.85502	5.89673
ARIH2	8.20343	8.35255	8.11071	7.92884	7.89248	8.14814	7.55831	7.81648	7.55916	7.73857	7.18645	7.80031	7.66646	7.84995	7.64321	7.66128	7.95871	8.16983	7.91432	8.28826	8.19552	8.17915	7.55831	7.60679	8.07852	8.21508	7.89094	7.88791	8.01676	7.86374	8.04403	7.74306	7.45211	7.80567	7.25529	7.23651	7.70916	8.45108	7.99793	8.14931	7.62834	8.02045	7.91981	7.93553	7.92982	7.75851	8.07176	8.10347	7.64833
ARL1	6.53108	5.90384	6.39752	6.40134	6.37509	6.58392	6.21377	6.31426	6.13446	6.71161	6.6625	6.711	6.45066	6.32275	6.30757	6.47395	6.38557	6.39871	6.05344	6.67719	6.21068	6.37483	4.45262	5.85524	6.86046	6.21985	5.33244	6.18641	6.59322	6.66634	6.61414	6.98898	6.30903	6.30268	5.06108	6.53978	6.11298	6.28773	4.97846	5.93185	6.49492	6.39368	6.92721	6.50304	6.07261	6.83323	6.8626	6.63211	6.46162
ARL10	3.85402	3.7668	4.04772	4.27433	4.53043	3.8467	3.81634	3.95635	3.85692	3.60682	4.18217	4.39494	3.75199	3.66398	3.84619	3.71098	4.235	3.9726	4.29646	3.67163	3.69073	3.49014	2.41941	3.95016	3.59877	3.42513	4.42836	3.92474	4.36542	3.78893	4.25494	4.15756	3.72904	3.75948	3.98901	4.24682	3.76084	3.78978	3.67036	4.24384	3.57843	3.64297	3.97725	4.45164	4.21747	3.13522	4.35311	3.94417	4.16295
ARL11	5.12788	5.349	4.06036	5.26651	4.92227	4.34122	4.73186	4.98553	4.98655	4.83291	4.5095	5.1576	4.54084	5.05243	4.91963	4.3703	4.40631	5.05986	4.08281	4.88278	3.95236	5.37359	4.96613	5.25324	5.00284	4.67102	5.74147	4.95847	4.67009	4.98286	4.85998	5.14825	4.67641	5.25135	5.80353	4.97701	5.13951	4.40591	4.62766	4.63662	4.6119	4.42972	5.10273	4.98759	5.80948	4.33214	5.19364	4.97776	5.07805
ARL13A	4.41518	4.74328	4.16166	4.13626	3.80117	4.38946	4.26408	4.64954	4.65422	4.78135	4.74185	5.1248	4.09167	4.63746	4.50977	4.07698	3.96292	4.34722	4.65174	4.30412	4.96176	4.61	4.57718	4.40006	4.26693	4.70803	4.93173	4.4284	3.7664	4.28635	4.54261	4.00639	4.3422	3.7211	4.83355	4.36003	4.09243	4.57575	4.66478	4.61053	4.69529	4.56497	3.9878	4.41377	4.25049	4.3387	4.2859	4.56278	4.00608
ARL13B	4.0638	4.53357	4.00167	4.40701	4.21828	4.35719	4.27983	4.4144	4.96308	4.49364	4.37565	4.52792	3.99902	4.10826	4.3529	4.38542	4.70313	4.4645	4.3925	4.80236	4.459	4.53005	4.44081	4.33771	4.54544	3.84501	4.1904	4.42835	4.57309	4.56833	4.38393	4.62542	4.76301	4.38184	4.21498	4.2974	4.3201	3.81093	4.4446	4.36016	4.29927	4.27589	4.74075	4.07354	3.96451	3.79598	4.75364	4.48442	4.44486
ARL14	3.81502	4.31035	3.86875	4.01696	3.72252	4.16847	3.54785	3.84452	3.614	3.89778	3.66983	3.81987	3.41323	3.30588	3.6512	3.35075	3.4026	2.92875	3.85914	3.42156	3.9451	3.93651	3.3962	4.23322	4.10082	4.10282	3.49107	3.62922	4.06773	3.90313	3.5453	3.68707	3.982	3.45262	4.24796	3.48859	4.37161	3.38903	3.35382	4.08293	2.82796	3.87146	3.80202	3.13632	4.09268	3.6788	3.89496	3.57496	3.64053
ARL15	5.0327	5.1638	5.0132	5.12058	5.11447	4.84105	5.34949	5.66482	4.89162	5.13981	4.82108	4.83468	5.02205	5.38412	4.79248	4.84632	5.08288	5.04754	4.90736	5.14313	5.2495	4.99649	5.60013	5.07563	4.91073	4.87017	5.40191	5.44788	5.20888	5.0723	5.25314	5.07275	5.12778	5.22715	4.95239	5.21694	5.28819	5.11145	4.94867	4.97679	4.9104	5.16846	5.22658	4.67704	5.39887	5.05897	5.02834	5.02164	5.09552
ARL16	7.9843	7.61194	7.86542	8.07464	7.79841	8.50226	8.16622	8.18492	8.43629	7.70084	8.00924	8.33517	8.01234	8.44189	8.37685	8.27226	7.77581	8.50491	8.3894	8.47076	8.07174	8.22074	7.80477	8.40964	7.94755	8.3206	8.29143	8.15261	7.94417	8.01874	7.92249	7.62418	7.38643	8.13954	8.36641	8.44473	8.47217	8.23747	8.00378	8.32123	7.89594	8.51599	8.332	7.49918	9.08592	7.51357	7.94443	8.98774	8.06176
ARL17B	4.54701	4.90671	4.68227	4.95414	5.02186	4.88447	4.85493	4.90077	4.79461	5.11931	5.13997	5.10923	4.66768	4.52334	4.90711	4.9517	4.97763	5.13192	4.88901	4.71297	5.00056	4.93245	4.86282	4.55743	4.73371	4.97701	5.01144	5.1643	4.96112	4.95132	4.90479	4.85048	4.95605	4.67594	4.81989	4.77815	4.74378	4.77139	4.54096	4.3942	4.78997	5.02371	5.20883	4.87702	4.92862	4.7515	5.1977	4.90964	4.9616
ARL17P1	5.68193	5.14369	4.75608	5.55711	4.46771	5.00897	4.7737	4.59309	4.81541	4.80196	5.42248	4.96886	4.96908	5.28903	4.80594	4.92801	5.03262	4.98265	4.76419	5.7443	5.01295	4.77257	5.01512	5.48528	4.84177	5.52203	5.34102	5.91001	4.84981	5.09165	4.64489	4.78549	4.61936	4.75557	4.72032	5.17517	5.13587	4.80743	4.9137	4.35023	5.55798	5.44192	5.12604	4.78858	5.37126	5.5351	5.80772	6.03636	5.0044
ARL2	8.45108	8.5414	8.5414	8.196	7.88182	8.0576	7.95716	8.07732	7.68782	8.43086	8.24385	7.72336	8.30521	8.46713	7.7604	8.62885	8.52033	7.89394	8.12972	8.31116	8.52108	8.3398	7.65337	8.40676	8.09848	8.10069	7.35919	8.28225	8.68307	7.6516	8.03098	8.63167	7.88731	8.23878	6.65474	7.66553	7.90255	8.34582	7.92189	7.76436	8.36958	8.80155	8.19708	8.73245	8.5317	8.19496	8.49669	8.57225	8.12874
ARL2BP	8.70792	8.48909	8.4141	8.44121	8.50957	8.44525	8.39384	8.29372	7.83268	8.93601	8.4099	8.17499	8.55693	8.07458	8.08751	8.47993	8.93601	8.24216	8.63381	8.98031	8.76925	9.0394	7.34042	8.37842	8.54764	8.67804	7.52476	8.4099	8.57792	8.15733	8.46641	8.82726	8.53924	8.17611	7.19347	7.85449	8.20882	8.81765	7.78407	8.49119	8.64194	8.60298	8.33927	8.64272	8.02203	8.74243	8.6558	8.37269	8.366
ARL3	4.67302	4.66478	4.31225	4.57944	4.31775	4.73762	4.51028	4.60989	4.50765	3.84936	4.01952	4.26766	4.4969	4.76514	4.27519	4.61485	4.59188	3.8293	4.2257	4.1917	4.59294	4.776	4.25286	4.73319	4.20542	4.11488	4.68654	4.13824	4.01238	4.11025	4.42956	4.35039	4.12321	4.46619	4.49499	3.95106	4.51959	4.8411	2.72352	4.70107	4.32507	4.27592	4.48368	4.61503	4.7645	4.59736	4.39628	3.94692	4.15575
ARL4A	4.5592	4.36361	4.65429	5.4999	4.88052	4.96826	5.00908	4.86799	4.49347	4.98208	5.35587	4.87579	5.02494	5.06866	4.8824	4.80603	4.95529	5.34874	5.46959	4.75419	4.91624	5.18013	4.99029	4.64657	4.58204	5.01337	5.5652	4.88447	4.63647	5.26707	5.41393	4.66782	5.01473	5.36892	4.98731	4.67656	4.44997	4.99681	4.39568	5.69128	5.3244	4.66808	4.86704	4.49814	4.53991	5.0971	5.07203	4.76017	4.72838
ARL4C	7.3613	5.86682	6.82241	6.59946	6.6084	6.91506	5.62957	6.15146	6.50371	6.39308	6.72308	6.69283	6.29601	6.22762	6.48178	6.38293	6.48764	6.49525	6.45529	6.40635	6.67879	7.16641	4.73064	6.7334	6.24622	5.65909	4.91355	5.76832	6.37963	5.86444	6.77957	5.8302	6.26136	5.63337	4.96953	5.93931	6.60425	6.87483	5.12236	5.21068	6.25507	6.38078	6.21744	6.00262	6.3188	6.0009	5.94044	5.49141	6.32124
ARL4D	5.24807	4.72713	5.25324	5.54803	5.14087	5.38893	5.41482	5.17437	5.52925	5.00738	5.02345	5.54386	4.97455	5.65232	5.01473	4.64138	4.82885	5.06873	4.81448	4.99506	5.63224	4.93549	5.2825	4.8295	5.26631	5.1758	5.05315	5.06088	4.77835	4.81575	4.8777	5.54116	5.26499	5.27831	4.80196	5.5533	5.55219	5.46567	5.72372	5.48231	5.21623	5.22916	5.09732	5.57314	5.64317	4.55826	5.15477	5.07929	5.15321
ARL5A	7.75609	7.49762	8.00871	7.04903	8.0587	7.42064	7.52122	7.19539	7.43594	7.52876	7.69338	7.40871	7.27119	7.83869	7.78502	8.20819	7.90865	7.93716	7.33085	7.70731	7.56988	8.00926	6.75591	7.01548	7.96542	7.38105	6.38704	7.595	7.71006	7.97421	7.49257	7.77434	7.81845	7.2533	6.36437	7.77529	7.61758	7.56187	7.14575	6.87697	7.61032	7.32136	7.67107	7.8514	6.97657	7.79255	7.58651	7.24568	7.58073
ARL5B	5.6433	5.48343	5.02776	5.13598	5.38451	4.81217	5.56765	5.08844	5.21155	5.215	5.00949	5.51309	5.08873	5.10892	5.5579	5.25854	5.131	5.18349	5.04345	5.09576	5.29175	5.11422	5.93817	4.90061	5.23525	5.15324	5.1926	5.44929	5.19825	5.41279	5.06739	4.89275	5.19277	5.48999	5.22882	5.43874	5.07283	5.13447	5.39298	5.25837	5.64832	5.12119	5.31862	5.12541	5.17024	5.08826	4.9212	4.82258	5.4465
ARL5C	5.06382	4.84345	4.69293	4.97863	4.47266	4.98027	4.82716	5.06543	4.79706	4.55755	4.80913	4.75684	3.94075	4.47098	4.62143	5.14859	4.89527	4.27917	4.52464	4.30536	5.36552	4.61858	5.00139	4.54993	4.93993	4.82405	4.31217	4.64397	4.26716	4.67124	4.49894	4.65878	4.94379	4.86932	4.20611	4.54831	4.05965	4.86828	4.97324	3.36271	4.77707	4.83817	4.03819	4.28232	4.55491	5.06394	4.44698	4.36063	4.32665
ARL6	4.03906	3.69524	4.09874	3.9953	3.65219	3.74677	3.85547	4.12902	3.98391	4.35895	4.12939	3.98161	4.37208	3.98082	4.05393	3.77451	4.31363	4.21961	3.9379	3.972	3.74572	3.887	3.89035	4.27259	3.79246	4.1389	4.35489	3.8341	4.00154	4.21328	4.06645	3.97793	3.96771	3.26188	3.67826	4.09996	3.91897	3.76649	3.55191	4.02978	3.90393	3.83872	4.01792	3.44217	3.83472	4.57443	3.76489	4.2742	3.85837
ARL6IP1	7.04285	6.93763	6.84453	7.18408	7.0027	6.99398	6.92424	6.94659	7.0242	7.10703	7.30558	7.04689	7.34761	7.21435	7.21835	7.40236	7.0566	7.13822	6.98134	7.46427	6.57843	7.43072	7.09319	7.0874	7.0957	6.74656	6.77485	7.22998	7.1884	7.28318	7.24227	7.00558	6.56362	7.08686	6.75977	7.2984	6.65522	7.03245	7.2336	6.78694	7.26298	7.26621	7.07757	7.25362	6.70907	7.33588	7.13819	6.98628	7.34144
ARL6IP4	6.44162	6.23842	6.66507	6.15979	6.76762	6.80919	6.25249	6.66044	6.37567	7.61666	6.96272	6.33005	7.1931	7.24682	6.19232	7.29455	6.48595	6.56517	6.78089	6.97508	6.56074	7.09169	6.34959	6.70996	6.39665	6.42488	6.14759	6.59636	6.48028	6.16762	6.72749	6.7026	6.4647	6.03533	5.94673	6.1396	6.67879	6.45406	6.74184	6.72651	6.32124	6.79058	6.5131	6.54942	6.39635	6.26828	6.39396	6.75489	6.68568
ARL6IP5	10.59	10.5292	10.7531	10.6288	11.0137	10.0843	10.5192	10.9064	10.4036	10.9708	11.1529	10.5292	10.3942	10.8197	10.1965	10.8509	10.9732	11.265	10.8635	10.8436	10.6227	10.9087	10.4225	10.8808	11.1529	10.8608	10.4284	10.8912	10.7693	10.3702	10.8635	11.0617	10.7246	10.6399	9.87179	10.343	10.7482	10.6288	9.95649	10.2166	11.25	10.9337	11.0753	10.9653	10.4801	11.1278	11.0889	10.4556	10.9186
ARL6IP6	5.9678	6.20672	6.20964	6.34205	6.01849	5.632	6.25277	5.9771	6.5714	6.27836	6.10722	5.4003	5.91755	6.23097	6.33567	5.97034	6.08171	6.15331	6.06513	5.81839	6.16387	6.58075	6.60407	5.67871	5.74904	6.2932	6.44697	6.36936	5.93649	6.33566	6.1498	6.49059	5.9724	6.19457	6.67734	6.30239	6.3622	5.96648	6.17872	6.00054	6.20162	5.83648	5.938	6.03821	5.46057	5.91827	6.17682	5.82032	5.81422
[truncated: 30,421 more rows]
[truncated: 39 more columns]
