# Supplementary material for: Exploration of Potential Integrated Models of N6-Methyladenosine Immunity in Systemic Lupus Erythematosus by Bioinformatic Analyses
Source: Front Immunol. 2022 Feb 7;12:752736. doi: 10.3389/fimmu.2021.752736 (PMC8859446; doi:10.3389/fimmu.2021.752736)
Supplement: Supplementary Table 1 — Datas of the gene expression of GSE49454. [file DataSheet_1.zip › Supplementary Table 1-2-Datas of the gene expression of GSE49454.xlsx]

## Sheet: Sheet1
Tag	GSM1199460	GSM1199461	GSM1199462	GSM1199463	GSM1199464	GSM1199465	GSM1199466	GSM1199467	GSM1199468	GSM1199469	GSM1199470	GSM1199471	GSM1199472	GSM1199473	GSM1199474	GSM1199475	GSM1199476	GSM1199477	GSM1199478	GSM1199479	GSM1199480	GSM1199481	GSM1199482	GSM1199483	GSM1199484	GSM1199485	GSM1199486	GSM1199487	GSM1199488	GSM1199489	GSM1199490	GSM1199491	GSM1199492	GSM1199493	GSM1199494	GSM1199495	GSM1199496	GSM1199497	GSM1199498	GSM1199499	GSM1199500	GSM1199501	GSM1199502	GSM1199503	GSM1199504	GSM1199505	GSM1199506	GSM1199507	GSM1199508
2021-12-01	4.24374	4.52131	3.86153	3.98423	4.43581	4.84702	4.25526	4.57778	4.83944	4.76439	4.72075	4.2174	4.59949	3.91808	3.9804	4.40191	4.55105	4.04916	4.11162	4.51018	4.05306	4.74601	4.81558	4.31792	4.74716	4.04779	4.54336	4.4281	4.17738	4.62361	4.70374	4.43455	4.75266	4.46778	4.29501	4.3703	4.70929	4.19598	4.9654	4.06948	3.84565	4.60748	4.8783	4.31699	4.45795	4.62576	4.94039	4.69587	4.62927
2021-03-01	5.84886	6.65418	7.25562	6.78959	4.99585	7.26078	5.44775	6.80791	6.41569	6.66611	6.13987	6.85606	7.08132	6.56394	6.9949	6.56865	6.18072	6.16861	6.64297	6.46391	6.29468	6.93461	6.44537	6.67947	5.87323	5.24298	6.09285	6.86632	5.70399	6.67651	6.00093	5.58079	5.89367	5.45918	6.61536	6.14842	6.72012	6.05598	6.48936	6.81107	7.38229	6.55041	6.29593	6.0089	6.44273	5.91716	7.09515	6.66967	6.28451
2021-03-10	4.44926	4.55111	4.33999	4.22242	4.02772	4.25136	4.00903	4.51021	4.2436	4.15938	4.11675	4.26571	4.32047	3.75501	4.23939	3.84984	4.27173	4.1304	4.08049	4.30145	4.79023	4.43571	4.23167	3.98156	4.19807	4.18828	4.37509	4.75305	4.15481	4.36334	4.20605	4.13668	4.02171	4.31691	4.19525	4.31554	4.65561	4.27913	4.05256	3.94184	4.31277	4.09903	4.35798	4.45106	4.15531	3.90955	4.15489	4.47318	4.43341
2021-03-11	3.60902	4.50037	4.1463	4.31583	4.45879	4.48145	4.67664	4.77275	4.17201	4.39187	4.19135	4.09831	4.24513	4.42732	4.93729	4.39887	4.76001	4.18534	4.32177	3.9548	4.60312	4.65845	4.16853	4.28958	4.17701	3.91507	4.11155	4.94868	4.12251	4.53089	3.50485	4.72984	4.73033	4.1221	3.7313	3.69469	4.40591	4.4252	3.62328	4.06312	3.91263	4.13971	4.41848	4.13777	4.44177	4.58845	4.57456	4.24379	4.00789
2021-03-02	7.85335	6.54878	5.877	6.26442	6.75981	7.13256	5.96304	7.29313	6.50449	6.6098	6.30731	7.11104	6.3126	6.43367	7.68877	6.52305	7.67093	6.84166	7.50697	6.05562	7.24159	7.66042	7.08907	7.17218	6.93397	7.39036	6.70133	6.10323	6.16297	7.30883	6.66136	7.32284	7.65029	7.94217	6.41132	7.36412	6.43181	7.5482	6.46654	6.83424	6.73604	6.61604	6.94364	7.37932	7.0181	6.23027	7.78941	6.75562	6.64257
2021-03-03	5.24571	5.20022	5.20679	5.21642	6.14629	5.14555	5.10745	5.71674	5.53817	5.40908	5.44147	5.60296	4.98401	5.71449	5.01789	5.31333	5.49108	5.77935	5.44923	5.22699	5.19491	5.40212	5.67688	5.64541	5.5375	5.08769	5.35561	5.17623	5.65232	5.57476	5.39638	5.05192	5.61023	5.59801	5.83569	5.20519	6.58392	5.33913	5.63772	5.15825	5.14048	5.65403	5.55295	5.68919	5.18775	5.06259	5.35703	4.74287	5.40733
2021-03-04	3.68611	3.4164	4.03001	3.8467	3.16663	3.34275	3.64204	3.42861	4.1281	2.78473	3.5298	3.00183	3.82986	3.58384	3.69659	3.66093	3.22702	3.23016	3.615	3.84331	4.30904	3.79015	3.78549	3.79765	3.48609	3.8005	2.96768	3.22075	2.91823	3.12216	3.59462	4.20185	3.36077	4.07074	3.50894	3.5298	3.61541	3.66467	3.68397	3.47919	4.01144	3.87165	4.04677	3.75609	3.97779	3.38395	4.36668	3.27841	4.08257
2021-03-05	5.19756	5.24748	5.36536	5.47212	5.30018	5.37279	5.04842	5.44607	5.10853	5.28124	5.30711	5.11728	5.57392	5.57073	5.21991	5.67147	5.3556	5.48653	5.4824	5.35304	5.14144	5.22936	5.19379	5.49689	5.3695	5.41481	5.32788	5.28256	5.46285	5.21574	5.34862	5.29292	5.65967	5.24149	5.3189	5.12664	5.15523	5.19216	5.41592	5.34975	5.15683	5.69811	5.69435	5.43964	5.24994	5.3461	5.58428	5.30752	5.53759
2021-03-06	8.0304	7.28981	6.90148	7.13136	8.50139	7.26042	8.43356	7.60413	7.54206	7.04285	8.29425	7.73137	7.34941	7.43506	7.76581	7.25049	8.84419	8.4322	7.89741	7.38024	7.86179	7.86179	8.46503	7.86867	7.70452	9.16944	8.15668	7.34084	7.28909	8.09692	7.56633	7.76962	8.66384	8.02528	7.58295	7.94471	7.89296	8.14474	6.93307	8.35127	7.7748	8.03315	8.13371	7.76731	7.91638	8.84983	7.1691	7.54162	7.56633
2021-03-07	9.64283	8.99368	8.6522	8.45965	9.17707	9.22558	9.17991	9.24488	9.22252	8.94464	9.39154	9.26068	9.10437	9.53374	9.82864	9.53983	9.53983	9.26898	9.35254	9.43717	9.50235	9.30323	9.44298	9.88828	9.41968	9.20295	9.23733	8.95839	9.0587	9.13547	9.13919	9.33413	9.54355	9.36537	9.09821	9.78872	9.03685	10.1476	9.42289	9.02298	9.07958	9.15242	9.11094	9.67351	9.41268	9.00777	8.83619	9.18371	9.05787
7A5	4.30731	4.7925	4.36047	4.61665	5.01272	4.71071	4.956	5.00302	4.75154	4.70028	4.48166	4.4327	4.25499	4.79851	4.77541	4.44642	4.79537	4.82352	4.8051	5.06272	4.76017	4.72156	4.38485	4.57247	4.21535	4.57622	4.56136	4.78798	4.62909	5.22699	4.618	4.60938	4.48598	4.79938	4.48843	4.84758	4.41115	3.17836	3.81257	4.47087	4.38993	4.69386	4.5948	4.89971	5.02169	4.58999	4.77212	4.77677	4.13472
2021-03-08	5.23016	4.73758	5.0081	5.03377	5.58942	5.34025	5.26337	4.77357	4.79646	5.46449	5.38623	5.43521	4.58672	5.12882	5.23742	5.44984	5.89464	5.71489	5.8428	5.0153	5.28273	5.64202	5.10047	5.91048	5.21312	4.85359	5.05684	5.05853	4.55856	5.51048	5.18333	5.73507	5.23133	5.26296	5.06853	5.23387	5.78131	5.49808	5.04454	5.03629	4.60552	5.15185	5.37521	5.20837	5.7986	4.82929	5.23065	4.57796	5.55346
2021-03-09	5.13486	4.73438	5.11947	4.83588	5.12811	5.05261	4.93697	5.12644	4.88344	4.87688	5.2813	4.55051	4.6207	5.09666	5.19277	4.21946	4.55635	4.95567	4.73122	5.2675	4.72221	5.50686	4.37469	4.44434	5.21295	4.80065	4.58447	5.07141	5.08498	4.68867	5.13895	4.70435	4.85937	5.00689	4.67925	4.60442	4.97818	3.52052	5.30941	5.03726	4.07295	5.05151	4.9681	5.26988	4.90563	4.68989	4.35222	5.4032	5.13415
A1BG	4.66429	4.77188	4.53247	4.61998	4.5135	4.26718	4.32911	4.44251	4.63799	4.84369	5.06728	5.02194	4.54286	4.61783	4.71368	4.55453	4.57045	4.46649	4.61213	4.94803	4.83963	4.85442	4.42323	4.76419	4.26227	4.79774	5.0434	4.37636	4.30692	4.63199	4.68472	4.83169	4.61853	4.72436	4.45499	4.877	5.09735	5.01321	4.62483	4.23073	4.8988	4.54063	4.68244	4.62011	4.48781	4.75598	4.72525	4.39673	4.81688
A1CF	4.3183	4.69394	4.20737	4.75123	4.15826	4.82063	4.36222	4.67547	4.72629	4.25035	4.52101	4.56497	4.24014	4.53312	4.89371	4.74913	4.74965	4.7357	4.54821	4.54538	4.7653	4.29816	4.59148	4.4471	4.2834	4.89161	4.59952	4.56843	4.87416	4.70811	4.34433	4.29551	4.44261	4.60312	4.46995	4.44549	4.44483	4.39369	4.54158	4.50944	4.89819	4.29264	4.59505	4.16804	4.49771	4.45575	4.56933	4.21055	4.7873
A26C3	4.719	4.74792	4.27285	4.82729	4.70142	4.63154	4.70886	4.99357	4.73019	4.41369	4.70616	4.75831	4.80408	4.99213	4.28804	4.85861	4.3306	4.38449	4.73091	4.70243	4.35705	4.64092	4.70287	4.5547	4.76819	4.81528	4.49223	4.60273	4.60843	4.57682	4.48772	4.59807	5.28786	4.4487	4.7287	4.85396	3.82966	4.69274	4.85111	4.30369	4.72785	4.32678	4.43035	4.70715	4.39106	4.51086	5.03186	4.3523	4.99794
A2BP1	3.89593	4.05039	4.30582	4.23018	4.35121	4.04022	4.28215	3.92762	4.03568	4.07576	4.09099	4.28215	4.00647	4.24455	4.14461	4.26391	3.63383	4.01852	4.06016	3.58311	4.29882	4.23133	4.33819	4.27611	4.37155	4.31262	3.8896	3.99788	4.46028	4.30758	4.39414	4.49636	4.24115	4.04848	4.30031	4.04671	4.14201	3.96313	4.40141	4.23225	4.33565	3.90323	4.10513	4.40553	4.01446	4.3592	4.04893	4.22691	4.07748
A2LD1	5.10854	5.27527	5.20866	5.72945	4.48225	5.26425	5.45985	4.83382	5.19193	5.45028	5.47919	5.24332	5.48075	4.94447	4.88976	5.34088	5.16482	4.79201	5.36838	5.48217	5.34025	5.30235	4.83199	4.95154	5.88752	4.88062	5.69998	5.59071	5.59252	6.85431	5.85124	5.02963	4.9768	4.37067	5.11042	4.98685	5.29553	4.57844	5.53833	5.62531	5.68429	5.29183	4.70768	4.83442	4.79102	5.52269	5.68114	5.45773	5.53048
A2M	3.83532	3.61773	3.7129	3.78687	4.11535	4.29753	3.52277	4.55971	4.03556	4.26287	4.07849	3.73045	3.7831	4.06221	3.57889	4.13448	3.54325	4.26881	3.46851	4.04251	3.90826	4.12687	3.65821	3.83457	4.61	4.32515	3.75579	4.35557	3.53182	3.51654	3.05772	4.29833	3.888	4.28692	4.36825	3.53413	3.53857	3.12726	4.12392	3.96008	4.51681	4.03638	3.99305	3.33634	3.91524	3.88857	3.65769	3.91604	3.48241
A2ML1	4.20791	3.79848	3.62306	4.49047	4.19782	3.67299	4.01062	4.55617	3.62633	3.67832	3.02223	3.76148	4.0591	4.43931	4.08691	4.24091	3.60615	4.17269	3.35586	3.3997	3.67895	4.14108	3.49499	4.10469	4.46676	3.37939	4.0113	3.53443	3.69568	4.35127	3.85019	3.94065	4.09143	3.66576	3.66129	3.86318	3.81669	4.06375	3.89852	3.98131	3.95512	3.84	4.19063	4.11316	3.73319	3.80495	3.10984	3.95619	4.26054
A3GALT2	4.49141	4.73538	4.60934	4.67209	4.53544	4.55321	4.54815	4.24572	4.72573	4.83973	4.43868	4.61496	4.74121	4.12212	4.1722	4.86131	4.67246	4.51421	4.58026	4.16441	4.47079	4.36671	4.50297	4.42122	4.4157	5.00252	4.81403	4.70746	4.84033	4.53331	4.37874	4.7617	4.26808	4.54938	4.25541	4.57108	4.57671	4.99501	4.62303	4.86084	4.93188	4.93136	4.25742	4.90145	4.67455	4.5646	4.77753	4.84267	4.71519
A4GALT	3.86688	3.95432	3.4659	4.41263	4.41318	3.36519	3.6181	4.86977	4.13028	3.91378	4.13138	3.71461	4.29015	2.98442	3.04232	4.50678	3.892	4.54049	3.87384	3.79595	4.12169	4.32358	4.50687	4.06246	3.37113	3.72932	4.8302	4.31579	3.55448	4.51741	3.57314	3.73627	4.25612	4.11332	4.00667	4.14868	4.16865	4.32942	3.55472	3.34172	3.95291	4.02459	3.25494	4.16109	3.87384	4.6717	4.17585	3.97741	4.30309
A4GNT	4.81217	4.64359	3.81479	5.04915	4.78322	5.01597	4.71953	4.54647	4.85196	4.31149	4.84618	4.52662	4.65058	4.61646	4.60083	5.26618	5.18885	4.48137	4.88108	4.92567	4.99125	4.62597	4.7078	4.94335	5.07826	4.51483	4.78527	4.5847	4.51316	4.48398	4.72701	5.57636	4.74099	4.97522	4.52591	4.91364	4.89371	5.19574	5.17199	4.47808	4.43931	5.39989	4.41499	5.19482	5.13445	4.51185	4.29268	4.56083	4.62682
AAA1	4.31784	4.31545	4.34433	4.1315	4.42398	4.35894	4.34015	4.20558	4.57793	4.24536	4.56122	4.21196	4.54814	4.22121	4.17713	4.59476	4.2293	4.22721	4.25216	4.11084	4.4482	4.17173	4.30564	4.3655	4.47655	4.37409	4.19336	4.5533	4.10071	4.12635	4.30385	4.1817	4.35573	4.07295	4.29375	4.16145	4.12663	4.38654	4.53778	4.24531	4.31716	4.33152	4.44205	4.34113	4.63192	4.53034	4.5197	4.19891	4.84831
AAAS	4.12931	4.63644	5.3054	4.83556	4.98032	4.61122	5.27008	4.69152	4.93902	4.76603	5.09718	4.85856	5.18031	4.89947	4.97581	4.59573	4.72263	4.96892	4.82581	5.18579	4.39826	4.88938	4.9865	4.16442	5.25887	4.74316	4.90441	4.98621	5.20329	4.89161	4.85044	4.135	4.60723	4.42921	5.18668	4.29306	4.53535	4.43708	4.48105	4.58801	4.0899	4.9733	4.38961	4.50205	4.6132	4.55421	5.00573	5.09877	4.82942
AACS	4.89484	5.01771	4.34705	5.43741	5.451	5.08379	5.20615	5.3126	4.86085	5.06804	5.1093	4.33248	4.49108	4.32207	4.92309	5.32238	4.56582	4.81781	4.49404	5.02731	4.71328	5.29761	5.18074	4.64735	5.35549	4.45419	4.87159	5.12865	5.07963	4.4969	5.14661	3.84882	4.32884	4.74451	4.78243	5.09467	5.18786	4.83642	4.74846	4.95074	5.12732	4.99085	5.04097	5.14995	4.79928	5.03604	5.06336	4.8644	4.61331
AACSL	5.24622	5.09563	4.70107	5.01615	4.1926	5.29853	3.85976	5.03106	5.09689	4.87089	5.30804	5.30666	5.07868	4.707	4.6869	4.83489	4.78196	4.25132	4.66693	4.96677	4.39765	4.65133	4.88752	4.86148	5.02413	4.6734	4.96556	4.90983	5.33761	4.47984	5.34809	4.5373	4.57811	4.9793	4.51073	5.55453	4.79642	5.28117	4.93801	5.4178	5.96181	5.31649	5.32746	5.17774	4.74119	4.86052	5.15809	5.29151	4.90916
AADAC	4.59192	4.58892	4.48008	4.2259	4.53413	4.69308	4.7871	4.3039	4.01867	4.03217	4.33862	4.81173	4.68087	4.62132	4.66764	4.50515	4.26134	4.42008	4.80806	4.6754	4.87135	4.39947	4.61639	4.43378	4.90494	4.0879	4.39279	4.71636	4.05958	5.08249	3.93808	4.61996	4.54076	4.11215	4.43826	4.67299	4.66437	4.50074	4.83773	4.6535	4.54483	4.94279	4.45028	4.35722	4.00846	4.14697	4.69721	3.96586	4.44559
AADACL1	5.80702	6.0214	5.87343	5.90058	6.43875	6.64246	6.0375	6.13091	5.86862	6.28286	6.03853	6.22474	6.06252	6.05474	6.42272	5.92829	6.11578	6.18811	6.1671	6.01231	5.92775	5.83376	5.79069	6.04767	6.12091	5.72209	6.19475	6.1954	6.13363	6.42564	6.00629	6.4227	5.89373	6.10435	5.95683	6.30633	6.0691	5.94034	6.08851	5.79613	6.34759	6.02814	6.41058	5.65855	6.00467	6.28206	6.64449	6.10793	6.24447
AADACL2	4.08062	4.80671	4.54875	4.38134	4.29412	4.78331	4.34394	4.86226	4.5989	4.53785	4.58848	4.29903	5.05255	4.65834	4.54178	4.50464	4.25991	4.58527	4.36533	4.21468	4.50071	4.6683	4.40896	5.11832	4.99323	4.72101	4.59375	4.59119	4.17025	4.38421	3.94452	4.04606	4.84015	4.69779	5.22097	4.51198	4.52701	4.7862	4.38377	4.23916	4.30756	4.1697	4.82028	4.47603	4.79284	4.26245	4.7142	4.42686	4.47873
AADACL3	4.49008	4.71896	4.5446	4.27087	4.32194	4.75458	4.10258	3.89632	4.8434	3.55202	3.91665	4.85209	3.90268	4.42319	4.94206	4.28218	4.57829	4.57883	4.25105	4.88967	4.31428	4.18886	4.38421	3.97826	4.35549	3.54092	4.64337	4.912	3.94162	4.55269	3.63821	4.75552	4.34511	5.00983	4.35443	4.54969	4.12622	4.60494	4.14846	4.01223	4.73949	4.87588	3.69355	4.60122	4.16182	4.61377	4.63281	3.938	4.83093
AADACL4	4.18139	4.4151	4.75037	3.71178	4.51845	3.00006	4.163	4.06767	3.71068	3.11854	4.23379	3.72785	4.06577	3.83229	4.50803	3.84701	4.23476	4.50618	3.85503	3.9361	2.92103	4.36724	3.7967	4.3625	4.52128	4.3318	3.6838	4.04501	4.09329	4.04564	4.14011	4.41204	3.77174	3.68555	4.37894	3.81703	4.61518	4.33833	4.70685	4.15712	4.58241	3.92491	3.6546	3.6086	3.9607	4.78907	4.41536	3.45481	3.62692
AADAT	3.92815	4.28777	4.2186	4.29249	4.23872	3.64259	4.34384	4.55114	4.20537	3.90562	4.26854	4.29433	4.00258	4.33344	4.43934	3.95401	4.20048	3.78803	4.1374	4.12081	4.09968	4.31258	4.30377	4.3056	4.26815	4.17212	4.57378	4.03624	4.28686	4.38142	3.91044	4.32559	4.06306	4.49715	4.10119	4.36126	4.15955	4.54139	4.14624	4.2622	4.16189	4.29242	4.47471	4.20953	4.18601	3.73864	4.03194	4.2039	4.00721
AAGAB	6.27883	6.28556	5.32129	5.77578	5.91048	6.0967	5.73301	5.92271	6.12811	6.07968	6.10327	6.20499	6.04691	5.56293	5.92768	6.50554	6.20717	6.15199	6.21323	5.97759	5.88361	6.52857	5.99118	6.1802	6.13871	6.43917	6.14093	6.2268	6.31623	6.49025	5.93237	5.6172	6.08916	6.14553	6.16836	6.26136	6.04739	6.29486	6.1225	6.46343	5.2385	6.08127	6.30536	6.10564	6.72339	6.47635	6.20556	6.37076	6.02778
AAK1	4.65752	4.17369	4.70009	4.98817	3.99225	4.14512	4.49359	4.31561	4.90863	4.30761	5.09019	4.55061	4.65849	4.97857	4.63203	4.43728	3.70369	5.10584	4.51139	4.35116	4.44655	4.40647	4.96635	4.81635	4.36215	4.56945	4.79304	4.53212	4.97341	4.59646	4.16317	4.12675	4.68644	4.44098	4.9828	4.35451	4.70567	4.96613	4.72562	4.63177	4.96247	4.26724	4.50041	4.55937	4.24226	4.54883	4.75735	4.6969	4.4315
AAMP	6.03889	6.40518	6.0417	5.91397	5.94866	6.24875	6.41322	6.18124	6.09042	6.25756	5.98699	5.91329	5.54717	5.87667	6.18284	5.92669	6.1101	6.37365	6.04506	6.2721	5.64773	6.0765	6.31081	5.44476	5.97957	6.48088	6.19533	5.75144	6.16736	6.17236	6.3405	5.99207	5.75609	5.06669	6.20142	6.12329	5.89651	6.03584	6.02679	6.2559	6.7023	6.05344	6.25314	5.98699	4.94055	6.29818	6.04872	6.18755	5.59982
AANAT	3.8837	3.86537	1.70134	3.3014	3.24707	3.34953	4.00353	3.93531	4.49469	3.67665	3.89995	3.88128	4.04972	1.95396	4.13905	4.04178	3.87797	3.72652	4.32647	3.66878	3.87993	3.4953	4.02264	4.003	4.15926	3.66931	2.54394	4.19124	3.98914	3.2133	3.94782	3.82697	4.32018	4.03473	4.0575	3.80415	3.77174	3.92008	4.23634	3.8082	4.01195	3.20878	3.67282	3.2167	3.35487	3.66165	3.91702	3.37939	3.76833
AARS	8.24692	9.09164	8.57225	9.50568	8.07732	8.19496	9.51918	8.76457	8.91414	8.72852	8.93514	8.42168	9.26451	8.54619	8.02747	8.09634	8.26697	8.63381	8.26637	9.0587	8.27416	8.27288	8.54558	7.78267	9.26068	8.80155	8.82878	8.66077	9.17225	8.91588	8.8146	7.75132	8.4322	7.57983	8.94733	8.2481	8.66384	7.14774	8.69828	8.90992	7.8964	8.87386	8.33315	8.15332	8.32044	9.28833	8.72014	8.69067	8.10069
AARS2	5.27572	5.78306	5.92131	6.49274	6.26828	6.01657	6.19101	5.58092	6.03787	5.58258	6.50208	5.97682	5.74642	5.96919	5.43741	5.37768	5.71054	6.3553	5.63337	5.98527	6.05195	5.59782	6.46989	5.30223	5.80794	5.86142	6.24014	6.02402	6.03684	5.45428	5.80622	5.48106	6.04227	4.89274	5.93806	5.96796	5.89048	4.75322	5.94314	6.2496	5.0058	5.81994	5.25966	5.26105	5.9746	6.00612	5.7541	5.72624	5.65654
AARSD1	5.98527	6.21237	6.02504	6.66698	6.48624	6.01454	6.35557	6.25847	6.11517	6.12303	6.30959	6.63468	6.41408	6.37567	5.79332	5.97322	6.12706	5.57404	6.16681	6.27264	5.71841	6.16914	6.43022	5.84788	6.26022	6.24844	6.38053	6.51154	6.6739	6.52263	6.22762	5.40492	6.32361	5.55295	6.66144	6.17887	6.21377	5.35742	6.27911	6.1165	5.33335	6.43773	5.88933	6.66211	5.79814	6.70107	6.06768	6.29934	6.37419
AASDH	5.80222	5.76339	5.93159	5.83569	5.49315	5.75498	6.01098	5.36157	5.99554	5.95983	5.52891	5.4178	6.09644	5.96108	5.3732	5.42055	5.69809	6.01426	5.34498	5.90338	5.5188	5.79678	5.91679	5.35846	6.05091	5.81866	5.75275	5.88313	5.91241	5.85255	6.35015	5.1981	5.72325	4.96118	5.69548	5.62136	5.84522	5.01753	5.56188	5.71197	5.30793	5.38839	5.74881	5.09041	5.61119	6.18966	5.3424	5.94363	5.1107
AASDHPPT	6.21349	7.1123	6.95178	6.93965	6.18743	6.65314	6.45058	6.67506	6.68825	6.98612	6.45644	6.89072	7.20586	6.71036	6.38246	6.62978	6.44945	6.57746	6.80223	6.53423	6.01814	6.4415	6.50066	6.33006	6.631	6.16074	6.54304	6.61408	6.75442	6.7466	6.84262	6.2621	6.31303	6.22858	6.57689	6.04504	6.68044	6.25159	6.7314	6.65246	6.40319	6.51473	6.46101	6.34247	6.39349	6.31661	6.63891	6.68754	6.85942
AASS	4.85152	4.75144	4.84583	4.88661	4.7686	4.71976	4.58316	5.08752	4.62745	4.54034	4.58775	4.73922	4.5468	4.8573	4.35926	4.58444	4.58011	4.50622	4.87937	4.75929	4.64649	4.7263	4.78001	3.84058	4.6958	4.136	4.70592	4.66144	4.43098	4.55712	4.93076	4.65078	4.60218	4.71432	4.72142	4.66197	4.61826	4.80283	4.60544	4.37338	4.58616	4.67928	4.17068	4.66244	4.77676	4.63516	4.83505	4.61088	4.2589
AATF	7.77631	7.595	7.54162	7.66553	7.83686	7.23541	8.18091	7.6	7.51167	7.85942	7.46539	7.18332	7.72286	7.53403	7.43465	7.6	7.51208	7.50721	7.58122	7.63592	7.48833	7.43929	7.59017	7.23064	7.473	8.28764	7.487	7.44618	7.81295	7.91537	7.56542	7.6651	7.77058	7.64126	7.42232	7.79675	7.29266	7.54784	7.63732	7.71102	7.4534	7.74172	7.81391	7.73625	7.24362	8.06735	7.64321	8.0139	7.81346
AATK	5.08725	5.1262	5.33438	5.16017	5.71756	5.31226	5.1674	4.7619	5.3934	4.82837	5.25538	5.21057	4.79127	5.54166	5.88176	5.22435	5.55637	5.60828	5.14376	5.11991	5.58797	5.22251	5.24058	5.50444	5.27496	5.22283	5.41695	4.86918	5.16253	5.32201	5.28798	5.32929	5.85797	6.27352	5.19364	5.77051	5.51664	5.76167	5.12081	5.41511	5.66502	5.3225	5.42469	6.0205	5.84304	5.50444	5.34888	4.94958	5.13975
ABAT	4.73351	4.69436	4.89024	4.86645	4.92817	4.25475	4.34549	5.08577	4.95032	4.83143	4.56632	4.21555	4.79135	4.81781	4.57732	5.02501	4.81562	5.16464	4.87964	4.91501	5.15295	4.961	5.03516	4.77478	4.47834	4.61496	4.84592	4.6641	4.62816	4.63367	4.44454	4.86436	5.07168	4.97461	4.83029	5.29217	5.05604	4.57639	4.58629	4.52844	4.57283	4.64273	5.49046	4.32642	4.68773	4.67793	4.9126	4.42655	4.13304
ABCA1	9.65654	8.70713	8.9209	8.02847	7.87076	9.2912	8.62737	8.68916	7.58836	7.24524	8.24441	8.32725	8.26002	8.68761	10.0475	9.34018	8.80222	8.14814	9.02008	8.61221	9.86506	9.53509	8.13755	9.74305	7.78267	9.67064	8.536	7.30601	7.74306	6.59668	7.03048	8.70713	8.52319	9.81091	8.51828	8.87647	9.06215	10.1526	8.28537	8.44394	9.99966	8.41919	8.31361	9.90718	9.572	8.55127	8.99368	8.12526	8.0199
ABCA10	4.73718	4.68573	4.87063	4.83702	4.8267	4.53051	4.83611	4.73971	4.5782	4.73559	4.34328	4.34567	4.65569	4.83575	4.69408	4.20287	4.72184	4.70391	4.13111	4.42159	4.18654	4.29748	4.66676	4.70051	4.43876	4.33474	4.52852	4.90215	4.46441	4.61434	4.81389	4.39389	4.74857	4.52394	4.57501	4.84868	3.75256	4.78759	4.73157	4.32944	4.42822	4.80598	4.80953	4.00243	4.71331	4.42833	4.30658	4.67895	4.40422
ABCA11	4.53581	4.87463	5.18838	4.72302	4.99943	4.82515	4.80678	4.93842	4.78196	4.66102	4.22628	4.71404	4.88657	4.58768	4.75561	4.73586	3.99657	4.55491	4.77649	4.88282	4.89936	4.56895	4.50567	4.78071	4.63457	4.69447	4.77767	4.94586	5.03029	4.621	5.33244	4.61496	4.50437	4.58183	4.87329	4.38009	4.81173	4.90509	4.7651	4.28888	4.55219	4.7341	4.60326	4.42348	4.24388	4.84675	5.08328	4.84813	4.49346
ABCA12	3.50184	3.86345	3.92351	3.54865	3.82913	4.1445	3.35535	3.65548	3.6392	3.14965	3.82959	3.45565	4.00067	3.97966	4.49502	4.00824	4.06949	3.72729	3.65485	4.20055	3.3101	3.87005	3.82753	3.2798	3.96731	3.69721	4.13114	3.53617	3.96611	4.05333	3.69545	3.7209	4.21855	3.83331	3.74126	4.35702	3.79584	3.70861	3.79511	3.81918	4.50414	3.77554	3.44852	3.31397	3.97995	3.8993	3.84755	4.06323	3.57877
ABCA13	5.63357	3.88022	5.01813	3.85671	3.69258	5.49299	4.29963	5.13683	3.82149	3.94708	3.03727	3.68465	4.14457	4.62787	4.93385	3.52764	5.5351	2.91057	4.50219	4.77365	3.50196	5.01542	3.99419	5.54919	3.83574	4.67554	3.53131	3.82453	4.25803	3.37939	3.90259	7.0578	4.65488	4.0528	4.07364	7.29417	4.7562	7.55478	3.81587	5.97138	4.30904	3.80968	3.81729	6.68503	4.6135	4.35573	4.06401	6.54973	4.65978
ABCA2	4.81372	4.43342	4.62319	4.29236	5.19538	4.76254	4.90482	4.72452	4.70659	4.88463	4.4593	4.40792	4.94683	4.21438	4.85745	4.66732	4.77113	4.80923	4.45851	4.80442	4.85429	4.62299	4.88758	4.68042	4.57248	5.07217	4.49585	4.82123	4.95987	4.85097	4.6452	4.60749	5.06614	4.73928	4.88276	4.72075	4.64283	5.02976	4.44102	4.63745	4.57147	4.92248	4.58679	4.62563	4.72496	4.51528	4.37838	4.59644	5.05741
ABCA3	5.22192	5.3029	4.95954	5.14023	5.28095	4.11065	5.37255	5.22867	5.46248	5.20165	5.20137	5.1857	5.06981	5.28744	5.08725	4.12769	5.29345	5.22632	4.8152	5.1616	4.52619	4.97261	5.08585	4.65948	5.23007	4.91046	5.12464	5.21076	5.30929	5.09899	4.87812	5.08194	5.36404	5.50211	5.03894	4.83979	5.15461	4.76181	5.48884	5.35269	4.98191	5.35484	4.85918	4.35604	4.92357	5.34997	5.04616	4.96019	4.85993
ABCA4	4.00921	4.54432	4.10694	3.67	4.56208	4.53022	4.52162	4.41873	4.76315	4.66771	4.4733	4.65664	4.11447	4.13106	4.7816	4.80048	3.92866	3.91851	4.26102	4.72179	4.51741	4.55074	4.05995	3.81294	4.8324	4.35405	4.47446	4.31649	5.15674	4.52735	4.54471	3.7255	4.5533	4.71797	4.14574	3.78777	4.24028	4.96677	5.06219	4.70251	4.49787	4.87569	4.49751	4.92029	4.42303	5.01536	4.28853	4.21166	4.51213
ABCA5	3.90414	4.023	4.33606	4.11558	4.0939	3.95903	4.11613	4.03008	4.21664	3.9764	3.47384	4.20022	3.7573	3.97253	3.98521	4.14091	3.9214	4.02017	4.11292	3.94816	3.72416	4.41495	4.06524	4.37727	4.21487	4.12204	4.14868	3.71914	4.33916	4.12705	4.14022	4.22506	3.98886	4.09674	4.18498	3.61669	4.38389	3.7932	3.93776	4.33248	4.29366	3.98293	4.01269	3.9128	3.79091	3.98521	4.091	4.15695	4.18021
ABCA6	4.58957	4.27988	4.82444	4.61883	4.36638	4.61859	4.17492	4.5967	4.50529	4.859	4.69769	4.62699	4.70088	4.49977	4.61953	4.64186	4.58424	4.98736	4.73841	4.73	4.24609	4.11929	4.4246	4.23738	4.66609	4.4794	4.51857	4.29668	4.55846	4.82628	4.73774	4.20529	4.36983	4.71593	4.49872	4.63076	4.82273	4.92428	4.47578	4.24592	4.49299	4.87591	5.10893	4.56676	4.5711	4.61172	4.61088	4.58262	4.92364
ABCA7	4.50313	4.12022	4.96914	4.48914	4.30667	4.8292	4.16262	4.42766	4.72335	4.41525	4.67409	4.70272	4.22022	5.40169	4.93178	4.65314	4.28402	4.61176	5.0055	4.10021	4.433	4.45603	4.59448	4.2504	4.59456	4.53322	4.46531	4.82876	4.71094	4.8076	4.89181	4.71756	4.41823	4.46806	4.57172	4.57151	4.83655	4.56945	4.49493	4.40951	4.19295	4.80274	4.56758	5.05766	4.39564	4.37937	4.74628	4.29681	4.86185
ABCA8	4.13113	4.65543	4.76678	4.49405	4.3977	4.34198	4.29359	4.25539	4.71134	4.6481	4.29628	4.46466	4.30449	4.50438	4.58251	4.89997	4.5516	4.29445	4.69551	4.74794	4.29215	4.59058	4.62432	4.10568	4.44017	4.35735	4.34911	4.41164	4.30251	4.1913	4.65192	4.67588	4.34203	4.36422	4.64395	4.28077	4.3102	4.847	3.92494	4.43788	4.63848	4.36762	4.54419	4.39025	4.63454	4.5115	4.20424	4.58126	4.74666
ABCA9	4.45762	4.8132	5.08467	4.60268	4.88765	4.59629	4.63838	4.56583	4.72832	4.78159	4.72885	4.79939	4.88873	4.391	4.75145	4.8422	4.50049	4.70076	4.25002	4.98673	4.65022	4.73604	4.95765	5.03111	4.73161	4.91491	4.54048	4.36744	4.69882	4.8846	4.59163	4.38614	4.89147	5.15509	4.63465	4.51573	4.71402	4.48677	4.70599	4.71985	4.49146	4.47799	4.78438	4.77376	4.63922	4.79996	5.17354	4.6358	4.70752
ABCB1	4.33594	5.20182	4.89861	5.11889	4.89699	4.92293	5.03258	5.02542	5.66411	5.41812	4.94834	4.97762	5.45222	5.44988	4.23002	4.28212	4.62097	5.60289	4.60555	5.31108	4.82829	5.32331	5.47804	5.1514	5.97847	5.7558	5.13097	5.78506	5.49207	4.70617	5.92627	3.6476	5.0075	4.24276	5.26737	4.4038	5.15173	4.7921	5.04112	6.08232	4.73491	4.91133	4.75788	5.20464	5.19077	4.95685	4.40718	5.71499	5.34143
ABCB10	6.6912	6.91087	6.71321	6.55507	6.24116	7.08423	6.93448	6.24064	6.2171	6.54305	6.76427	6.75652	6.88068	6.91087	6.89593	6.26612	6.95511	6.37868	6.39542	6.72651	6.20389	7.10636	6.48361	6.6173	6.53796	6.88311	6.42188	6.98783	6.11193	6.60583	6.44314	6.7135	6.21432	6.23186	6.11037	6.80272	7.13251	6.75795	6.62362	6.82704	6.60203	6.68637	6.96866	6.52571	6.12974	6.4647	6.95693	6.82347	6.75825
ABCB11	4.78738	4.52432	5.11005	4.70737	4.38174	5.11963	5.31187	3.65751	4.70689	4.66001	4.72425	5.10991	5.00446	4.65425	4.79284	5.23428	4.56981	4.52544	4.65638	4.52486	4.40679	4.98361	4.55404	4.83926	4.57676	4.29223	5.05119	4.7051	4.2336	4.60419	4.81886	4.33269	4.52009	5.6677	4.35315	4.84467	5.31982	5.81314	4.79605	4.82972	4.36238	4.86995	5.05522	4.97052	4.89063	4.76891	4.85959	5.05393	5.00498
ABCB4	4.7224	4.86153	4.24668	4.34789	4.25877	4.13512	4.92192	5.20773	5.3071	5.21669	4.24664	5.07783	4.71215	4.85497	4.12313	4.77226	4.73827	4.72924	4.79416	4.03671	4.83102	3.75292	4.99287	4.73929	4.61695	4.85755	4.13971	4.72999	4.83908	4.51836	4.76454	4.61298	4.74727	4.47015	5.19779	4.33515	4.17185	4.36924	4.76962	4.79321	4.61771	4.59861	4.77393	4.83199	4.27344	4.80709	4.70243	5.25416	4.59763
ABCB5	4.20601	4.16924	3.88441	3.19105	4.31263	4.68109	3.64934	3.00183	3.86907	3.40561	3.99093	3.81526	4.17974	3.93892	4.30381	3.84463	3.79138	4.34212	4.30107	4.06128	3.69484	3.83816	4.01432	3.59766	3.48921	4.08134	3.67493	2.7115	3.94324	3.75375	4.32913	3.4179	4.02506	3.71854	3.46713	4.30988	3.94187	4.38186	4.10653	3.99276	3.6918	3.85652	2.94328	3.70306	4.19083	3.78465	3.65155	3.72946	4.49425
ABCB6	6.09534	5.33118	4.83498	5.20146	5.86779	5.2235	5.69025	5.33385	5.16168	5.56711	5.73615	5.22038	4.87399	5.36091	5.50639	5.17997	5.89789	5.16606	5.30688	5.33166	5.75742	5.31995	5.44936	5.33998	5.54488	5.67442	5.17926	5.38444	5.01627	5.43876	5.21755	6.20064	5.47386	6.0669	5.15103	5.12865	5.83705	6.30419	5.36813	5.53299	5.47521	5.39537	5.63166	4.92541	5.92574	5.6189	5.98823	5.38733	5.24807
ABCB7	5.89232	6.59417	6.55859	6.64079	6.25369	6.1503	6.78022	6.50177	6.54181	6.47489	6.86334	6.71609	6.38496	6.51647	6.19608	6.14417	6.40192	6.41851	6.05119	6.25018	5.93755	6.61106	6.8044	5.83864	6.01586	6.06797	6.48533	6.61414	6.60873	6.66663	6.47784	6.2316	6.14705	5.21861	6.50614	6.54083	6.61262	6.00837	6.65535	6.69348	6.84609	6.37868	6.64297	5.86279	6.39068	6.57707	6.40871	6.53521	6.97798
ABCB8	4.70692	4.53454	4.23437	4.32553	4.80294	4.2546	4.38302	4.50201	4.30252	4.64875	4.05343	4.37957	4.77714	3.07228	4.69436	4.4099	4.091	4.56402	4.30941	4.80982	4.61405	4.59897	4.32855	4.31113	4.56281	4.93847	4.40324	4.65332	4.67173	4.94379	4.85819	4.70484	4.50844	4.66437	4.82285	3.81963	4.35979	4.01093	4.98999	4.95038	3.93857	4.01297	4.46033	4.91541	4.59882	4.32207	3.80202	4.00337	4.6387
ABCB9	5.57385	5.63014	4.94253	6.12126	5.51398	4.72213	5.52759	5.45237	4.86823	5.05839	4.87863	5.49493	5.20586	4.45301	5.35269	4.62535	5.00647	4.39773	5.1981	5.73446	5.06134	5.40183	4.8191	4.78582	5.17226	5.00533	4.98342	4.64954	5.04765	5.02106	5.06797	4.3372	4.94305	4.35053	4.57676	5.5155	5.17243	4.90182	5.92295	4.95451	4.54948	5.36091	5.38893	5.53544	4.96721	5.72111	5.27373	5.53402	4.94258
ABCC1	4.97217	5.16047	4.12141	4.98086	4.92379	4.63367	4.8445	4.65898	4.70379	4.47831	4.31792	4.62764	4.72643	4.72031	4.81851	5.17043	4.89753	4.81601	4.92208	4.80841	5.06897	5.04079	4.75694	4.4758	4.52745	4.67812	4.99713	4.61446	4.86515	5.01643	4.75483	4.48866	5.05323	4.94741	4.67108	5.01264	4.85531	4.70416	4.91108	4.92444	5.06813	4.67651	4.71406	4.71703	4.8998	4.87575	4.98864	4.79156	4.80443
ABCC10	5.50377	5.53663	5.53032	5.28383	5.58276	5.52035	5.74579	5.443	5.47492	5.28833	4.95111	5.0891	5.28786	5.54401	5.72071	5.14159	5.27527	5.26499	5.32512	5.2453	5.56677	5.15461	5.54453	4.85679	5.59945	5.82755	5.3748	5.26318	5.42848	5.4298	5.44177	4.84526	5.27156	5.13422	5.5133	5.35283	5.31935	4.80713	5.33835	5.63185	5.6827	5.21612	4.78849	4.83957	5.26265	5.39189	5.56587	5.41057	5.22927
ABCC11	4.20255	3.75332	4.33669	4.63058	3.97121	4.50737	4.16392	4.41625	4.57837	4.287	4.7693	4.63439	4.21166	4.67315	4.10384	4.62246	4.15723	4.35688	4.77077	4.714	4.29055	4.22077	4.13716	4.00913	4.31208	4.40301	4.65994	4.50864	4.40611	4.27681	4.59556	4.63363	4.22061	4.47133	4.50668	4.23892	4.47853	4.46642	3.76148	4.10282	4.34734	4.1833	4.66337	4.44375	4.62457	3.8242	3.95797	4.40176	4.35573
ABCC12	3.86184	4.03397	4.22105	3.81035	3.23093	4.09249	3.6811	4.08741	3.8956	4.05187	3.695	4.11662	4.16935	3.11246	3.73277	4.51392	4.02479	4.24701	4.07188	3.95935	3.76346	4.13944	4.52639	3.84575	4.21975	4.15175	4.19875	3.79394	3.99396	3.97725	4.121	3.89307	3.78361	4.4502	3.7016	4.02728	4.20171	3.75894	3.91129	3.94478	3.8339	3.90212	3.78176	3.9801	4.10528	3.81575	3.40518	4.13062	4.00804
ABCC13	4.7161	4.82167	4.31195	4.66072	5.37413	5.0255	4.42633	4.91525	4.85838	4.64695	4.90451	5.37466	4.85665	5.16798	4.83747	4.83822	4.90514	5.12221	4.87955	4.73666	5.27419	5.06068	4.65418	5.12098	5.09194	4.96273	5.27258	4.93251	4.38182	5.01096	4.60285	4.99782	4.91814	5.04962	4.76315	5.15227	7.02634	4.89703	4.86767	4.76887	4.68537	5.15708	4.80078	5.14424	5.22615	4.50891	5.16935	4.70753	4.89219
ABCC2	4.39671	4.42481	4.68575	4.5286	4.80768	5.04622	4.54072	4.59422	4.27894	4.43495	4.51686	4.25239	4.17669	4.84208	4.59556	4.68665	4.42563	4.58931	4.27708	4.52027	5.14114	4.46725	4.19366	4.76439	4.38615	3.86875	4.6558	4.37278	3.55424	4.55572	4.24063	4.71907	4.64588	4.68385	4.77466	4.67605	4.8448	4.38551	4.53617	5.0332	4.48949	4.65177	4.34203	4.73289	4.52958	4.43543	4.6593	3.65983	3.92651
ABCC3	6.68535	5.7338	5.61081	5.37533	5.62108	5.59683	5.67259	5.81299	5.6545	5.94728	5.61818	6.1038	6.00394	5.64096	6.28927	5.97415	7.03039	5.87995	6.52631	5.82355	5.9506	6.53942	6.37554	6.14738	6.08749	6.66885	6.10629	5.51477	5.59504	6.43574	5.59573	6.14092	6.3318	5.83268	5.51308	6.14327	6.22494	5.87598	6.10373	6.01351	5.86267	5.50761	6.22882	6.19115	6.38515	5.62628	6.59844	5.94971	5.69185
ABCC4	7.16339	5.46818	5.23581	5.66969	5.41914	5.7708	5.44556	5.87636	5.86251	5.85828	5.23198	5.75145	5.49044	5.52006	6.45698	5.22853	6.66424	5.91193	7.00014	5.5496	4.86641	6.09168	5.77235	6.34725	5.67184	5.8138	5.864	5.57662	5.58116	5.98939	5.65481	5.50935	5.73686	5.24929	5.56711	5.85092	6.83464	6.07893	5.17171	5.39208	5.37144	5.72398	5.86827	5.5485	5.26624	5.56961	6.51194	5.78943	5.74678
ABCC5	6.10665	5.41526	5.85686	5.47337	6.72483	5.79396	5.50243	5.48154	5.878	5.85661	5.89395	5.44878	5.37585	6.68503	5.84545	6.03237	5.7541	6.4788	6.00685	5.68821	6.27883	5.71159	6.33639	6.35386	6.01977	5.88072	5.44659	5.71015	5.60037	5.6375	5.69424	7.23651	6.29656	6.46284	6.0235	5.75696	6.07524	6.26078	6.13446	5.6187	5.87621	5.87621	6.29656	6.35925	6.38321	5.76855	6.04506	5.69936	5.98625
ABCC6	4.44681	4.5066	4.6737	4.80084	4.53435	4.68551	4.48497	4.48045	4.51915	4.54298	4.43734	4.23327	4.46398	4.56548	4.60837	4.37982	4.44616	4.57699	4.52169	4.36507	4.22501	4.81476	4.26203	4.77207	4.70412	4.54587	4.63168	4.58449	4.26686	4.41828	4.50132	4.3183	4.34624	4.83653	4.60691	4.59691	4.53612	4.61891	4.46165	4.62066	4.3299	4.68807	4.46112	4.37251	4.58899	4.33289	4.62804	4.27571	4.35369
ABCC6P1	4.74228	4.41578	4.69255	4.7818	4.48789	5.05475	4.87125	4.61985	4.47785	4.74846	4.67067	4.7112	4.30309	5.00033	4.80722	4.86066	4.54807	4.59065	4.89646	4.64115	4.65291	4.92505	4.51088	4.88789	4.48567	5.18333	4.46129	4.7159	5.29275	4.88892	4.7621	5.49791	4.36262	4.66642	4.64832	5.17191	5.04031	4.33402	4.82872	5.07458	4.44701	4.53493	4.63738	4.57243	4.66315	4.87259	4.73221	4.01851	4.55174
ABCC6P2	4.99986	4.77882	5.0606	5.33825	5.20395	5.47594	5.15194	5.13557	5.11682	4.97444	5.3313	5.28306	5.25937	5.00198	5.07328	5.10825	4.995	4.83386	5.27926	5.28935	5.33888	5.04955	5.28004	5.00939	5.5398	5.07826	5.00605	5.26191	5.29068	4.81029	4.95079	5.3685	5.08704	5.55815	5.02003	5.59526	5.18966	5.78219	5.27234	5.20385	5.68391	4.95621	5.30049	4.80451	5.86779	5.49076	5.06697	5.19685	4.94753
ABCC8	4.03891	3.6885	3.7211	4.1987	3.49598	3.76321	3.86828	3.11593	4.08615	4.04765	3.7668	4.20537	3.94842	4.07227	3.67461	3.19015	3.91755	4.47293	3.84978	3.75881	0.0143553	4.21975	4.30287	4.13056	4.16226	4.06162	4.78519	3.99146	3.80415	3.46447	4.31514	2.87027	3.67445	4.72744	2.93608	4.51959	4.05133	3.9121	3.88665	3.95845	4.04434	4.21751	4.00222	4.14085	4.01461	3.66576	2.64209	3.60513	4.23471
ABCC9	4.52366	4.37828	4.98519	4.78997	5.03636	4.65266	4.61601	4.79192	4.29514	4.90509	4.71977	4.76198	4.70302	4.37866	4.74649	4.61115	4.77989	4.54864	4.8164	4.72655	4.93435	4.78632	4.42069	4.78687	4.35154	4.90901	4.71358	4.32034	4.37534	4.45488	4.68105	4.91958	4.80282	5.02186	4.40006	4.51234	4.78911	4.74339	4.69543	4.58022	4.08984	4.09754	4.92765	5.03389	5.10671	4.8661	4.63819	4.89396	4.94809
ABCD1	5.28821	5.27269	5.80136	4.9692	4.2661	5.45237	5.32582	5.05078	4.53117	4.67239	4.49038	4.76214	5.25425	4.83615	5.22727	4.94643	5.00139	4.88113	4.66106	5.00369	4.5721	4.8751	5.13595	5.13025	4.90271	5.64202	4.89029	4.7797	4.83248	4.94285	4.62435	4.47374	4.50322	5.35806	4.66906	5.53197	5.11145	5.69527	5.05301	4.9947	5.43907	4.73312	4.45751	4.72542	4.85072	5.44848	4.99166	4.9	5.09257
ABCD2	4.44195	4.52293	4.15207	4.5517	4.15162	3.79927	4.30225	4.80086	4.16901	4.1891	4.34331	4.03683	3.69611	3.9317	4.12258	4.30561	4.25242	4.39332	3.98942	4.24012	3.98775	3.66565	3.93356	4.02046	4.47994	4.20142	4.39606	3.94628	4.46939	4.45426	4.20987	4.08801	4.13404	3.95232	4.25553	4.4993	4.55418	4.29983	3.97598	3.86749	4.16319	4.05821	4.54599	3.88595	3.54735	4.22427	3.9733	4.34117	4.42939
ABCD3	6.12151	5.63244	6.04739	6.17748	5.81222	5.98503	5.98345	5.85413	5.96083	5.92084	6.11488	5.97957	6.13421	5.93632	6.01563	5.27373	5.96575	5.56486	5.9388	6.06665	6.09931	5.57314	5.81797	5.41363	5.88221	5.5095	5.92108	5.69444	6.18588	5.96871	5.86374	6.07026	5.5526	5.50639	6.25191	6.22013	5.77535	5.38961	5.46676	5.98601	5.79419	6.01043	5.9885	5.78286	5.55779	6.04042	6.0547	6.1369	6.26801
ABCD4	4.5232	4.52664	4.62746	4.4044	4.43307	4.67882	4.41323	4.53853	4.76173	4.64596	4.55356	4.57488	4.28821	4.65167	4.54909	4.48949	4.32735	4.59991	4.46798	4.54501	4.63256	4.49976	4.76121	4.58223	4.77463	4.57988	4.27645	4.60642	4.42906	4.40018	4.57857	4.5633	4.63386	4.35071	4.65263	4.6459	4.22384	4.66751	4.66728	4.67765	4.65579	4.46988	4.44102	4.52811	4.14439	4.128	4.63861	4.73991	4.32528
ABCE1	6.73239	6.9629	6.42788	7.43201	6.39956	6.95708	7.11513	7.066	6.86545	7.26432	6.95569	6.8807	7.20132	6.80377	6.8245	6.64946	6.35236	6.71346	6.91573	7.35961	6.36132	6.53598	6.65258	6.55038	7.15516	6.70237	6.99371	6.93946	7.56264	7.15214	7.11466	5.96394	6.66364	5.25811	7.13881	6.59586	6.72319	5.44082	6.79878	7.09102	5.43007	6.90441	7.11558	6.49775	6.18168	7.18985	6.60271	7.30088	6.83223
ABCF1	7.89126	8.20516	8.07362	8.25808	8.37924	8.01248	8.69092	8.26765	8.33467	8.20809	8.17472	7.71759	8.05358	7.65758	7.68699	7.78184	7.94893	7.82474	7.86551	8.46285	7.11999	7.6183	7.69542	7.22466	8.18765	8.3705	8.22253	8.02589	8.39128	8.08302	7.95195	7.37576	7.88304	7.16431	8.14212	7.97261	7.92557	6.91062	7.82667	8.70125	7.50168	8.05646	7.8451	7.59549	7.84899	8.86282	7.93576	8.34334	7.96818
ABCF2	5.05773	5.02396	5.19545	5.08682	5.05091	4.88657	5.40687	4.54674	4.97096	5.33555	5.57222	5.25135	4.961	5.03629	5.02291	5.25589	5.18687	4.97358	5.08091	4.88681	4.5989	4.96529	5.08518	4.65952	5.20433	5.44019	5.40673	4.97382	5.37889	5.40418	5.40823	5.01401	5.00406	5.14023	5.21623	5.04929	5.29874	4.31545	5.41146	5.35756	5.29942	5.49975	4.89545	4.90638	5.70267	5.58475	4.91315	5.24488	5.0864
ABCF3	5.35421	4.81806	5.59322	5.64164	5.79032	5.35535	5.83505	5.30804	5.132	5.14152	5.13541	4.92736	5.20624	5.14392	4.72024	5.1674	4.78849	5.19819	5.59801	5.32056	5.09569	5.25146	5.40647	4.96687	5.17828	5.8382	5.48217	5.50998	5.66695	5.35703	5.34127	4.83416	5.07901	4.52992	5.51519	5.34228	5.46692	4.44136	5.5517	5.59271	4.77592	5.5398	4.53467	4.51676	4.90039	5.31626	5.1584	5.29976	5.30999
ABCG1	4.5617	5.1603	4.76121	4.93848	5.04485	4.97207	5.02187	5.18934	4.81693	4.57642	5.08927	4.74242	5.17005	4.87378	4.92046	4.91151	4.87015	5.09739	4.84426	4.66347	4.94091	4.9248	4.88178	5.08662	4.85324	4.99141	5.18541	5.00479	4.65439	4.88998	5.14717	4.8878	5.02582	5.33043	4.97039	4.94398	5.08575	5.57232	5.01113	4.92971	5.17619	4.70615	5.24542	5.16261	5.40438	5.14508	5.10625	4.81589	5.18795
ABCG2	3.43711	3.94918	4.2522	3.98848	4.10082	3.52052	3.22702	3.06842	3.80483	3.26388	4.24288	3.34381	3.62169	4.21629	3.88099	3.62003	3.83751	2.6358	2.93121	3.56025	3.39309	4.17506	3.9361	3.97067	3.65716	4.35167	4.39122	3.59833	3.99195	2.94328	3.41919	4.03155	3.74404	4.02686	4.27455	4.31044	3.62045	3.5704	3.72356	2.93121	4.11175	3.39924	3.75471	3.86488	4.34482	3.84713	3.9639	3.89409	4.04346
ABCG4	4.56926	4.52785	5.07664	4.87399	4.60487	4.92081	4.53997	5.15336	4.79736	4.98972	4.69398	5.20893	4.35513	5.14264	4.91093	4.97746	4.90661	4.90944	5.18048	4.77131	4.90465	4.65967	4.73378	5.15235	4.97352	4.60919	4.97031	5.12898	4.86143	4.77588	4.80242	4.47383	4.86066	4.96029	5.09041	4.63723	4.91321	4.23374	5.08585	4.71842	5.54717	4.37314	5.08784	5.06676	5.26051	5.13975	5.42499	5.05953	4.59458
ABCG5	4.4884	5.06376	4.26432	4.6204	4.73827	4.75475	4.86458	4.98759	4.55362	4.87913	4.72693	4.64747	4.67521	3.60838	4.74455	4.4159	4.42717	5.01813	5.42613	4.59246	4.24342	5.02237	4.69482	5.09835	4.63604	4.38289	4.93157	4.733	4.39678	4.7793	4.89635	5.62155	4.98748	5.15683	4.61029	4.71618	4.48769	5.36974	4.49181	4.60337	5.14906	4.51882	4.33261	4.53361	4.71366	4.70586	5.05329	4.18748	4.68997
ABCG8	4.10582	4.76831	4.97835	4.61735	4.12895	4.86504	4.60312	4.71789	4.3065	4.34904	4.56973	4.18952	4.85951	4.26601	4.47274	4.41973	4.15064	4.30658	4.66016	3.96329	4.74264	4.65392	3.81575	4.97575	4.94724	4.31428	4.55583	3.38716	4.46529	4.60596	4.65314	3.96455	4.69981	4.30247	3.93497	4.34689	4.82751	4.57398	4.54921	4.13155	4.25315	4.29474	4.18444	4.68366	4.45905	4.82068	4.68985	4.51764	4.39576
ABHD1	5.52335	4.95503	4.66024	5.14547	5.26856	4.79192	5.00868	4.63694	4.74597	4.57341	4.41119	4.80691	4.71426	4.53866	4.52088	4.16842	5.11376	4.77677	4.48333	4.42821	4.96574	4.84644	4.69837	4.19569	4.2833	5.29298	4.46511	4.28008	4.74765	4.94509	4.84235	5.14579	4.51018	4.49497	4.56901	4.67825	5.25199	4.59348	4.75195	4.80781	4.91525	4.88123	5.01875	5.04922	4.88947	4.8525	4.24246	4.79106	4.76419
ABHD10	6.58299	6.67259	6.29791	6.5979	7.00087	6.73404	7.1257	6.80984	6.64328	6.63989	6.53611	6.01016	6.42752	6.76016	5.69666	6.35353	6.23106	6.20281	6.40697	6.91951	6.51216	6.62301	6.60742	6.0004	6.59596	6.39781	6.3951	6.47753	6.48241	6.54431	6.19074	6.37627	6.3699	6.30988	6.73733	6.87483	6.08717	5.69386	6.38796	6.8481	5.64259	6.72145	6.31283	5.98426	5.91072	7.1993	6.55919	6.88858	5.72801
ABHD11	4.36159	3.91621	4.5913	4.65511	4.12163	4.6911	4.19756	4.32042	4.75835	4.9338	4.69958	4.67041	4.68113	5.05131	4.65371	4.4234	4.23073	4.54814	4.30493	5.05287	4.45564	4.65381	4.79894	4.70985	4.22177	4.80298	4.63866	4.89523	4.79973	4.89018	4.33606	4.885	4.77902	4.70477	4.84288	4.30369	4.77009	4.72617	4.72512	4.83148	4.8725	4.53869	4.4041	5.15651	4.70107	4.79482	4.70453	4.69565	4.8192
ABHD12	5.11129	5.03516	5.59288	5.57565	5.2755	5.18579	5.43827	5.44431	5.28339	5.3732	5.35306	5.49975	5.34116	5.21475	5.25187	5.3617	5.28957	5.20734	4.89887	5.23183	4.69114	5.60074	5.26202	4.99728	5.0455	5.37293	5.49545	5.5375	5.32429	5.59801	5.28594	5.15825	5.00375	4.87683	5.29003	5.69648	5.1691	5.37306	5.02266	5.27625	5.24097	5.32298	5.19258	5.16806	4.80691	5.70307	5.38733	5.17491	5.31924
ABHD12B	4.60673	4.602	4.50965	4.58589	5.06967	5.12427	4.51333	4.85355	5.07629	4.57069	4.94698	4.88377	4.59451	4.60767	4.9788	4.54165	4.34195	4.76482	4.71502	4.8175	4.94979	4.81512	4.90916	4.53505	4.93138	4.91738	4.81549	4.51708	4.63192	4.95583	4.72783	4.63432	3.90414	4.73799	5.0298	4.82898	4.79994	4.60476	4.50172	5.06321	4.5276	4.43945	4.95675	4.54858	5.25547	4.84358	5.04399	4.46593	4.92222
ABHD13	4.85108	4.83422	5.18062	4.77365	4.69926	4.70843	4.62093	4.89831	4.804	4.43901	4.71404	4.77328	4.41827	4.93767	4.70532	4.68319	4.60856	4.51925	4.44175	4.67023	4.75316	4.35059	4.78232	4.67845	4.61393	4.91686	4.46877	4.81686	4.473	4.61255	4.67953	4.77404	4.46088	5.12726	4.28589	4.76843	4.64594	4.9519	4.57887	4.58594	4.3252	4.2428	4.12692	4.94938	4.7436	4.61745	4.9219	4.20312	4.84161
ABHD14A	5.98453	6.58897	6.13211	6.32442	5.92229	6.20281	6.94249	6.40925	6.53299	6.78257	6.5626	6.3024	6.43414	6.2785	5.99796	5.79181	5.77403	5.91813	5.95667	6.48992	5.65616	5.94602	6.01454	5.66087	6.61512	6.40219	6.70354	6.57677	7.07473	6.43414	6.97941	5.89585	6.22512	4.46961	6.64612	6.17913	6.10853	4.76174	6.77588	6.79892	5.5547	6.89384	6.28882	6.02402	5.198	6.97618	6.01202	6.73761	6.74643
ABHD14B	5.67346	5.57365	5.84611	5.9142	6.17208	5.89118	6.01202	6.22074	6.43979	6.08101	5.84353	5.9083	5.99506	5.87869	5.66541	5.13439	5.69628	5.26608	5.68782	6.00137	5.09959	5.73466	5.49941	5.11486	6.01329	6.1353	5.93806	5.64202	6.30701	5.82691	6.17475	4.76582	5.40892	5.23175	6.3247	5.81057	5.55007	4.4205	5.68312	6.29934	5.09966	5.9294	4.9035	4.52509	5.08292	6.59322	5.46508	5.76581	5.54293
ABHD15	5.22397	6.0527	5.50905	5.66204	5.3136	5.75013	5.34997	5.91679	5.84545	6.20524	5.64123	6.01072	6.22824	5.96522	5.93132	6.01098	5.08062	5.96254	5.70366	5.65018	5.61608	5.65694	5.97605	5.42425	6.3835	5.92718	5.34646	6.14309	5.69914	6.08617	5.63658	4.81432	5.32617	4.89843	6.08617	5.30109	5.22466	5.20725	5.84633	5.80309	4.95751	6.2316	5.78109	5.03912	5.20075	5.31781	5.61245	6.21403	5.67162
ABHD2	5.55153	5.41568	5.86349	5.22203	5.98056	5.87083	5.83797	5.75488	5.64579	5.38989	5.71015	5.68193	5.24097	5.93493	6.00113	6.24064	5.52002	5.53032	5.61286	5.54608	6.00405	5.65849	5.2924	5.7649	5.42558	6.2291	5.63397	5.16177	5.18464	5.44894	5.52387	6.61956	6.21793	6.89928	5.55312	6.09402	5.51914	6.11993	5.48801	5.3961	6.49745	5.39029	5.41609	6.01484	5.75386	4.95706	5.87597	5.35806	5.45367
ABHD3	7.23922	7.65429	7.49138	7.45121	7.304	7.63101	6.56485	7.64739	7.37235	7.84755	7.29802	7.82732	7.72904	8.40042	7.61845	7.89248	7.58073	8.15606	7.55122	7.16445	8.52531	8.30101	7.62159	8.62951	7.21393	7.06217	7.52387	7.75896	7.08308	7.29925	7.72187	8.28708	8.18925	8.30696	7.68133	7.8964	8.00649	8.76925	7.91432	7.15868	8.67037	7.58122	7.98327	8.62663	8.78278	6.65949	8.20937	7.29576	7.82829
ABHD4	5.95495	5.25876	5.16822	4.9323	6.53365	5.36067	4.94175	5.34549	5.36431	5.42219	5.03155	4.93426	5.0847	5.65753	5.62591	5.81501	5.70225	5.37453	5.58905	5.45461	6.00429	5.53197	5.34962	5.65266	5.62076	5.72714	4.88411	5.33555	5.14718	4.97183	5.16756	5.42529	5.90384	6.03289	5.10141	6.00862	5.54201	6.17342	5.21881	5.11603	5.46172	5.4045	5.4513	5.83864	5.06662	5.3298	5.43224	5.29716	5.63928
ABHD5	6.92893	6.85398	6.71609	5.99427	7.39386	7.38105	5.92412	6.43947	6.77553	6.60362	6.62235	6.84953	6.70935	8.04897	7.62248	7.43885	6.44926	7.21779	7.1873	6.2927	8.11747	7.48742	6.84921	8.15098	6.02328	6.5726	5.76667	6.60617	6.11857	5.91305	6.68468	8.3752	7.44996	7.75227	6.2694	7.36496	7.16678	8.23711	7.14076	5.56205	7.61083	6.7733	7.71143	8.46847	8.03484	5.99279	7.48491	6.2393	7.59367
ABHD6	5.77916	5.78455	6.0542	5.83362	6.16654	6.21403	5.73976	5.75978	6.20768	6.23705	6.07445	6.20743	6.04122	5.62941	5.87156	6.26411	6.10798	5.75013	6.12303	6.01149	5.45803	6.28582	5.83659	6.06533	6.10641	5.64652	5.97013	5.9407	5.64915	6.73894	6.21847	6.3581	6.38199	6.04557	6.23594	6.3523	6.19608	5.44751	6.14871	6.27911	6.00239	6.31229	5.7004	6.0783	6.24255	6.14417	5.98345	6.0161	6.09274
ABHD7	4.91709	5.17553	5.06622	4.53225	4.69066	5.16935	4.72932	5.00797	4.8464	4.78209	5.01663	4.73441	4.91305	5.32332	4.99148	4.94395	5.17665	4.91569	5.09857	4.63374	5.30481	5.47703	4.92715	5.17684	4.91788	5.07314	5.12612	5.17429	4.94335	5.08012	4.37414	5.33007	4.62927	4.92188	5.18005	5.03295	5.09076	5.20004	5.28016	5.48462	4.40462	5.09959	4.66498	4.96662	4.86427	4.95664	5.05469	5.30313	5.19296
ABHD8	6.17722	6.55322	6.75026	6.62887	6.6379	6.87894	6.68807	6.66939	6.47635	6.8724	6.15435	6.2764	6.47151	6.58363	6.27468	6.19633	6.25102	6.2785	6.4647	6.73992	6.76264	6.54497	6.46726	6.14705	6.08487	6.47784	6.4255	6.09615	6.25876	6.44926	6.60012	6.96797	5.90806	5.93656	6.46434	6.75624	6.11908	6.61262	6.56349	5.94697	6.55293	6.58203	6.02904	6.587	6.44834	6.66211	6.67557	6.2115	6.18451
ABHD9	2.957	3.91869	3.78561	4.65503	4.49905	3.56437	4.27672	4.47415	4.2418	4.57826	4.70697	4.53658	4.30782	4.32764	4.48817	4.13603	3.98959	4.21912	4.27672	4.49231	4.92328	5.09555	4.29492	3.63588	4.50852	4.52394	4.50182	3.68078	4.58636	4.36785	4.30782	4.37148	4.21868	4.44615	4.53617	4.71056	3.97801	4.11541	4.16736	4.23005	3.98726	4.20651	4.35068	4.30543	4.19787	4.33176	3.75237	4.0148	4.00768
ABI1	6.52185	6.48645	6.41501	5.99426	6.31938	6.14279	6.40864	6.2718	6.53406	6.57829	6.6102	5.98987	6.51846	6.9811	6.72479	6.6211	6.56229	6.45486	6.65866	6.41261	6.54595	6.88665	6.50593	6.80259	6.24843	6.64666	6.39503	6.63164	6.68983	6.47751	6.62654	5.82931	6.75402	6.84168	6.49174	6.61179	6.37461	7.18099	6.33426	6.34455	6.63992	6.36771	6.42837	6.72017	6.58691	6.12984	6.88299	6.55535	6.31
ABI2	4.8391	4.74914	4.78765	4.49672	4.74721	4.53363	5.03513	4.64533	4.85135	4.64774	4.93593	4.5286	4.61999	5.09402	4.84277	4.88015	4.56362	4.67977	4.59905	4.67958	4.88538	4.50031	4.62113	4.98236	4.8679	4.5673	4.67896	4.76511	4.66113	4.94493	4.95186	5.34083	4.71541	4.49628	4.61159	4.29161	4.61586	4.52348	5.01624	4.49027	4.55445	4.69492	4.70052	4.67764	5.24014	4.67207	5.15036	5.00842	4.53104
ABI3	6.54121	7.49089	7.39053	6.84921	6.75556	7.34084	6.93753	6.97829	6.99228	7.21024	7.73857	6.96831	7.21852	6.7799	7.09498	7.22754	6.39337	7.11544	7.07327	6.6716	7.05306	7.6	7.17406	7.0891	7.36291	7.2731	7.00666	7.76288	6.864	7.61934	7.01405	6.73371	7.10821	6.73404	6.69801	6.28414	6.31256	6.2351	7.43839	7.90865	7.00087	7.48654	6.71675	6.25131	7.1579	6.87725	7.29618	7.92513	7.38931
ABI3BP	3.93644	4.41713	4.21756	4.22452	4.39782	4.09986	4.72082	4.38454	4.52692	3.9884	4.21332	4.50573	4.48086	4.01776	4.54395	4.64735	4.60512	3.69706	4.60292	4.01608	4.12739	4.12287	4.69436	4.64795	4.12204	4.60168	4.29524	3.88218	4.68373	4.23686	4.41851	4.25276	4.38001	4.71313	4.59803	4.30874	4.26184	4.3621	4.02244	4.53369	4.61729	4.15673	4.47568	4.28174	4.38401	3.99427	4.5992	3.806	4.2993
ABL1	4.81678	4.78281	4.81309	5.14726	4.14829	4.22364	4.31699	4.40591	4.95503	4.63284	4.35628	5.07244	4.94468	4.53968	4.6038	4.86726	4.70302	4.95717	4.7805	4.6848	4.87399	4.56316	4.71949	4.48946	4.51323	4.55677	4.45998	4.8772	4.8763	4.63964	4.58271	4.74822	4.98325	4.97199	4.57186	4.88128	4.73217	4.913	4.67181	4.56059	4.89489	4.75936	4.72846	4.74428	4.56768	4.48225	4.69594	4.86057	4.52096
ABL2	4.70524	4.17389	4.38277	4.33273	4.18465	4.68454	4.31884	4.14255	4.2811	4.84372	4.24668	4.36504	3.91656	4.39651	4.25635	4.41654	4.40286	4.93559	4.82252	4.25644	4.17816	4.64199	4.51476	4.20938	4.57908	4.52624	4.22828	4.26343	4.55442	4.78903	4.32388	4.05081	4.77711	4.45787	4.25364	4.16511	4.488	4.57796	4.60946	4.15497	4.78671	4.04671	4.30178	4.39147	4.60039	4.57011	4.39857	4.43728	4.37894
ABLIM1	5.91376	6.82003	6.3101	7.26205	6.09897	6.0507	6.71046	6.57548	7.17494	6.71237	6.41453	6.72674	7.08853	6.99666	5.89428	5.56274	5.54221	6.11549	6.09413	7.01414	5.98292	5.92546	6.39751	6.10944	6.25936	5.5957	6.52863	6.30566	7.56202	5.99066	7.18467	5.72055	6.92836	5.42949	6.64319	5.77544	6.59673	5.52009	6.51723	6.18726	5.41817	6.54974	6.35332	5.71432	6.65508	6.49146	6.06392	6.57889	6.40884
ABLIM2	3.67493	4.14417	4.56516	4.41832	4.30675	3.47025	3.79442	3.7986	4.27438	4.2938	4.11292	4.43675	3.62771	4.38202	3.71502	4.15451	3.72298	4.03549	3.97663	4.60985	3.57779	4.40218	4.58042	4.07068	4.67433	2.98993	4.46192	4.85146	4.57929	4.64228	4.52665	4.08476	4.2585	4.29492	4.07464	4.195	4.42188	3.72313	4.1832	4.52561	4.22954	4.287	4.23672	4.41074	3.81729	3.53058	3.95627	4.37831	4.53994
ABLIM3	7.11046	4.94746	4.60901	5.09563	5.44207	5.2488	4.95404	5.13526	5.74537	5.20519	5.26833	5.09322	4.86016	4.79433	6.24476	5.28855	6.91682	5.32784	6.63722	5.0586	5.94168	5.57222	5.54257	5.9402	5.8869	6.16062	5.64915	5.06212	5.17156	5.76125	5.29989	5.2637	6.42216	6.89965	4.83908	5.79547	5.73615	5.99406	4.9378	4.85778	5.80733	4.90499	5.13064	5.30904	4.83524	5.57512	6.11728	5.07854	5.09829
ABO	3.31667	4.09106	4.00964	3.61151	2.7115	4.10769	4.30222	4.13291	3.7016	3.43338	4.2318	4.47021	3.64881	4.22355	3.76511	3.09581	3.86658	3.60174	3.19015	3.49683	3.72429	3.24634	3.77418	4.53049	4.05591	3.94075	3.71579	4.18921	3.94598	3.61356	3.70369	4.30019	3.73961	4.05095	3.38087	3.91237	4.47857	3.8641	3.97756	4.26862	4.22973	3.42824	3.40764	3.92357	3.96008	4.03473	4.25405	3.2913	3.90148
ABP1	4.12746	5.00208	4.93921	4.83694	4.89669	4.02967	5.04004	4.19022	4.51617	4.56646	4.84088	4.17389	4.32392	4.30641	4.09602	4.16964	4.53101	4.28096	4.38274	4.98412	4.92081	4.60508	4.53083	4.79396	6.07285	4.85769	4.64534	4.96743	4.46584	4.26465	4.3296	3.83084	4.63103	6.70418	4.1454	4.98508	4.26941	5.19383	4.8427	4.85441	5.14256	5.06376	4.65867	4.488	5.00086	4.61384	4.49276	5.26522	4.62431
ABR	5.25568	4.96826	5.22182	4.81856	5.26823	4.69747	4.6672	4.81881	4.97558	4.88363	4.94576	5.25966	5.11322	4.91828	5.15667	5.29381	5.24849	5.55943	4.89829	5.0148	5.37306	4.86033	5.62304	5.76167	4.69129	5.1323	4.13079	5.1071	4.98254	4.96334	4.19777	5.38332	5.36564	4.60355	5.48996	5.28924	5.12644	6.12603	4.54756	5.38161	5.53232	4.63338	4.88249	4.96715	5.54488	4.78063	5.63048	5.21688	5.3685
ABRA	4.25401	3.58697	3.66912	3.45737	4.36352	2.76296	3.53386	4.50534	3.52597	3.96545	3.38483	4.50227	3.95813	2.35251	3.75319	4.03879	4.09783	3.86577	3.65319	3.64809	4.44746	3.87079	3.89505	3.73947	4.5207	3.84419	4.3142	3.63122	4.55153	4.18784	3.94003	4.26653	4.13586	3.28418	4.21825	4.03638	4.03905	3.88577	4.0319	4.23341	4.17969	3.93201	4.43528	4.29807	3.73627	3.41877	3.87662	3.05919	3.61922
ABT1	4.71669	5.33656	4.88208	5.51436	5.02731	5.50163	5.81016	5.33985	5.3152	5.44535	5.57833	5.25909	5.37823	5.04591	4.51662	5.08655	4.81109	5.56926	5.60965	5.59838	4.56545	5.95029	5.02273	4.64588	5.59033	5.28935	5.45773	5.49594	5.47654	5.69894	5.72757	5.47549	4.89527	5.1142	5.56503	5.62905	5.43754	4.13546	5.28571	5.50444	4.62828	5.19184	4.9568	5.04694	5.47811	5.51844	5.36786	5.5626	5.65558
ABTB1	9.83582	8.43386	8.7239	8.49005	10.3287	9.23252	9.05228	9.23063	9.2466	8.76877	8.86471	9.11084	8.67329	9.71281	9.85531	9.60034	9.98503	9.88243	9.36532	8.40416	10.1181	9.6602	9.28698	10.2479	9.06996	9.80713	9.03186	8.76316	8.29001	8.65026	8.68801	10.3302	9.90545	10.8154	9.08486	9.7295	9.65747	10.6764	9.20059	8.57007	9.39945	9.33834	9.3799	10.4938	10.1576	8.89375	9.17244	8.71616	9.24257
ABTB2	4.94693	4.67857	5.37039	4.36423	4.77851	5.39565	4.85378	5.03712	5.30049	4.72366	4.88547	4.49389	4.2679	4.85035	4.77669	5.2797	4.60821	4.7871	4.93575	4.30325	5.08443	4.58028	4.81898	4.27975	3.89986	4.2026	4.44546	4.97903	4.13397	4.51037	4.60734	5.02169	4.95583	6.06171	4.60697	4.81537	4.50101	5.36683	5.32356	4.51054	6.12361	4.73378	5.36592	4.85278	4.54368	4.56405	4.3672	4.57141	5.06307
ACAA1	8.38515	7.98277	8.69284	8.09241	8.54357	8.29687	8.27821	8.20642	7.97627	7.91689	8.06905	7.8426	8.25583	8.4322	8.19708	8.10549	8.27706	8.41789	8.4386	8.06311	8.50139	8.57294	8.43797	8.31237	7.87019	8.54983	8.30463	8.22689	8.15668	8.38092	7.9782	8.98476	8.86966	9.18927	8.08245	8.62095	8.67267	9.15043	8.10717	8.21749	8.94034	8.15557	8.28415	8.2251	8.4994	8.21107	8.37457	8.01447	8.44325
ACAA2	6.60945	7.06662	6.83293	6.88311	6.17887	7.45724	7.23886	7.08308	7.04247	7.34661	7.09422	7.11959	6.96237	6.51124	7.19117	6.60679	6.57579	7.02494	7.15682	7.02971	6.57985	6.99366	7.34941	6.88068	7.04674	7.84158	6.86991	7.26206	6.75186	7.54023	7.18148	6.7956	7.09318	6.33322	6.90148	6.68603	6.76155	5.92916	7.43207	7.70958	7.08092	7.30841	6.78722	6.50522	6.74643	7.4751	7.04944	7.61083	7.28594
ACACA	5.34658	5.76855	5.61138	5.8692	5.22378	5.74967	5.69727	5.77578	5.79657	5.5118	5.70124	5.45042	5.7523	5.72985	5.2048	5.67769	5.59929	5.59306	5.59945	6.0669	5.16388	5.54331	5.81438	5.24058	5.86074	5.67383	5.69466	5.72218	5.97064	5.93084	5.96347	5.09563	5.44476	4.65696	5.90669	5.49627	5.74557	5.29542	5.60845	5.88617	5.71217	5.81438	5.62359	5.554	5.40025	6.1894	5.80222	5.79159	5.73785
ACACB	5.25294	5.627	5.34328	5.60985	5.9727	5.06736	5.45208	5.26833	5.63357	5.90854	5.10716	5.797	4.93712	5.42098	5.34228	4.34066	5.627	5.50621	5.48139	5.71426	4.99653	5.06186	5.44082	4.56297	5.78946	5.35038	5.47194	5.61554	5.8226	5.00446	5.92436	5.06502	5.29566	4.9127	5.72453	5.36324	5.15168	4.4509	5.54736	5.54803	4.46411	5.91145	5.64915	4.69656	4.57446	6.02402	5.04628	5.56978	5.37639
ACAD10	5.98699	5.91001	6.10641	5.87709	6.3584	6.35259	5.92521	6.05244	5.91769	5.86584	6.10167	6.11115	6.27883	6.42961	5.78043	6.159	6.48304	5.88264	6.02177	5.88028	5.97435	5.72602	6.30046	5.74621	6.54431	5.73466	6.069	5.98007	6.19582	6.20308	6.08991	5.43105	6.52483	6.39396	5.772	5.76085	5.95746	6.01977	5.74685	5.77379	5.63121	6.26384	5.76812	5.70973	6.83224	5.84743	6.08127	5.94553	5.90292
ACAD11	5.47506	6.15277	5.41794	6.08438	6.52293	5.59322	5.80859	5.29623	6.23078	5.90621	5.63166	5.87735	5.76988	5.63102	5.55078	5.35283	6.05899	6.36467	5.22251	5.65909	5.94673	5.31924	6.16567	5.23387	6.75691	5.48641	5.69648	5.94577	6.16889	5.90406	5.99279	5.50967	6.25281	5.00463	5.6221	6.02282	5.72349	5.42659	5.86779	5.69914	4.40663	6.08074	5.79678	5.49299	6.34026	5.99305	5.26541	6.00012	5.5123
ACAD8	5.72371	5.6595	5.51646	5.86296	6.09743	5.60282	5.4791	5.25607	5.44865	5.44541	5.26151	5.22211	5.14075	5.39402	5.41445	5.62904	5.49703	5.46165	5.51563	5.56915	5.68219	5.63996	5.57461	5.22561	5.63656	5.19706	5.32649	5.67723	5.56088	5.671	5.48119	5.68263	5.93192	5.79472	5.82418	6.05822	5.49062	5.74924	5.73713	5.58282	5.66988	5.6	5.50358	5.76141	5.27066	5.49759	5.75618	5.62038	5.77643
ACAD9	6.40666	6.83975	6.46872	6.32246	6.13871	6.58832	6.81163	7.21427	6.24451	6.27911	6.27698	6.15225	6.35046	6.06821	6.12275	5.96522	6.04739	5.95419	6.29905	6.42095	6.20119	6.41851	6.52048	6.34425	6.99867	6.50977	6.15003	6.40483	6.46698	6.40606	6.12838	6.36612	6.09879	5.83042	6.66507	6.60391	6.3323	5.75367	6.53143	6.52571	5.99942	6.17127	6.2177	6.31398	6.26587	6.40839	6.55133	6.47939	6.09173
ACADL	4.26858	4.91644	4.47183	4.34549	4.63713	4.64676	4.76558	4.57069	3.83139	4.63143	4.3666	4.29763	4.57837	4.81478	4.65404	4.61902	4.56933	3.93194	4.71041	4.66628	4.33335	4.41045	4.61821	3.58054	3.7839	4.61933	4.25186	4.76042	3.88809	5.24901	3.82952	4.45952	4.36015	4.65542	4.66265	4.74248	4.3969	4.62583	4.64315	4.04007	4.25616	4.22514	4.94474	5.33244	5.21923	4.47067	4.58808	3.93776	4.6958
ACADM	7.52335	7.48448	7.31914	7.77907	6.64934	7.30897	6.96936	7.43771	7.19473	7.51705	7.20532	7.45726	7.32955	7.06296	6.77802	7.24057	6.62266	6.59059	7.32608	7.59924	6.53102	7.31489	7.00733	7.01667	7.3834	7.09871	7.52909	7.3493	7.62368	7.28846	7.28622	6.97422	6.38746	6.48784	7.53385	7.21431	7.40804	6.58589	7.45504	7.57019	7.38702	6.98621	7.05893	7.02523	6.71221	7.23143	7.26108	7.4238	7.2635
ACADS	4.45008	4.66099	4.60767	4.60734	5.23821	4.7274	5.38347	4.80866	4.52735	5.13658	4.5922	4.80369	4.97352	5.0702	4.7311	4.89386	4.94426	5.15744	4.79928	5.09467	4.6706	4.64085	5.02624	4.75684	4.94155	5.10079	4.84888	5.25813	5.22369	5.94602	5.07301	4.56714	4.70922	4.54446	5.14014	4.72078	4.48383	4.71109	5.3136	5.28162	4.36258	5.07649	4.44039	4.34278	4.65266	5.26844	4.67656	4.82968	4.85809
ACADSB	3.66181	4.81725	4.7112	4.76439	5.14669	4.85072	4.29776	5.01802	5.14312	4.74597	5.1274	4.79583	5.29323	5.02575	4.82783	5.28517	5.11205	4.52916	4.83106	4.76966	4.19618	4.64041	4.76371	4.87154	5.0332	4.27854	4.81251	4.84648	5.17845	4.89396	4.54742	4.11529	4.32578	4.7091	4.90118	4.78832	5.00162	4.85942	4.76098	5.4301	4.74226	5.29298	5.09753	4.85838	4.7999	4.91364	4.993	4.6766	5.33142
ACADVL	7.26042	6.59322	6.93966	6.78454	7.74747	6.83526	6.75089	6.88954	7.45294	6.52892	6.60776	6.38643	7.05857	7.25049	6.77789	7.12185	7.50302	7.04944	6.86334	6.62048	6.88954	6.68903	7.57216	6.40279	6.79467	7.41077	7.22717	6.91368	6.95188	7.01805	6.77623	7.22008	7.22381	7.11278	7.1469	6.90629	6.26136	7.29343	6.74862	6.89419	7.14281	7.43338	7.15607	6.9676	7.09825	7.00772	6.79996	6.42872	6.96272
ACAN	4.08109	3.64277	2.44853	3.64016	4.08153	3.40683	4.22086	3.79658	3.37939	3.79382	3.99327	3.79786	2.75413	4.13264	3.90322	3.63103	4.13045	3.74944	3.53829	3.51219	3.79102	3.55202	3.84763	3.99003	3.62614	4.51601	3.45443	3.83139	3.43338	3.78502	2.68267	4.20446	4.01305	3.95635	3.71869	3.51594	3.70017	2.73996	3.54785	1.89022	3.33737	2.8165	4.20932	3.30775	3.73657	3.54659	3.08929	3.67944	3.15839
ACAP1	7.78168	7.55785	7.50387	7.91432	9.04473	7.83218	8.21217	8.00711	7.92293	7.94671	8.09748	7.20646	7.88329	8.4616	7.78637	7.80567	8.099	7.99433	7.58697	7.79585	8.46641	7.16176	7.98222	7.93671	8.48372	8.44187	7.49003	7.67335	8.36396	7.81695	8.2524	8.11966	8.34828	8.49119	8.13137	8.29425	7.68589	8.42429	7.74262	7.80855	7.53445	7.78072	7.79401	8.08521	8.18753	8.46094	7.34299	7.59864	7.72904
ACAP2	7.32732	7.83869	7.73625	7.58295	7.18184	8.07402	6.79892	7.79482	7.79442	7.82186	7.65113	7.78637	7.49762	8.18753	8.18368	8.32544	7.56049	7.92084	8.20755	7.86225	8.30279	8.22567	8.23656	8.65441	6.97508	6.76932	7.78502	8.05704	7.80424	7.21143	7.84207	8.51708	7.90105	8.30101	8.01024	7.76235	8.36136	8.55196	7.7783	7.75184	8.48643	7.61845	8.0076	8.64629	8.26316	6.99792	8.33429	7.76187	7.79929
ACAP3	4.6945	4.07933	3.49999	3.96904	4.01615	3.50226	4.15876	3.64593	4.0235	4.1587	3.19388	3.7453	3.82896	4.10101	4.06609	4.24601	3.72136	4.08062	4.49542	4.45982	4.24711	4.13112	4.49987	4.18098	4.00191	4.27146	3.65061	4.47882	4.10185	3.73874	3.77523	4.23241	3.40059	3.45802	3.92322	4.22506	4.09256	4.12901	4.22917	3.787	3.67581	4.05896	4.21535	3.49296	3.99627	3.9242	3.62306	4.01966	3.91782
ACAT1	8.19873	7.87377	8.09129	8.61949	6.72616	7.78872	7.31151	7.15682	7.75227	7.5376	7.77731	7.635	8.07624	7.3518	7.41657	7.92398	7.52921	7.26676	7.46355	7.79211	6.90596	7.55738	7.47261	7.40158	7.60087	8.21508	7.75609	7.98485	8.11128	7.90558	7.43673	7.21184	7.18964	6.60236	7.61032	7.38931	7.56278	6.97366	8.00053	8.04287	7.44267	7.85896	7.69612	7.08716	6.55541	8.10664	7.62748	7.95189	7.58295
ACAT2	5.69285	6.04288	5.60667	5.60386	5.64556	5.94875	5.49456	5.81706	5.78256	5.95572	5.27094	5.9867	5.62592	5.73766	5.74549	6.02255	5.51175	5.48722	6.0036	5.84147	5.53373	5.10605	5.54303	5.33196	5.95911	5.23363	5.88045	5.41234	6.08991	5.86455	6.03034	5.76624	5.52257	5.41123	5.93209	5.508	5.87114	5.01083	5.59652	5.63312	5.16979	6.05339	5.82172	5.43697	5.61697	5.76817	5.70947	5.87469	5.89136
ACBD3	7.13893	7.53574	6.89727	7.43075	6.95545	7.17804	7.04387	7.01585	7.10855	7.2335	7.26206	6.89489	7.16176	6.97438	7.14002	6.83293	6.94872	7.18443	7.20534	7.19774	7.00594	6.71876	6.82459	7.14962	7.05056	7.08596	6.90289	7.22646	7.05346	6.70074	7.23224	7.16334	6.72483	7.08124	7.33203	7.12987	6.87559	6.61828	7.19046	7.15108	6.9484	6.78351	6.66082	7.36291	6.88342	6.92755	6.94424	7.3123	6.24875
ACBD4	4.82568	5.118	4.89414	4.85527	5.23613	5.19565	5.08343	4.3399	5.07272	5.04591	4.68162	4.38666	5.17303	5.07999	4.5136	4.75154	5.34859	4.91558	4.96074	4.96404	5.12771	4.8979	5.32662	5.16091	4.95891	4.82185	5.57964	5.03113	5.15683	5.22927	5.21942	5.11855	4.75584	4.68848	5.05078	4.48824	5.21199	4.44139	4.5275	5.1102	4.6683	4.55885	4.89135	4.87376	4.42547	4.88401	4.20747	4.86913	4.82711
ACBD5	4.33431	3.8339	3.64645	4.02486	4.15909	4.04877	4.31856	4.64839	4.4339	3.92866	4.21463	4.34049	4.54637	4.19093	4.32116	4.0742	4.29371	3.69196	3.93733	4.04613	4.02571	4.52054	4.57999	4.29573	4.25044	4.06427	4.54197	4.35205	4.03638	4.06563	4.24014	3.86217	4.51314	4.10395	4.35692	4.20425	4.09949	4.38647	4.52334	4.57189	4.47468	4.17003	4.15406	4.15652	3.7756	4.51674	4.24072	4.30036	4.33169
ACBD6	5.06847	5.4066	5.07764	5.4999	5.30644	5.26381	5.84656	5.3288	5.39668	5.39735	5.6351	5.71512	5.41913	5.57512	5.5865	5.51082	4.96123	4.78222	5.69666	5.61386	5.20773	5.31839	5.30904	5.13611	5.74495	5.40673	5.52825	5.47763	6.00862	5.4113	5.69365	5.82957	5.16606	4.34274	5.5147	5.56312	5.44768	4.59192	5.5916	5.52941	4.85778	5.73763	5.82911	5.16615	4.95191	5.70792	5.65753	5.6283	5.3836
ACBD7	4.18254	4.39375	3.95846	4.2929	4.15789	4.49869	4.20958	3.91928	4.03505	3.81865	4.44236	4.25794	3.95055	4.21717	4.03827	4.50964	4.36	3.85246	4.26744	4.38076	3.99702	4.04717	4.23736	4.51891	4.25976	4.17329	4.3046	4.19301	4.22228	4.04578	4.14656	4.52134	4.25262	4.59853	4.17513	4.3306	3.78582	4.00652	3.65349	3.46628	4.351	4.00576	4.56228	4.55311	3.96805	3.807	4.16409	4.34942	4.22642
ACCN1	3.74659	4.55691	4.19083	4.12311	4.46063	4.13165	4.30881	4.05422	3.93964	3.95644	4.06193	4.41574	4.42851	4.0741	4.13439	4.15857	4.11085	4.16212	4.6371	4.36054	3.63532	4.05624	4.46838	4.56984	4.16549	4.09307	3.81373	3.89186	4.69316	4.31273	4.44427	4.01738	4.38088	4.52298	4.59267	3.85528	4.52061	4.13991	4.24749	4.25956	4.20491	4.34118	4.22781	4.34449	4.16216	4.19481	4.25411	4.66398	4.24976
ACCN2	3.31206	3.7986	3.91287	4.01902	4.04833	3.76371	3.9954	3.94743	4.19337	3.67517	4.14803	4.31566	4.56881	4.04018	3.90903	4.31527	4.03472	3.6892	3.74498	4.13241	3.81689	4.54787	3.8741	4.09969	4.27067	3.59922	4.43497	3.91732	4.59651	3.48159	4.05459	3.64888	3.45033	3.61023	3.84106	4.13932	4.15303	4.12196	3.98125	3.79735	4.29829	3.70279	3.87426	4.31476	3.20743	4.12779	3.87089	3.61643	3.93226
ACCN3	4.34851	4.28348	3.29261	4.49863	4.76912	4.03025	4.56652	4.38991	4.33663	4.22294	4.52558	4.2437	4.19307	4.39429	4.12015	3.8938	4.01728	3.59446	4.32872	4.46415	4.36184	4.29156	4.28667	4.69145	4.02636	4.48304	4.15057	4.54032	4.68398	4.20596	4.45264	4.17274	4.57953	4.4352	4.33415	4.37766	4.45603	4.4816	4.44026	4.46171	4.48847	4.25988	4.82776	4.1614	4.31512	4.54698	4.50848	4.4588	4.42153
ACCN4	4.36668	4.14305	4.24213	3.72298	4.16958	4.19766	4.44486	4.40278	4.19114	4.43781	4.3994	4.25635	4.68256	4.08882	4.29107	4.43794	4.31641	4.22331	4.70359	3.91378	4.20757	4.52695	4.2875	4.01756	3.52304	3.4394	4.43042	3.90995	4.17886	4.38385	4.01348	4.21065	3.92787	4.22483	4.59715	4.08397	3.93112	4.49647	4.46684	4.26794	4.4511	4.59217	3.97927	4.71949	4.41263	4.25329	4.12083	3.68627	4.03008
ACCN5	4.25067	2.26609	4.79562	4.3632	5.00605	4.87042	3.99716	4.77361	4.36753	4.48379	4.31172	4.25922	4.06076	4.78222	4.31984	3.92377	3.47122	4.35913	4.28932	3.32827	4.68358	4.05965	4.5099	4.8034	3.72102	3.77355	4.48889	5.10777	4.27195	4.0557	3.9266	4.87674	4.38861	4.15942	4.2041	4.23073	4.57807	4.33754	3.99829	4.95079	3.88431	4.10582	4.8208	4.21382	4.57474	4.96427	4.66471	4.66642	3.90774
ACCS	5.89651	6.2115	5.6779	6.84645	7.0108	5.87958	7.24042	6.08074	7.79675	7.04502	6.81018	7.68736	5.97785	6.51924	6.12414	6.0975	6.54912	6.40048	6.03684	6.81129	6.48336	5.95938	6.66835	5.61498	6.12628	5.55618	6.35586	7.35377	7.34342	6.19769	5.94908	5.64431	7.75369	6.3925	5.90153	5.76065	7.66973	5.73553	6.53547	6.56546	6.08438	7.79535	6.24683	5.02569	6.57292	7.48833	5.98773	6.57707	5.93377
ACCSL	4.18348	4.02482	4.24314	4.19051	3.81039	4.27942	4.27553	4.2115	4.65344	4.32505	3.76999	3.95044	4.0908	4.22178	4.37098	4.03855	4.11601	4.27862	4.30901	4.44936	4.03676	4.61586	4.14189	4.17568	3.8948	4.10413	4.27174	4.34464	4.11574	4.55437	4.19235	3.33319	3.57633	4.15823	3.91961	4.24247	3.96231	4.04198	4.41597	4.07502	3.88714	3.94399	4.69481	4.00211	4.24385	4.3474	4.54182	4.15759	3.79641
ACD	6.0532	6.22292	6.46045	6.28303	6.49651	6.30301	6.52418	6.37104	6.51095	6.16113	6.2409	5.51436	6.06847	6.48624	6.08203	5.97214	6.20556	6.4025	6.13078	6.35467	6.22482	5.96722	5.70428	5.86349	6.27494	6.35412	6.06587	6.35871	6.39454	6.46753	6.67845	5.90041	6.02556	5.88846	6.25876	6.52826	5.96302	6.30268	6.51523	6.16062	5.92768	6.40574	6.20225	6.46162	6.2721	6.88277	6.10059	6.47333	6.7135
ACE	4.42033	4.32591	4.2594	3.90396	4.52029	4.27849	4.57627	4.50012	4.36131	4.3823	4.1504	4.05737	4.48476	4.31653	4.16469	3.75651	4.90296	4.51541	4.30756	4.26965	3.80737	4.47579	4.14272	4.5517	4.24077	4.49289	4.02404	4.12022	3.94757	4.52441	4.29394	4.41338	4.31962	4.30385	4.7235	4.16847	3.83785	4.30637	4.71544	4.10924	4.16479	4.26502	4.70772	4.46569	4.4776	4.37314	4.68278	4.12884	4.65792
ACE2	4.76051	4.41828	4.23199	4.63569	4.06692	4.76427	4.17201	4.62168	4.64	4.36798	4.3033	5.14595	4.56073	5.08518	4.54141	4.14097	4.32813	4.35288	4.39817	4.95127	4.52125	4.86587	4.98456	4.4241	4.85968	4.89916	4.36546	4.7341	3.68512	4.47298	4.51978	4.26927	4.61887	4.07352	5.11413	4.67365	4.69198	4.30199	4.79757	4.04097	4.87505	4.52067	4.75095	4.69247	4.71102	4.75072	4.69439	4.97794	4.24068
ACER1	3.72097	4.26693	4.09991	4.12051	4.02119	4.31472	4.00168	3.99757	4.25076	4.65759	3.94532	4.21886	4.29917	4.24295	4.22323	4.25437	4.29134	3.81846	4.18909	4.25045	4.17007	4.31483	3.80853	3.89172	4.34918	4.31517	3.22747	4.08734	4.0843	4.12486	3.84137	4.60538	4.08322	4.5428	4.33377	4.00147	4.11338	4.10409	3.95147	4.18123	4.30875	3.76803	4.25263	4.54874	4.03809	4.42066	3.73078	3.99036	3.90206
ACER2	4.69488	4.92572	4.96396	5.02549	5.02045	4.83894	5.28279	5.09781	4.75283	4.69968	4.75132	5.06253	4.95821	4.91151	4.92211	4.69919	5.06627	4.74898	5.07495	4.81867	5.03896	4.71347	4.57494	5.12281	4.591	4.66563	4.8552	4.70579	5.04142	4.70403	5.26274	4.68618	4.79007	4.68843	4.94278	4.77756	4.7295	4.58754	5.10974	5.03455	5.09449	4.96984	4.8622	4.74257	4.95822	4.78	4.68043	5.05699	4.87998
ACER3	5.1282	4.86846	4.91274	5.0553	4.75529	5.23968	5.5002	5.15683	5.54953	5.37663	5.18333	4.6204	4.99183	4.8387	5.68352	4.97846	5.01144	4.98496	5.47948	5.30198	5.2719	4.82444	5.55504	5.01935	5.36619	5.78155	5.08525	5.20705	5.3077	5.87621	4.89804	4.78059	4.97376	5.69685	5.00927	5.57924	5.15502	5.49745	5.29381	5.34683	5.48979	5.16313	4.52101	4.82383	4.97829	5.23871	4.96171	5.68682	5.37243
ACHE	4.6298	4.69368	4.34805	4.49751	3.9112	4.05235	4.61631	4.30594	4.52624	4.31286	4.54715	4.77516	4.32558	4.28232	4.65196	4.36477	4.59515	4.84376	4.79616	4.56303	4.80239	4.17728	4.66417	4.68814	4.39131	4.56108	4.86341	4.26366	4.22759	4.39466	4.14502	4.37242	4.62816	4.34494	4.42056	4.2209	4.52763	4.24754	4.78746	4.18036	4.92197	4.44636	4.34083	4.49584	4.98982	4.65531	4.48601	4.26516	4.52878
ACIN1	7.44788	7.09353	7.39834	6.98015	8.39444	7.18107	7.77332	7.45038	7.30483	7.25805	7.06252	6.46192	6.81303	7.05056	7.46142	7.34042	7.54952	7.48448	7.20353	7.50939	7.69287	7.13092	7.49416	6.97033	7.35725	7.73482	7.31748	7.30239	7.30994	7.24718	6.89419	7.37356	7.34977	7.71329	7.06877	7.46841	7.29384	7.83169	7.0736	7.58027	7.45038	7.45805	7.3056	7.304	7.74306	7.68133	7.02598	7.20953	7.15717
ACLY	8.11821	8.4328	8.1108	8.07068	8.07009	8.19263	8.38849	8.23966	7.91086	8.01215	7.8139	8.06964	8.09112	7.75147	8.10093	8.00926	7.79442	8.01912	8.09842	8.06921	7.89092	7.88578	8.04179	7.65314	8.12506	8.05069	7.82617	8.08126	8.03694	8.35926	8.092	7.82903	7.93556	7.87022	8.24641	8.31302	7.88434	7.87974	8.16815	8.21727	8.22898	8.10964	7.6727	8.11149	8.04431	8.15979	7.97643	8.51224	8.37209
ACMSD	4.61369	4.68323	4.31502	3.97527	3.46514	4.95222	4.2426	4.01637	3.67036	4.17337	4.26807	5.15966	4.60307	4.43816	4.16837	4.10435	5.11645	4.8612	4.2993	4.18895	4.85196	4.77391	4.25827	4.23995	4.2121	4.39246	4.23227	3.90905	4.52172	4.1238	4.09211	4.44549	4.38349	5.00219	4.45308	4.05416	4.22292	2.91319	4.23374	4.25594	4.45122	4.07321	3.76993	4.44603	3.95991	4.59246	4.5392	4.41441	4.17389
ACN9	6.03007	6.48048	6.26575	6.50397	5.78457	6.44163	6.20315	6.72822	6.46571	6.51166	6.51714	6.69148	6.72299	6.31795	6.20603	6.6609	5.96789	5.9471	6.3184	6.5123	6.18357	6.0851	6.13119	6.57662	6.33485	5.67414	6.46016	6.55073	6.95611	6.48997	6.75301	6.69865	6.38048	6.61183	6.65869	6.43214	6.28032	6.89756	6.58713	6.45661	6.40067	6.33419	6.81936	6.74164	6.34687	6.2309	6.30856	6.35552	6.5207
ACO1	6.31309	6.32415	6.6173	6.59668	6.37627	6.80886	6.43861	6.52356	6.94355	6.83361	7.02123	6.84291	6.88788	6.58966	6.05999	6.72414	6.39161	6.85159	6.66634	6.82241	6.36667	6.14604	6.72209	6.34199	6.63366	6.56765	6.91888	6.44656	7.1885	7.36905	6.75217	6.63989	6.54722	5.81619	6.96899	7.07216	6.38172	6.16303	6.96307	6.39337	6.24038	6.63889	6.7448	6.09251	6.64049	7.02235	6.6173	6.70698	6.8058
ACO2	6.87414	6.91407	7.29144	7.02494	6.88788	6.83394	7.05892	6.50866	6.65117	7.21102	7.22531	7.3179	7.14609	6.93546	6.88954	6.83013	6.50894	7.01039	6.61672	7.21936	6.67815	7.05091	6.67457	6.4203	6.9484	6.86922	6.98295	7.07029	6.66971	7.19972	6.60069	6.58267	6.9994	6.59636	6.8044	6.93448	6.5929	5.96372	6.87313	6.93099	6.74112	7.05021	6.85775	6.07601	6.29628	6.87634	6.49833	6.62206	6.7943
ACOT1	4.41779	5.05361	4.70282	5.05765	4.01788	5.08805	4.74047	4.53468	4.66061	4.56094	5.10739	4.8812	5.01576	4.83683	5.24704	5.06189	4.79323	4.36928	4.80627	4.90204	4.98702	4.32566	4.87055	4.59595	4.95673	4.72897	4.80306	4.89939	5.44177	4.94523	4.69396	4.48328	4.48164	4.25265	4.64708	4.63611	4.77571	4.35854	5.07848	4.90568	4.72756	4.42847	4.67083	4.70375	4.16666	4.71626	4.42476	5.33835	4.53471
ACOT11	4.00612	4.23352	4.71492	4.54658	4.53472	4.56759	4.40266	4.64169	4.43895	4.78761	4.46554	4.72985	4.52736	4.82431	4.38754	4.61199	4.5857	4.63957	4.56992	4.4235	4.28847	4.53285	4.52997	3.90422	4.68877	4.37361	4.79663	4.70214	4.47911	4.55723	4.79153	4.57622	4.73032	4.9929	4.92029	4.3837	4.60148	4.85729	4.6912	4.87941	4.58584	4.6126	4.66237	4.57899	4.13556	4.38812	4.50442	4.81582	4.41695
ACOT12	4.17938	3.76729	3.71178	3.69582	3.75786	4.08482	3.78033	3.39533	3.97903	3.91684	4.32805	3.74077	4.10095	4.64296	3.74944	3.70239	4.14401	4.71241	4.21263	3.72416	4.41726	3.95569	4.13971	3.68786	3.80945	4.22346	4.0444	4.23157	4.53652	4.24222	3.84872	3.30887	4.09549	4.28975	4.40765	4.06923	4.0014	4.27627	4.31949	4.2353	3.90976	3.98222	4.08318	3.92753	4.20107	4.36866	3.4577	4.2462	4.26018
ACOT2	4.54703	4.83754	4.42689	5.04303	4.44469	4.92954	4.89746	4.83447	4.9066	4.6998	4.89987	4.62659	5.02619	4.77321	4.7356	4.68136	4.64567	4.71885	4.42839	4.58406	4.68909	4.97381	4.24086	4.83266	4.90169	4.60738	5.08656	4.87413	5.11421	4.69899	4.51601	4.86182	4.87355	4.8722	4.95	4.38549	4.39225	4.74584	4.85951	5.03161	4.36985	4.65559	4.79449	4.6385	5.09116	4.44889	4.95382	5.13155	4.97825
ACOT4	5.41498	5.42905	4.91759	5.40892	4.90868	5.66657	4.43693	4.60755	4.69713	5.48011	5.00971	5.55295	5.15168	5.194	5.31793	5.19865	5.11997	4.14317	5.11781	4.99328	4.45879	5.03955	4.96133	5.44162	5.20565	5.08946	5.27904	5.17412	5.39565	5.23752	5.30049	4.98726	4.72459	4.92715	5.21426	4.30946	4.68054	4.71162	5.3265	5.51131	5.15777	5.21592	4.87621	5.10695	5.10883	5.13152	4.62453	5.3463	5.59801
ACOT6	4.82774	4.97869	5.34139	4.26606	4.81635	4.82711	4.5312	4.7766	4.80964	5.14685	4.10227	4.6676	4.51312	4.58045	4.56994	4.5518	3.47557	3.06064	4.42161	4.32678	4.3183	4.39349	4.57854	4.57894	5.17148	4.22229	4.50029	4.47769	4.85874	5.05715	4.21428	4.49344	4.75388	4.82872	4.36226	4.17738	4.35637	4.57315	3.95887	4.12583	5.0023	4.67818	4.69194	4.44341	5.216	4.42428	4.40352	4.37418	4.10576
ACOT7	4.29856	4.49788	5.02099	4.41536	4.75174	4.68755	4.58245	4.66616	4.18078	4.36821	4.56168	4.34739	4.2235	4.70416	4.69209	4.56497	4.64602	3.91022	4.3962	4.64352	4.50179	4.57841	4.72787	4.72621	4.51028	4.559	4.43491	4.24711	4.52944	4.35995	4.70477	4.58553	4.76851	4.89251	4.68027	4.5232	4.90858	4.26697	4.32604	4.56803	4.67502	4.49791	4.45774	4.79474	4.61014	4.26549	5.15019	4.93405	4.4459
ACOT8	5.20624	5.30688	5.51967	5.52453	5.7324	5.3088	5.84185	5.08804	5.37573	5.20819	5.48231	5.0332	5.42659	5.55962	5.79244	5.40226	5.57047	5.39843	5.81355	5.1742	5.32429	4.95472	5.44894	5.16674	5.35768	5.97808	5.74324	5.53148	5.45939	5.49108	5.59126	5.93283	5.66145	5.22767	5.541	5.62612	5.50412	5.73571	5.45289	5.6691	5.11731	5.15429	5.77243	5.41436	5.09103	5.67809	5.5949	5.90091	5.35677
ACOT9	7.73577	7.06149	7.5526	6.79546	6.57603	7.31709	7.15709	7.00694	6.35727	6.63479	7.21987	7.48718	7.27845	6.61654	7.32119	7.66423	7.30221	6.68339	7.56512	7.07737	7.57991	7.40611	6.93923	7.46762	6.68986	7.01433	7.20766	7.02308	6.31133	6.99892	6.66979	7.12036	6.72451	7.91456	6.97093	6.79542	7.46021	8.0658	7.07892	6.84857	8.00954	7.18129	6.8224	7.59803	7.35392	6.75833	7.47573	6.86998	6.91695
ACOX1	4.4327	4.43447	3.85031	3.97442	4.10264	4.77381	4.17076	4.28174	4.31238	4.43705	3.99109	4.31708	4.5819	5.18333	4.73406	4.81415	4.13564	4.6305	3.87591	4.81239	4.51266	4.22954	4.33766	5.26823	4.6939	3.99607	4.17574	4.08421	4.39436	4.51518	4.59426	5.14264	4.85861	4.64382	4.82343	4.45622	4.65458	5.06259	4.87032	4.18586	5.14539	4.5185	4.44578	5.26943	4.76388	4.6151	4.63727	4.54817	4.76388
ACOX2	5.20632	4.20713	4.9032	4.73979	4.40047	5.15726	4.45207	4.98418	4.82641	4.77135	4.69439	4.99369	4.78309	4.54265	5.46111	5.05301	4.69779	4.47534	4.7405	5.54539	4.87979	4.66475	4.79461	3.85087	4.94753	4.94242	4.78811	5.10548	4.36993	4.85048	4.34257	4.82872	3.97253	4.59886	4.46649	5.00469	4.72067	4.31876	4.9483	4.59989	4.82102	4.44578	5.0055	4.14429	4.75561	4.54467	5.39383	4.43371	5.28744
ACOX3	5.70326	5.6048	5.87645	5.51567	5.84353	5.91048	5.68919	4.9943	5.75587	5.61627	5.6693	5.62322	5.61481	5.85212	5.12723	4.72936	5.61157	5.14087	5.42147	5.96941	5.29392	5.15925	5.73426	5.59857	5.93377	5.81642	5.69229	5.57636	5.90928	6.37365	5.8302	5.67287	5.06713	5.60253	5.65018	5.737	5.2835	5.11562	5.61571	5.97038	5.77535	5.67667	5.46754	5.51583	5.35921	6.13558	5.48801	5.7128	5.82712
ACOXL	5.06756	4.60255	3.96974	4.51275	4.89761	4.46176	4.14756	3.89477	4.34648	4.07742	4.05782	3.79394	4.54365	4.69649	3.80784	3.85109	3.90888	4.01716	4.23389	4.55975	4.55557	4.47236	4.05718	3.7255	3.53496	3.85121	4.20296	4.69235	3.59484	4.50413	4.24498	3.9723	4.65781	4.31259	4.25526	3.95545	3.69968	4.27344	4.52544	4.15091	3.97663	3.00183	3.95755	3.56487	3.89742	4.44907	3.7246	4.11304	3.57618
ACP1	8.1909	8.9369	8.67799	9.45096	8.1863	8.7255	8.39301	8.80609	8.89439	8.79848	8.51225	9.1155	8.64164	8.84345	8.35305	8.32997	8.52313	8.3706	8.93072	8.80592	8.00515	8.90229	8.40203	8.3458	8.68772	7.78145	8.8457	8.97297	9.05711	9.0475	9.20585	8.48958	8.68751	8.20572	8.77141	8.08464	8.98115	7.4314	8.84472	8.90745	7.91241	8.92232	8.85203	8.395	8.28372	8.19297	8.77983	8.98573	8.91548
ACP2	6.2644	6.12838	6.40808	6.02556	5.95595	6.43444	6.24142	5.72218	5.71756	5.83248	5.74213	5.88006	5.81571	5.62976	5.96941	5.73446	5.35331	5.69046	5.66325	5.67809	5.69685	6.39542	5.95572	5.10018	5.63676	6.74926	5.72305	5.66559	5.9716	6.09773	5.45289	5.13374	5.4085	5.2637	5.56764	5.55186	5.80086	5.48186	6.10591	6.13315	6.22292	5.92389	5.58564	5.44735	5.0523	5.627	5.76966	6.46374	6.04844
ACP5	4.80416	5.43073	5.80576	5.55962	4.53721	5.1511	5.91535	5.26964	4.77953	5.0223	5.72645	5.31442	5.42571	4.98456	4.81284	5.39681	5.75978	5.13787	5.44004	5.75806	5.10862	5.63279	5.00892	5.57169	5.25069	5.90069	5.53869	5.55762	5.42865	6.0497	4.87711	5.69405	5.05	5.75742	5.40001	5.7931	5.41568	4.1249	5.88452	5.40138	4.66322	5.6932	5.57492	5.8649	5.38217	5.67906	5.01983	5.63601	5.2825
ACP6	5.39933	5.11345	5.08077	5.56364	4.84258	5.23861	5.29817	5.28517	5.4059	5.21514	4.69364	5.40892	5.29068	5.08539	5.09004	5.38775	5.47625	4.80074	5.20103	5.52997	4.79761	4.89209	5.06662	5.25996	5.37013	5.02868	5.11353	5.51763	5.76513	4.98147	5.44315	5.98253	5.13625	6.32184	5.31685	5.82817	4.99642	5.97656	5.57257	5.13064	4.82972	5.1274	4.98242	5.34387	4.85973	5.49299	5.43058	4.98726	5.35204
ACPL2	5.69544	6.04748	5.36217	5.66051	5.64947	6.06398	5.96191	5.57397	5.8694	5.44794	5.86364	5.67381	6.21546	5.54289	5.70736	6.07075	5.09893	5.50352	5.52998	5.7191	5.59546	5.56142	5.67441	7.02766	5.81069	5.68375	5.51797	5.75746	6.06762	5.52838	6.12179	7.42998	5.67434	6.43802	5.62982	6.18992	5.48392	7.53052	5.54158	5.99888	4.65627	5.49891	5.69762	7.21661	6.36699	5.81037	5.83617	6.0206	6.2522
ACPP	5.71612	5.26114	5.79615	5.27443	6.13471	5.99821	5.32393	6.09644	5.44116	5.24788	5.52637	5.87597	5.64692	5.67726	5.93997	6.07753	5.73134	5.52941	5.38486	5.31995	5.94142	5.65968	4.81575	5.74324	5.39354	5.61328	5.47104	5.59358	5.38513	6.02504	5.27309	6.00216	5.46992	6.23594	5.76167	6.16434	5.78178	6.19261	5.83318	5.96134	5.37138	5.35306	6.10826	6.05824	5.60926	4.98679	5.60017	5.81039	6.10511
ACPT	5.36407	4.96254	4.98996	5.13336	5.29655	4.98663	5.08485	4.89796	5.36068	5.07849	4.80564	4.72788	4.77858	4.9309	5.19624	4.93693	5.10026	5.25863	4.89615	5.36437	4.99002	5.22245	4.75366	5.04451	4.80292	4.98159	4.72732	5.35154	4.3719	5.31964	5.23025	5.00064	4.87351	5.79242	4.57584	5.00596	4.78121	5.30151	4.99706	4.87026	4.85409	5.13157	4.69865	5.51808	5.07861	5.00761	5.30373	5.14386	5.04599
ACR	4.48333	4.24147	4.20361	3.93121	4.25733	4.01652	4.143	3.96437	4.54614	4.67265	4.38662	4.27334	4.63993	4.05795	3.84629	4.18	4.76392	4.37282	3.8465	4.59344	4.05808	4.67429	4.06858	4.04185	4.76586	4.52916	3.97603	3.4699	4.1787	3.96131	4.39794	5.03249	4.50329	4.01529	4.251	4.56263	3.56367	4.79217	4.22585	4.45833	3.45405	3.81231	4.32072	4.43326	3.96213	4.61394	4.37627	4.42089	4.23793
ACRBP	9.5269	6.76155	6.96831	7.17529	7.97319	7.56098	7.44829	7.69102	7.27853	7.58341	7.51517	7.59367	6.79858	6.81813	7.99199	7.59769	8.44594	7.595	8.54357	7.14729	7.82877	7.94363	7.92293	7.90406	8.46641	8.21166	7.79077	6.83084	7.09935	8.34335	6.76117	7.94363	8.41354	9.14001	6.88342	7.20875	7.71329	8.11475	7.59814	6.737	7.55478	7.67711	7.85896	7.60413	7.69968	7.57614	8.52601	7.24439	7.32969
ACRC	4.82124	4.78123	4.83494	4.61782	4.78168	4.68035	4.98765	4.96815	4.75601	4.96154	4.88601	5.19856	4.83382	5.0528	5.02956	4.67554	4.91719	5.33568	4.72705	4.85301	4.85128	4.29685	5.27134	5.14121	5.25115	4.65219	4.87913	4.91138	4.94086	5.10365	5.16683	4.62207	4.63482	3.67815	4.40047	4.60491	4.89995	5.05309	4.81255	4.83429	5.00022	4.94452	3.86708	4.77152	4.84226	4.45153	4.78277	4.91999	5.25416
ACRV1	4.24309	3.78023	4.21535	3.96032	4.01152	4.33981	3.37082	4.24404	3.78375	4.21419	4.17939	4.18353	4.17757	3.75463	4.16846	4.32628	3.20552	3.88555	3.67637	3.87915	4.40222	4.75347	3.96088	4.07543	4.51811	3.77994	4.10637	4.19358	4.09584	4.18311	4.1497	4.25837	3.88307	4.44554	4.07071	4.00572	4.15824	4.24066	3.72626	4.15269	4.11445	4.0778	4.09111	3.89917	3.76723	4.21835	4.02245	3.87932	4.13952
ACSBG1	6.47721	4.99692	5.13453	5.1764	4.15492	5.23438	4.9252	4.76676	5.49125	5.14547	5.18544	5.03841	5.14409	4.62204	5.01615	5.34364	6.0975	5.00714	5.62491	4.97846	5.35636	5.22242	4.88062	5.28594	5.06907	4.6335	5.2104	4.57536	5.16363	5.49561	5.67988	5.13651	5.19136	5.89747	5.17693	5.71405	5.45817	5.52825	4.71984	4.95653	4.68833	4.6034	4.90019	5.44642	5.11166	5.38866	5.88617	5.00469	5.17042
ACSBG2	4.0095	3.72356	4.32931	3.77882	3.73203	3.66716	3.94134	4.51962	4.24293	4.25855	4.51736	4.58676	3.95903	4.00654	3.41877	4.64149	3.53386	4.01254	4.25748	3.55472	3.99305	4.48298	4.37529	4.11379	3.90967	4.39004	3.79798	4.09205	4.59793	4.20245	3.90431	4.17358	4.38611	3.78239	4.00698	3.98285	4.26937	4.10144	3.64168	4.29621	4.40822	4.14491	3.97378	4.12647	4.04218	3.81431	2.58004	4.473	3.74279
ACSF2	4.71779	4.95027	5.55906	5.14224	5.48948	4.913	4.75135	5.20422	4.83564	5.22997	5.03668	4.75597	4.61735	5.15616	5.16789	4.79736	4.68027	5.04069	4.57501	5.11042	5.039	4.41251	5.19829	4.76619	4.76295	4.70734	4.84849	5.49157	5.24313	4.99352	4.90063	4.61653	4.88048	4.50486	5.29773	4.89072	5.23074	4.1463	5.349	4.61291	5.2564	5.26576	4.71704	4.90685	5.1162	5.61683	4.95534	5.14791	5.01195
ACSF3	4.93529	5.09158	5.21372	3.87499	4.82737	4.38786	4.40368	5.1162	4.57415	4.52529	5.02163	5.81843	4.94858	4.7843	4.64843	4.95788	4.98548	4.80544	5.20012	4.63794	4.87734	4.77314	4.37406	5.00857	4.06333	5.269	4.55044	4.55024	5.01796	5.03636	4.80433	4.65306	4.7341	5.54592	5.20555	4.98073	4.81699	4.81618	4.9341	4.64717	4.59215	4.69747	5.16615	4.97629	5.60089	5.1476	5.42098	5.17553	5.16355
ACSL1	10.3197	9.036	9.03113	7.9758	9.72501	9.61698	9.04716	8.99114	9.47189	8.57792	9.44192	9.6254	8.7787	9.88971	10.0539	10.7671	10.5942	10.0902	10.3599	9.14743	10.9114	9.78735	9.19205	11.0508	8.98476	9.61944	8.1237	7.77926	7.4453	7.95135	8.55771	10.6762	9.84249	10.6593	8.68307	9.7068	9.14951	11.2214	9.20695	8.50338	9.99193	8.82156	9.5269	10.642	10.3599	8.26002	9.23426	8.26697	8.89211
ACSL3	5.62591	5.83546	6.43649	6.33473	5.74642	6.04506	5.90292	5.5395	5.89232	5.82238	6.21877	5.91001	6.18153	5.66968	6.20008	6.40307	6.29818	5.68212	6.43354	6.00638	6.50177	6.3895	5.75872	6.40871	6.03734	6.20036	5.85124	6.00685	6.09853	6.74512	5.66204	5.75631	6.03391	6.98361	6.30451	5.46064	7.21061	6.59821	5.95983	6.27021	7.26283	5.92248	6.83293	6.21209	6.37868	5.77051	6.54753	5.7649	6.05171
ACSL4	5.03517	4.8692	5.34222	4.75652	4.81483	4.96343	5.0499	4.98088	4.8388	4.91272	4.65921	5.52264	5.06635	4.91123	4.90103	5.10593	5.17657	5.03557	5.31546	4.94957	4.96903	4.80936	4.99629	5.11602	5.03355	5.32384	4.65456	4.76599	4.44651	4.67118	4.61487	5.11637	4.99476	4.33541	4.9931	4.53708	5.10829	5.88844	4.93788	4.82641	5.7147	4.69693	4.67852	5.15571	5.38979	4.2711	4.91193	4.67167	5.35627
ACSL5	4.43716	4.93549	4.41903	4.87329	4.87237	4.87431	5.35295	4.57326	5.00219	4.39963	4.70173	4.68369	4.60658	4.84724	4.77922	4.82972	4.81653	4.26707	5.01487	4.79102	5.04636	4.66782	4.97527	5.24551	4.69751	5.21227	5.31476	4.99352	4.82212	4.8548	4.97347	5.44431	4.43665	4.78766	5.2732	4.6465	4.87932	4.96721	4.92893	4.83759	4.8689	4.90187	5.17208	4.39424	5.10505	4.67368	5.10141	4.79304	4.81101
ACSL6	4.45186	4.35448	4.46057	4.22856	4.15747	3.94195	4.69414	4.31671	4.29999	4.52458	4.28048	4.09604	4.15737	4.3172	3.68661	4.30565	4.21485	4.22034	4.58882	4.62541	4.11031	4.47968	3.66054	4.38212	4.16973	4.20644	4.39536	4.46095	4.43608	4.27054	4.38674	4.3318	4.30511	4.35385	4.45139	4.05219	4.1329	4.17839	4.09109	4.44625	4.28235	4.34403	4.46525	4.21593	4.28547	4.38073	4.3391	4.47057	4.40883
ACSM1	3.67072	4.32922	3.08103	3.52081	3.44012	3.85402	3.79658	3.83608	3.7377	3.13841	3.56658	3.63336	3.73627	3.88003	4.07843	3.714	4.17337	3.64333	4.08427	3.33576	3.98476	3.77187	3.65983	3.78963	3.81466	3.78274	3.67596	3.15635	4.11155	3.94952	4.26894	4.25494	3.41877	3.9392	3.87196	3.64554	3.75171	3.89891	3.72722	4.04392	3.92779	4.31428	4.07433	4.44293	4.21892	3.55575	3.94799	3.82707	3.64428
ACSM2A	4.0819	4.18952	4.20816	4.57977	3.98545	4.17201	3.42282	4.85177	4.60957	4.61173	4.09167	4.49396	4.39971	4.06433	4.10282	4.03217	4.54066	4.70058	4.14569	4.19319	4.42269	3.77536	3.92474	4.07132	4.29607	4.05027	4.40335	4.0603	4.04514	4.59908	3.98261	3.42116	4.82453	4.31601	4.45207	3.73815	4.39908	4.65143	4.20301	4.39521	4.90479	4.5693	4.88147	3.62903	4.77577	3.82215	4.53177	3.95439	5.02668
ACSM2B	4.03037	4.37925	4.38118	4.59319	4.19083	4.49024	4.25142	4.40626	4.68875	4.63975	4.58618	4.05509	4.37972	4.43999	4.87895	4.41899	4.71029	4.81553	4.16463	4.12822	4.75088	4.95751	4.39782	4.32843	4.49505	4.42651	4.46099	4.32502	3.82294	5.09291	4.38368	4.46353	4.92055	4.85629	4.38234	4.56768	4.34701	4.43292	4.60719	4.72908	4.39782	4.76126	4.08665	4.50899	4.99419	4.53265	4.63386	4.83665	4.8004
ACSM3	4.31394	4.71253	4.91536	4.36446	4.88128	4.88572	4.33631	4.95739	4.85305	4.44177	4.52591	5.09937	4.69919	4.86332	4.65386	4.85629	4.83139	4.62501	5.04681	4.77957	4.49844	4.49033	4.84404	4.67482	4.38238	4.63345	5.02475	4.67098	5.20085	4.89461	5.26641	4.86564	4.51659	4.38825	4.62349	4.77275	4.78948	4.66701	4.70227	4.85422	4.71472	4.84535	4.53859	4.61522	4.85723	4.67861	4.6416	4.50238	4.73236
ACSM4	3.71565	4.25625	4.65777	4.35425	4.50573	3.49964	4.6535	4.24469	3.96092	4.2198	4.63407	4.12746	4.32207	3.87441	3.87759	4.36636	4.15887	2.92875	3.14586	3.92252	4.88443	3.59394	3.69126	3.73073	4.38591	4.68781	3.85792	3.69534	3.64333	4.52718	4.1525	4.47347	4.39893	3.79707	3.7509	3.8749	4.45475	4.15497	4.24951	3.34222	4.02579	4.16071	4.51285	4.61046	4.33351	4.03169	4.56684	4.33858	4.37013
ACSM5	4.42892	4.05409	4.42455	4.3949	4.39318	4.60219	4.2897	3.98176	4.06347	4.50325	4.40487	4.43082	4.28741	4.58543	4.56192	4.63014	4.61446	4.38562	4.34843	4.40116	4.56846	4.38289	4.26724	4.55112	4.47207	4.34382	4.48806	3.94409	4.66735	4.32518	4.53623	4.17322	4.49561	4.07646	4.77835	4.572	3.97826	4.41034	4.6317	4.40047	4.51983	4.53154	4.38234	4.55533	4.36644	4.22692	4.25758	4.56204	4.5027
ACSS1	6.96967	7.10419	6.99691	6.73635	7.39053	6.67751	7.62121	6.34001	6.37365	6.74352	6.8394	6.82602	6.84921	6.48241	6.68012	6.48507	7.11694	6.9886	6.27581	6.45012	6.51955	6.70838	7.19456	6.22341	7.10821	7.19539	6.86367	6.76462	6.60362	7.07625	6.69611	6.061	6.86007	6.61414	7.02528	6.63658	6.67719	6.33857	6.97033	7.5565	6.53143	6.96167	6.6424	6.43677	6.80681	7.49376	6.62362	6.84077	6.68112
ACSS2	5.18552	5.14114	4.69973	4.43847	4.99155	4.85454	4.50439	4.49472	4.81101	4.7311	4.67925	5.29623	4.92776	5.38023	4.50248	4.98401	5.03657	5.07548	4.85133	4.6812	4.37546	4.99108	4.89233	4.93902	4.75009	4.78092	4.83208	4.90671	4.50196	4.87037	4.94102	4.62139	5.37013	4.61646	4.83694	5.03789	4.69055	4.87436	5.13072	4.67311	5.51731	4.72512	4.7396	4.5038	4.61435	5.01005	4.72187	5.00921	4.73371
ACSS3	4.34353	4.93385	4.98834	4.90593	4.9659	5.17095	4.92413	4.6116	4.79739	4.92323	5.46661	4.64717	4.71487	4.92857	4.76498	5.27572	5.05906	4.56565	4.81944	5.00337	3.6969	5.09237	5.05932	4.83568	4.33377	4.44752	4.56296	4.898	4.714	4.81474	4.57536	5.26673	4.71098	5.18264	5.00434	4.67246	4.63851	4.96366	5.02297	4.998	4.79588	4.81699	4.4146	4.42899	4.61229	4.72904	4.84548	4.77433	4.45438
ACTA1	3.72445	3.78502	4.09022	3.59614	4.56146	3.64484	4.29668	4.32532	3.07228	4.03411	3.83523	3.53933	3.80922	3.99894	3.85834	4.16054	4.10929	3.95488	4.20533	3.97386	3.71416	4.26812	4.57872	3.49107	4.28915	3.72181	3.76333	3.81716	3.17836	3.319	4.03024	4.13648	4.21863	3.81716	4.15029	3.74307	3.4709	4.13818	4.04427	4.01637	4.31987	4.30581	2.86069	3.97895	3.65965	4.38368	4.30184	4.3762	4.02087
ACTA2	6.85545	7.93356	7.2632	7.95457	6.93655	6.50614	7.06586	6.8356	7.49637	6.65218	7.70916	7.75609	6.44715	6.9919	7.06	8.32673	8.01186	7.67063	8.47315	7.10782	7.52254	7.7748	7.40657	6.64172	7.2746	8.06957	7.65896	7.95564	6.8044	8.14931	7.80906	7.30877	7.195	8.54494	7.99433	5.99453	6.37393	8.07788	8.01335	7.87276	7.96228	8.13489	7.3194	7.03164	6.83526	7.00373	8.6015	8.17915	7.13603
ACTB	13.3076	12.7137	12.6768	13.3901	13.2329	13.1543	13.5985	12.9949	12.4872	12.7247	12.9006	13.1607	12.8839	12.6653	13.1362	13.4342	12.9062	12.9844	13.2068	12.8727	13.0768	13.2801	12.9225	13.2393	12.8008	13.329	13.1362	13.4771	12.8558	13.383	12.7571	13.1672	12.9896	13.1742	12.9504	13.3901	12.7774	12.9896	12.8951	13.1672	13.3559	12.8116	12.9949	13.322	13.187	13.1362	13.2664	13.4265	13.3418
ACTBL2	4.4844	4.1131	4.7017	4.3358	4.23485	4.5319	4.25904	4.56259	4.54752	4.31784	3.72343	5.10577	4.5207	5.25187	4.51424	4.12039	4.7076	4.25105	4.54418	4.54925	3.30201	4.3358	4.69327	2.52272	4.08646	4.44795	3.64333	4.70021	4.38377	4.36127	4.03987	4.60889	4.56692	4.46179	4.19509	4.60337	4.16832	4.76855	4.16964	4.46753	4.95879	4.25733	4.47256	4.79687	4.16914	4.10509	4.21244	4.65291	4.30624
ACTC1	3.61987	4.41514	4.18714	4.55044	4.27432	4.23813	4.41425	4.57278	4.29174	4.28753	4.38022	4.46731	4.34421	4.32378	4.35287	4.27698	4.00649	4.57769	4.19273	4.00786	4.45589	4.28784	4.23898	4.41923	3.71224	4.32218	4.15121	4.20997	4.11481	4.28538	3.63826	4.61013	4.69415	4.04251	4.3431	4.11559	4.10112	4.43161	4.27619	3.80092	4.22197	4.1209	3.98529	3.96329	4.1655	3.43218	4.19039	4.41034	4.21158
ACTG1	12.3702	12.5726	12.5565	12.7786	11.9629	12.7851	12.4298	12.5573	12.5804	12.5117	12.5913	12.8034	12.6532	12.4364	12.5304	12.7698	12.4476	12.1622	12.5953	12.6143	11.8652	12.488	12.5724	12.3968	12.233	12.623	12.659	12.6764	12.6622	12.7698	12.468	12.7331	12.3967	11.7489	12.6308	12.6337	12.1495	12.2123	12.8501	12.6149	12.6873	12.5637	12.1767	12.4007	12.6253	12.3799	12.434	12.7348	12.7996
ACTG2	3.84268	4.13994	3.92001	3.83292	3.19675	3.65716	3.8644	3.7359	3.78963	4.15136	3.41562	3.77467	3.85195	3.85238	3.75552	3.72237	4.25512	4.32225	3.41837	3.9643	3.38578	3.69752	3.84236	4.0514	3.1833	4.08287	3.96473	4.37576	4.5693	3.96632	4.2274	4.46553	3.84493	3.42861	3.76123	3.50168	3.99914	3.9804	3.98445	4.56758	4.09956	3.88099	3.43268	3.93297	3.9764	3.6785	3.7121	3.47384	4.33891
ACTL6A	6.66229	7.19101	7.1238	7.32095	6.91961	7.19088	7.03706	6.97489	7.10655	7.53793	7.07577	7.15335	7.31255	7.09039	6.95862	6.90234	6.7684	6.90972	6.56046	7.25453	6.46559	6.96594	6.94912	6.66558	7.22885	6.67629	7.04301	7.10275	7.56718	6.90849	7.57975	6.80112	7.31226	6.10203	7.23309	7.13094	7.13892	6.20812	7.18782	6.8568	6.8405	6.838	7.03495	6.81953	6.6782	6.86432	7.06973	7.17364	7.4518
ACTL6B	4.65182	4.73905	4.56747	4.82903	4.54477	4.81198	4.63468	4.08353	4.49686	5.00945	4.078	4.39179	4.80527	4.62633	3.7166	3.88501	4.57861	4.61959	4.69251	4.69565	4.90339	5.20519	4.96519	5.16572	5.01369	3.58384	4.7005	4.7752	3.51799	3.9868	4.63742	4.46411	4.93378	5.07209	4.77986	5.0574	4.54425	4.14243	4.19017	4.46114	4.79098	4.74328	4.67693	4.59563	5.21832	4.83834	4.92127	4.72908	5.04578
ACTL7A	3.85381	3.74501	4.02404	3.64756	3.93892	4.00191	3.77395	3.69212	4.23629	3.34977	4.01275	3.55818	3.72562	3.34837	3.30836	3.95366	4.17025	4.15023	3.63744	3.72816	3.91369	4.17585	3.62431	3.7677	3.83207	2.89329	3.09715	4.01703	4.31154	3.81563	4.27455	3.84534	3.96904	3.30201	3.65663	3.46007	4.75715	3.53724	3.93944	3.90349	4.13727	3.92063	3.69801	2.99191	3.63763	3.97418	4.00921	4.15441	4.11419
ACTL7B	5.20837	2.99595	4.35902	4.41259	4.57359	4.38566	4.60233	4.40313	4.37035	4.31575	4.84155	4.38821	4.44233	4.17476	4.56959	4.91102	3.80473	3.58407	4.35655	4.41404	4.2122	4.32237	4.63489	4.33829	4.4787	4.31013	4.0553	4.32018	3.9233	4.39537	4.55819	4.67951	4.39936	4.22224	4.02513	4.39813	4.74343	4.03244	4.39471	3.78887	5.05853	4.60433	4.66938	4.61876	4.38001	4.78005	4.04312	4.7396	4.30334
ACTL8	3.90386	4.43397	3.98826	4.44101	4.65027	4.87923	4.87574	4.49137	4.11949	4.48971	4.61468	4.21029	4.52668	4.33435	4.55377	4.53268	4.61657	3.64315	4.49215	4.2788	4.46562	4.29483	4.64254	4.5693	3.67145	4.68541	4.71279	3.88472	4.32789	4.44675	4.21126	4.03891	3.85596	4.38996	3.89154	4.67759	4.30645	4.46596	4.40316	4.34366	4.45917	4.41085	4.12268	4.91939	4.23122	4.72395	4.35047	4.1958	3.28609
ACTN1	10.1751	9.15982	9.66171	9.81751	10.0506	9.6353	9.28118	9.89757	9.99193	9.6254	9.65923	9.97153	9.82015	9.61815	10.0396	9.93792	10.8316	10.136	10.251	9.38308	10.064	9.47519	10.0211	9.98	9.69928	10.3032	9.99035	9.14951	9.78054	9.0266	9.62669	10.5292	10.3962	10.8987	9.67351	10.7722	10.0977	11.2743	9.27518	9.45	10.8459	9.4944	10.3887	10.4246	10.9574	9.66293	10.0813	8.91414	9.99663
ACTN2	4.62791	3.96521	4.83072	4.43728	4.03051	4.38954	4.34278	4.05409	4.60904	4.32211	2.91823	4.81038	4.10716	4.78903	4.41108	4.53493	4.91006	4.40513	4.41053	4.34883	4.33623	3.99872	3.49626	4.58564	4.1834	4.25324	4.10384	3.78777	4.6945	4.27442	3.87283	4.46614	4.2222	4.08513	4.08821	3.78789	4.57254	4.18963	4.5686	3.9607	4.77438	4.41472	4.11944	4.59549	3.85182	4.23936	4.30874	4.29347	5.20404
ACTN3	3.59941	4.35999	4.13005	4.72198	4.39126	4.26844	4.06227	3.93023	4.41982	4.27153	4.43323	4.32905	4.29371	3.92165	4.15295	4.5308	4.67825	4.5381	4.3096	4.6019	4.34308	4.50198	4.54531	4.52162	4.43574	4.37715	4.71166	3.72874	4.32329	3.59635	4.56962	4.09536	4.34575	4.4233	4.24527	4.83674	4.53592	4.4129	3.74265	3.86025	4.88171	4.36075	4.27312	4.1968	4.37111	4.43466	4.4143	4.19613	4.10787
ACTN4	8.26252	7.63991	8.18476	7.59957	8.196	7.80855	8.05284	7.86765	7.93937	7.97272	8.28171	7.91537	7.73897	7.46758	7.81936	8.28826	8.43014	8.53028	8.16983	7.54867	8.17037	8.30696	8.11475	8.16306	7.62966	8.97933	8.20403	8.2169	7.34977	8.12084	7.42447	8.2251	8.10347	8.25467	7.74701	8.21046	7.70823	8.76757	8.13489	8.35955	8.34637	8.09129	7.87973	8.82418	8.2481	8.36527	8.09692	8.50685	8.38952
ACTR10	8.20937	8.01447	7.84995	7.93716	7.18599	7.95415	8.06479	7.81543	7.93399	8.02847	7.87124	8.07007	7.89144	8.27938	7.98645	7.67993	7.84995	7.81648	7.77529	7.96803	7.8189	7.79723	7.83586	7.96952	7.76235	7.76088	7.76534	7.98376	8.00053	8.18265	8.0386	8.17792	7.92293	8.05172	7.77926	7.92614	8.03484	7.70958	8.18205	7.99087	7.85988	7.91592	8.18368	8.09525	7.80806	7.89094	8.04951	8.13308	8.28953
ACTR1A	7.56231	7.64176	7.62293	7.93029	8.04951	7.99087	7.66273	7.93029	7.84995	7.99433	7.65337	8.00214	7.99948	7.83169	7.6826	7.90764	7.60366	7.80424	8.137	7.72336	7.92241	7.82033	7.5708	7.38852	7.57837	7.84662	7.97972	8.07852	7.59639	8.0479	7.97008	8.32481	7.96133	8.01024	7.89902	7.95825	7.56946	7.93029	7.8332	7.86225	8.01447	7.88528	7.98872	7.77876	7.97008	7.87827	7.94671	7.98696	8.00535
ACTR1B	6.20064	6.88954	6.53048	7.27	7.10932	6.71448	6.83736	6.881	7.2039	7.17688	6.99152	6.41408	7.14774	6.71448	6.36612	6.43115	6.56321	7.23998	6.48851	7.07254	6.5308	7.03341	6.7953	5.99606	6.92058	6.81849	7.09353	7.1404	7.38808	7.03555	7.39877	7.195	6.78626	6.33091	7.10048	7.13027	6.79094	6.35639	7.09603	7.17842	6.79192	7.16214	7.0921	6.24565	7.07181	6.99509	6.75556	6.98015	7.17606
ACTR2	10.5031	10.9653	11.1618	11.0617	10.1863	10.8937	11.1254	11.204	11.2245	10.7927	10.7767	11.0835	10.8294	11.1198	10.5609	11.306	11.1278	11.0375	10.4536	11.0137	10.3599	10.8363	11.2743	10.7025	10.4131	11.2933	10.8962	11.1141	10.9186	11.048	10.9441	11.2623	11.1198	10.3177	11.5883	11.0889	10.683	11.3528	11.1086	11.6413	11.6074	11.1848	11.0318	10.8197	11.0266	10.9417	10.939	10.8912	11.6674
ACTR3	8.29425	8.40165	8.02635	7.9782	7.88232	8.36396	7.69473	8.03692	8.12927	8.12084	8.31797	8.39512	8.24568	8.3907	7.73897	8.23656	7.66223	8.27107	8.08299	8.30696	8.37212	8.13308	7.82782	8.25583	8.44459	7.38887	7.44403	7.56633	7.53801	7.33373	7.51985	8.09951	7.32136	7.29802	7.65987	7.44571	7.77731	7.72473	7.43252	7.70355	7.88632	7.42153	7.82386	7.58027	7.26525	6.97863	6.73002	7.86668	8.12084
ACTR3B	4.99769	4.61754	4.55992	4.98697	4.82987	4.52811	4.69223	4.47976	4.90705	4.84694	4.7878	4.73803	4.53099	4.74942	4.7261	4.81035	4.70641	4.57671	4.96158	4.79325	5.12514	4.81219	4.87122	4.46406	4.90727	4.78169	4.58971	4.87237	4.721	4.94992	4.97871	4.85394	4.85659	4.62385	4.56932	4.41599	4.96916	4.92406	4.74673	4.57613	5.04107	4.89349	4.73945	4.72887	4.67586	4.61362	4.95973	4.57296	4.97696
ACTR5	5.61683	5.7203	5.19846	5.17747	5.61002	5.39947	5.94866	4.91738	5.66285	5.9388	5.8869	5.11389	5.39298	5.74621	5.32929	5.25866	5.77289	5.49611	5.17095	5.58797	5.17872	5.27561	6.01829	5.16084	6.05874	5.8348	5.71092	5.46722	5.74041	6.17555	6.01302	5.57813	5.64259	4.44817	6.1268	5.45693	5.62905	5.22251	5.93536	5.59306	5.58368	5.48497	5.70469	5.30394	5.35496	5.84072	5.45693	5.37453	5.5308
ACTR6	6.00761	6.79996	6.30591	6.91439	6.54083	6.7727	6.4261	6.56139	6.5683	6.93307	6.44773	6.74026	6.67557	6.79192	6.78626	6.29818	6.23022	6.29018	6.58801	7.29266	6.23482	6.63118	6.50894	6.45437	7.09353	6.35498	6.77101	6.96307	6.98974	6.91682	7.16678	6.1797	6.46899	5.28689	6.40449	6.18393	6.43773	5.72863	6.97149	6.24565	5.89833	6.44867	6.56485	6.24929	5.8869	6.55197	6.46162	6.91296	6.83903
ACTR8	4.97494	5.37398	5.28374	5.43195	5.40279	5.64773	5.42364	5.20948	5.4449	5.16253	5.29885	5.25146	5.42009	5.54803	5.22747	5.39042	5.5552	5.33862	5.29989	5.82466	5.45832	5.25782	5.38144	5.44535	5.39696	5.25355	5.71924	5.61228	5.59376	5.34859	5.33761	5.41568	5.40617	5.32405	5.55043	5.37688	5.34163	5.14613	5.37742	5.70852	5.63885	5.59071	5.62229	5.33527	5.41393	5.14048	5.11064	5.74837	5.43224
ACTRT1	5.3696	5.19335	5.29229	5.46552	6.36558	5.64085	5.49926	5.59376	5.48996	5.40823	4.77365	5.73956	5.58295	5.63048	5.48025	5.26307	5.46464	5.59126	5.5395	5.082	5.57476	5.47749	5.83409	5.46615	5.34986	5.38598	5.93237	5.29334	5.37293	5.37599	5.15269	5.22836	6.06481	5.54201	5.65517	5.30001	5.09084	5.50261	5.2576	5.29498	5.87549	5.2952	5.71988	5.8129	5.20137	5.31542	5.6381	5.59395	4.63192
ACTRT2	4.23718	4.05061	4.1143	3.74077	3.80016	4.21526	4.07201	4.37378	4.15685	3.98756	3.98568	3.31784	4.64766	4.12083	3.2355	3.89487	4.6805	3.89084	4.65455	4.02752	4.23175	4.04021	4.12027	4.24337	4.42089	3.85524	3.83271	4.00118	3.30201	2.51223	3.8956	4.26231	4.01137	3.64881	4.30075	4.4577	3.94991	4.46486	4.22086	4.36821	4.28631	3.78639	4.40502	4.74088	3.58561	4.08002	4.01681	4.47256	4.09243
ACVR1	7.21892	7.11164	7.33693	7.56902	6.57002	7.20914	6.95155	7.20683	6.99082	7.38763	6.76228	6.92555	7.08052	6.61326	7.35302	6.65084	6.92097	6.66144	7.22201	7.04387	6.55383	7.24199	6.54783	6.65443	6.87667	6.76998	7.22576	6.69677	7.29576	7.01661	7.10562	6.48992	6.81372	6.3632	7.11313	6.91647	6.87028	6.30819	7.13136	6.37627	6.97544	6.5736	7.1695	5.98102	5.86705	6.73202	7.38185	6.44803	7.10086
ACVR1B	4.83901	4.52184	4.55799	4.75664	4.37498	4.61211	4.79678	4.53409	4.46339	4.49344	4.79221	4.59945	4.42881	4.70893	4.54107	4.51742	4.52237	4.56482	4.3237	4.31006	4.90242	4.64064	4.47557	4.68236	4.44973	4.73485	4.44491	4.6941	4.73885	4.70575	4.65724	4.88482	4.65966	4.3596	4.59345	4.8129	4.4132	4.56173	4.5764	4.66112	4.93282	4.39833	4.65842	4.49572	4.7589	4.6024	4.47143	4.47167	4.63799
ACVR1C	5.05309	4.66311	4.84448	4.57405	4.06162	4.64108	4.7703	4.48078	4.56593	4.88222	4.17854	3.91316	4.85571	4.86927	4.8674	4.00359	4.44201	4.11351	4.9535	4.04697	4.84671	4.87421	4.23092	4.37608	4.58303	5.04385	3.97114	4.4339	5.06363	4.60854	4.64806	4.71574	4.62357	3.70675	4.45387	4.90446	4.85463	4.79805	4.26263	4.22186	4.6611	5.27443	4.2824	4.86264	5.44999	4.51222	4.70681	4.43945	4.79625
ACVR2A	5.12033	5.23445	5.08774	5.00976	5.11534	5.03077	5.21934	5.33852	5.57657	5.06682	5.05065	5.11327	5.15126	5.2323	5.0918	4.92404	5.03629	5.3204	5.03243	5.12406	4.44255	5.43335	5.51267	4.92254	5.4145	4.79665	4.99172	5.24172	5.14577	5.2	4.93928	4.25011	4.92445	4.72259	5.06666	4.8738	4.90326	4.80716	4.71684	4.9065	5.11869	5.21027	4.88431	4.74293	5.01473	5.09077	4.86412	5.08933	4.79277
ACVR2B	4.82651	3.89735	4.33166	4.18655	3.60746	4.74808	3.4391	3.87985	3.98761	3.93794	4.26737	4.36053	4.18784	4.01599	4.40637	4.32549	4.03354	4.03223	4.00821	3.48867	3.95446	4.07525	3.742	4.47263	4.03449	4.25606	4.20955	3.74502	4.24748	3.48079	3.99504	4.08226	4.3429	4.07457	4.35401	4.07269	3.69226	3.56077	4.1351	4.01731	4.24321	4.60844	4.19475	4.11416	4.209	4.42306	4.28851	4.08933	4.0598
ACVRL1	4.77031	4.48321	4.75608	4.60546	4.7939	4.95813	4.26641	4.17879	4.28242	4.39001	4.25474	4.7116	4.27424	4.23897	4.51984	4.65557	4.43572	4.49675	4.45033	4.92707	4.46891	4.57421	4.49199	4.01814	4.51557	4.72857	4.745	4.65654	4.8272	4.4475	4.17278	3.8645	4.22177	4.38999	3.82788	4.51261	4.84885	4.74048	4.56464	4.46807	4.37773	4.5552	4.42447	3.69934	4.43381	5.00254	4.40083	4.19204	4.04498
ACY1	4.41006	4.9407	5.10541	5.32405	5.39174	5.31935	4.81373	4.85319	4.83756	5.30211	4.88157	4.68803	4.48238	4.83359	4.95493	4.56781	4.3521	5.02705	4.85998	5.19819	4.37165	4.9338	4.84367	4.77164	4.78961	4.85652	4.71793	5.24435	5.56347	4.64352	4.9294	3.8636	4.98491	4.50404	4.91899	4.89347	4.89224	4.05851	5.2755	5.06363	4.85218	4.4848	4.96794	4.29102	4.17865	4.58343	5.1764	4.97857	5.19705
ACY3	4.02216	3.9221	4.14524	4.46469	4.15086	3.58054	4.53366	4.31437	4.19891	3.91041	3.81797	3.95268	3.59856	3.83358	4.59333	4.29117	3.76511	3.82343	4.16611	4.27125	4.24452	3.95684	3.83774	4.14868	4.37393	4.632	3.83685	3.95016	3.95976	4.01411	4.44891	3.08668	4.38368	4.26347	4.41089	3.87127	4.3817	4.05046	4.15207	4.20771	4.16135	4.51935	3.89044	4.17331	4.10883	4.10137	4.29947	4.29241	4.29776
ACYP1	5.98923	6.16543	6.32246	6.22045	5.2637	5.6775	5.97391	6.08412	6.23425	5.96967	6.15277	6.12865	6.05999	5.78433	5.60518	5.93283	5.76559	5.82666	5.91443	6.27322	5.37494	6.08281	5.66848	5.72453	5.776	6.15712	5.90268	5.88199	6.03487	5.76042	6.23565	5.79181	5.48154	4.85851	5.99381	5.34796	6.00483	5.48462	6.34425	5.95872	5.71385	5.98478	5.0298	5.46356	5.89232	6.39396	6.19074	6.09697	6.05974
ACYP2	4.78441	5.21008	5.59174	5.55559	5.11437	5.21921	5.77299	5.06222	5.33265	5.55695	5.4835	5.12392	5.3631	5.35903	5.18469	5.29603	4.8583	4.85244	5.21625	5.45057	4.87818	5.10268	5.08709	5.1211	5.1592	4.9887	5.29814	5.26847	5.62572	5.41945	5.50183	4.9218	5.03064	4.5244	5.56956	4.96386	4.97429	4.75392	5.46828	5.22994	5.24056	5.61435	5.56827	4.87082	4.95418	5.18893	5.13484	5.23098	5.37372
ADA	7.58607	7.86225	7.79359	8.12762	7.48618	7.19382	8.20695	7.14849	7.08756	7.15907	7.71052	7.64549	7.55524	7.18368	7.05346	7.90865	6.73202	7.15642	7.10782	7.64881	7.02026	7.83686	7.6	7.09093	7.73281	8.81036	7.32136	8.28415	7.80855	8.51892	7.39008	6.34425	7.71945	6.81509	7.40536	6.20743	7.36453	6.24476	8.16983	8.07356	7.11694	7.89584	7.49376	7.07289	7.65572	7.6158	7.64274	8.21749	7.71102
ADAD1	4.35096	5.15168	3.66251	4.13253	4.09632	4.64326	4.34763	4.38441	4.12392	3.995	4.84898	4.80229	4.05832	4.61547	4.54983	4.41985	4.62726	4.18006	4.30227	3.81887	4.11625	3.9764	4.43956	3.89182	4.49079	4.60751	4.49276	4.04112	4.33493	4.7963	4.54099	4.83325	4.56122	4.37469	4.88789	4.47306	4.23001	4.69331	4.86453	4.3994	4.19741	4.25904	3.77201	4.33994	4.54265	4.42994	4.40266	4.95722	4.78578
ADAD2	4.11619	4.03251	3.88655	4.1323	3.81657	3.87509	3.3014	2.83139	3.90809	3.34326	2.95474	4.12123	3.40472	4.04951	4.00031	3.78229	4.04599	3.96864	4.35838	3.34381	3.07955	3.61235	3.54711	2.76738	3.37939	3.71931	3.83095	4.13127	2.72886	4.45314	4.09968	3.92787	3.93374	4.6068	3.33307	4.12292	3.68738	4.10282	3.9522	3.43677	3.51015	3.87146	3.46514	3.27566	3.05296	3.86606	3.85671	4.08973	4.14074
ADAL	5.54274	5.80622	5.52018	5.52086	5.35433	5.41275	4.86011	5.35024	5.37202	5.49108	4.71192	5.02563	5.18437	5.0918	5.43347	5.23367	5.14416	5.0571	5.28316	5.13779	5.50362	5.67162	5.17352	5.75717	5.29275	5.27733	5.34509	5.07049	5.43963	5.48414	4.96505	4.98406	5.70689	4.51553	4.8789	5.40198	5.62941	5.2825	5.49267	5.36054	5.09041	4.64548	5.05737	4.87358	4.63615	5.11549	5.42069	5.4439	5.47625
ADAM10	6.04459	6.31247	5.91476	6.25633	5.24046	6.10078	5.33214	5.61865	6.71114	6.0964	6.03272	5.75154	6.16899	6.47189	6.20546	6.43988	5.74161	6.3046	6.25011	5.9959	6.41302	6.13517	5.80298	6.49265	5.82731	5.2725	6.0732	6.2798	6.11012	5.5576	5.92088	6.06157	6.02937	5.75013	5.98538	5.89099	5.88758	5.9187	5.94443	5.88813	6.11297	5.84731	6.07901	6.3816	5.75596	5.50946	5.96946	5.67221	5.99838
ADAM11	4.52517	4.19598	4.98215	4.66315	4.20043	3.98996	4.65444	4.95823	4.3103	5.133	4.23658	3.2124	4.15052	4.74815	4.55174	4.59971	4.77294	4.07024	4.05067	4.29865	4.77837	4.2751	4.36891	4.15745	4.48615	4.42497	4.7353	4.35179	4.40529	4.28013	4.41884	3.77688	4.22302	4.47943	4.97019	4.46474	4.26111	4.37719	4.15	4.40479	4.21921	5.00592	3.86369	4.32148	4.7653	4.10822	4.20474	4.90563	3.69706
ADAM12	4.89336	4.48071	4.76343	4.65081	4.67113	5.04636	4.65557	5.40435	4.67721	4.43353	4.5861	4.72729	4.49211	4.41632	4.7073	4.42463	4.9682	4.47897	4.93957	4.2647	4.75505	4.98291	4.65656	4.85764	4.48783	4.78853	4.47898	4.23648	4.30874	4.60226	4.2719	4.73558	5.43726	4.48988	4.85598	4.73646	4.68789	4.28874	4.81828	4.37473	4.88901	4.73975	4.29546	4.78644	4.84301	4.40587	4.88924	4.62954	4.58438
ADAM15	5.74689	5.47372	5.63356	5.58362	5.73712	5.84763	5.8121	5.74539	5.35475	5.51113	5.70577	5.48128	5.64327	5.73815	6.06603	6.12477	5.94736	5.55857	6.02003	5.84376	5.87438	5.70345	5.72653	5.29402	5.84186	5.65191	6.06896	5.75135	5.62154	5.86985	5.40075	6.12257	5.67132	5.98246	5.75958	6.2237	5.53491	5.764	5.77748	5.72289	5.78823	5.90814	5.58001	5.77569	5.69134	5.89796	5.89353	5.79395	5.66257
ADAM17	6.49576	6.27816	6.53508	6.13093	6.70644	6.55748	6.17421	6.06735	6.35988	5.96691	6.19827	6.27915	6.27758	6.49196	6.29964	6.30999	6.23627	6.6492	6.23243	5.92053	6.51439	6.82704	6.38599	6.69815	5.91144	6.6072	6.35453	6.24862	6.15379	6.31639	5.93252	6.48247	6.2738	7.04537	6.3914	6.4813	6.23568	7.33242	6.27599	6.4066	6.62834	6.44818	6.01247	6.65564	6.5336	6.05744	6.37216	6.18971	6.06139
ADAM18	4.03121	4.06543	3.99298	3.97834	3.77253	3.68644	3.71796	3.9172	3.82366	3.5854	4.17701	3.2565	3.96712	4.11678	2.77597	3.67379	4.05958	4.47662	4.09915	3.55767	3.73088	3.72769	4.12117	3.80381	3.74077	3.85474	4.39451	4.15739	3.77146	3.84088	3.80462	3.64863	4.10167	4.12733	3.90485	4.32934	2.96363	4.42382	4.38182	4.31532	3.30017	4.15295	3.94075	3.71737	3.68246	3.97535	3.65387	3.61193	4.69641
ADAM19	4.19685	4.17296	4.1249	3.94519	3.96359	3.72946	3.61647	4.77782	3.86986	4.12554	4.59871	3.91586	3.83073	4.365	4.00024	4.57166	3.68295	4.24337	4.05154	4.26069	3.96092	4.30317	3.97966	4.60763	4.74518	4.43177	4.63833	4.47478	4.09493	3.63217	3.97347	4.64858	4.26347	4.4679	4.65811	3.86926	4.04048	4.03271	4.18592	4.3687	4.27936	4.10288	4.45426	3.49043	3.83128	4.70654	4.07175	4.08948	4.12011
ADAM2	4.88123	4.93636	5.28594	4.87274	4.88026	4.33439	5.29417	4.81745	4.99363	4.97543	4.90795	5.28273	5.01443	4.70258	4.84893	4.87301	5.14645	4.9033	4.52517	4.88813	5.2959	4.90549	4.91021	4.88552	4.5218	4.86676	4.79069	4.97015	4.40978	4.54161	4.92956	4.77085	4.9659	4.77541	4.63353	4.91107	4.97964	5.11397	5.06293	5.22369	5.31023	5.05899	4.55547	5.21923	5.36632	4.63713	4.55274	4.85404	4.89009
ADAM20	4.39407	3.95236	4.02188	3.54274	4.21897	3.82044	3.45523	3.75225	3.74347	3.88189	4.04613	3.51941	3.41444	4.03411	4.25003	3.48395	3.98787	3.55864	3.87332	3.36812	3.9639	4.25977	3.19015	3.19924	3.78537	3.88314	4.02308	3.51857	3.60682	3.4981	3.41957	3.70146	4.19438	3.75076	3.76308	2.77597	3.80016	3.106	3.982	3.80166	3.69783	4.07484	3.93112	3.82182	3.62066	3.67613	3.99545	3.84406	3.99189
ADAM21	4.30786	4.18265	4.19545	4.03099	4.4471	4.53856	4.40931	5.13056	4.28866	4.25672	4.18597	4.13079	4.04848	4.50383	4.16898	4.80582	4.44354	4.15641	3.94262	4.64041	4.23414	4.05061	4.00631	4.50634	3.90476	4.35158	4.18952	4.5165	4.37185	4.39334	3.85043	4.63096	4.57109	3.77058	4.56699	4.18078	4.44838	4.63413	4.27716	4.43574	4.61922	4.54563	4.28585	3.79468	4.14691	3.76523	4.10948	4.27898	3.8635
ADAM21P	4.27195	4.41392	4.59821	4.05362	3.13069	4.07874	4.23034	4.02506	4.33045	3.73961	3.94125	4.01397	4.07493	4.24317	4.08665	3.85946	4.64265	4.0196	4.64706	4.07188	3.64827	4.30015	3.88733	4.9943	3.69706	3.89986	4.0751	3.98734	3.91289	4.45367	4.31653	4.42528	3.98146	4.01467	4.17434	3.68722	2.58004	3.67815	4.45002	4.67162	3.89343	4.51596	5.02223	3.98094	4.8369	4.18418	4.31113	4.53541	4.42436
ADAM22	4.07427	4.21593	4.34549	4.16601	3.99085	4.26333	3.84054	4.02439	3.93944	4.1256	4.25324	4.14574	3.63763	3.93866	4.10427	4.5539	3.89976	3.47384	3.39444	3.93271	3.67815	4.41965	3.67493	3.4941	4.25733	3.85098	3.98064	4.19305	3.72831	4.41448	3.92796	4.10576	3.73947	4.06961	3.8339	4.10616	3.96912	4.0879	3.94341	3.99269	4.06433	3.83902	3.99948	4.17659	4.15153	3.94692	3.65698	3.78274	4.28745
ADAM23	4.19771	4.11517	4.48139	4.06122	4.34113	3.94048	4.5592	4.62172	4.10694	4.8834	4.15383	3.92843	4.02356	4.51589	4.49437	3.65061	3.73433	3.95212	3.33307	3.68834	4.11631	3.74404	4.00052	4.03064	4.56356	4.03658	4.39542	4.21815	4.39215	4.13586	4.52809	3.84723	4.03183	4.33535	3.95252	3.73685	3.62865	4.28949	4.31532	3.97199	4.12129	3.93692	3.65838	4.31058	3.88521	3.89651	4.00462	4.16474	3.81282
ADAM28	4.34994	4.237	4.19275	4.41873	4.55243	4.51991	4.33657	4.55822	4.34575	4.33065	4.53749	4.2266	4.48852	4.91396	4.02094	4.29973	4.66482	4.0819	3.90122	4.47325	4.64868	4.47626	4.65507	4.43632	4.93281	3.99154	4.25432	4.50866	4.71977	4.4908	4.62905	4.47102	3.80701	4.47202	4.76713	4.45265	4.50602	3.98086	4.36916	4.54023	4.20577	4.29886	4.13999	4.4352	4.02195	4.53328	4.16409	4.2374	4.32918
ADAM29	4.6511	4.67365	5.03629	5.03522	4.77294	5.05867	5.25693	4.57826	4.73607	4.6165	4.83042	4.58713	3.80308	4.945	4.87812	4.76632	4.90059	5.02063	4.79267	4.10716	4.82189	4.58183	4.80913	4.41745	4.6615	5.52186	4.57105	4.87468	4.4869	5.05368	4.89382	5.17674	4.61582	4.47862	4.83655	5.03055	4.54268	4.69478	4.50093	4.96799	5.29285	4.7942	4.76586	4.81457	4.44198	5.2104	4.30921	4.17129	5.12488
ADAM30	4.4487	4.51442	4.61807	4.26333	4.3295	4.94596	4.10728	4.75099	3.92815	4.58431	3.81149	3.80843	4.38385	4.54133	4.00104	4.12444	4.82214	4.51469	4.73205	4.95063	4.91531	4.2015	4.29581	4.24374	4.62996	4.65143	4.17124	4.49823	4.54975	4.61209	4.34118	4.20286	4.43428	4.0555	4.38243	4.22346	4.85625	4.18863	4.14383	4.67128	3.73291	4.68081	4.55964	4.26236	4.0591	4.20141	4.44412	5.08187	4.6902
ADAM32	4.39779	4.65525	4.3914	4.66135	4.45711	4.29902	4.12459	4.40284	4.16668	4.49184	3.85186	4.23	4.54247	4.7015	4.69264	4.41295	4.4074	4.5226	4.82335	4.60668	4.42526	4.25097	4.54619	4.43748	4.51655	4.63309	4.63008	4.37927	4.45444	4.35392	4.00189	4.45564	4.63865	4.71608	4.6756	4.26039	4.40591	4.35532	4.74854	4.28445	4.90588	4.37266	4.49162	4.61443	4.28888	4.14254	4.44021	4.53726	4.43175
ADAM33	4.43758	4.51725	4.65363	4.24366	4.51525	3.40665	5.02291	4.52424	4.46703	4.44652	4.44855	4.57849	4.75022	4.41996	4.3673	4.81512	4.39842	4.34105	4.90312	4.66236	4.8454	4.54868	4.46684	4.60092	4.20064	4.10781	4.53266	4.51347	4.6231	4.29823	4.45081	4.21234	4.23175	4.00893	4.39021	4.48195	4.81979	4.27768	4.56475	4.56109	4.56969	4.37928	4.00655	4.35602	4.89037	4.75218	4.62464	4.11936	3.96668
ADAM3A	4.15273	4.42284	4.00154	4.76989	4.76063	4.31415	4.4361	4.50982	4.55037	4.4771	4.52824	4.58657	4.22648	3.9128	4.66245	4.60156	4.43509	4.23251	4.60494	4.55466	4.08172	4.57575	4.66429	4.59368	4.74609	4.31222	4.38627	4.58874	4.55037	4.28949	4.53486	4.4814	4.37067	4.48269	4.55781	3.94349	4.16381	4.44314	4.42983	4.32211	4.8668	4.28764	4.59577	4.10647	4.44019	4.73258	4.56059	4.74585	4.57419
ADAM5	4.33281	4.26404	4.4451	4.62215	4.24487	4.30326	4.34265	4.19562	4.48057	4.17237	4.51521	4.63148	4.65792	4.42231	4.25337	4.12277	4.12279	4.26865	4.49159	3.36465	4.65092	4.42108	4.21798	4.59539	4.40577	4.65825	4.33172	3.89186	4.15575	4.3061	4.43176	4.16089	4.43462	5.13616	4.25739	4.49798	4.69147	4.60411	4.43239	4.60462	4.08102	4.48437	4.48975	4.19236	5.03249	4.35827	4.78371	4.07316	4.42067
ADAM5P	3.82398	3.87913	3.65616	4.02556	3.82582	3.3603	4.39168	3.78161	3.21151	4.25244	3.79419	3.65025	4.35383	4.06954	3.96912	3.81689	3.73291	4.25305	4.53505	3.97363	3.50546	4.3222	3.97442	2.95915	4.10197	4.71154	2.8905	3.69706	4.23878	4.02973	4.22072	3.89172	3.7	3.74334	3.6788	3.90959	2.38938	3.86184	3.34002	2.51223	3.99657	3.14398	3.99225	3.73259	3.78097	2.73455	3.33195	3.66593	3.65751
ADAM6	4.70846	4.4892	4.3857	4.48889	4.68132	4.70474	4.79873	4.70312	4.79909	4.62911	4.8132	4.6064	4.56851	4.64967	4.79724	4.62048	4.57959	4.94208	4.37882	4.52035	4.07312	4.41143	4.55992	4.42441	4.61856	4.5024	4.62047	4.72281	4.47947	4.251	4.85885	4.72384	4.40323	5.26208	4.57633	4.57839	4.72512	4.56798	4.5291	4.28775	5.00031	4.54778	5.03513	4.62639	4.92043	4.88879	4.46792	4.82827	4.97271
ADAM7	4.40726	4.39215	4.22121	4.43742	4.11363	4.54617	4.01378	4.25333	4.4606	4.55874	4.05516	4.05971	4.19936	4.04791	4.4049	4.67184	4.59618	4.38603	4.16278	4.13172	3.71765	4.58694	4.12913	4.25526	2.98993	4.29925	4.48959	4.28291	4.52566	4.20286	4.3875	4.02002	4.1759	4.47898	4.26762	2.48763	4.53145	3.72018	3.84226	3.62022	4.35763	4.50811	3.70675	4.47402	4.45227	4.72838	4.3969	4.30568	4.23313
ADAM8	9.25219	7.8378	8.51091	7.39263	9.80119	8.82418	8.77714	9.01572	8.61143	8.11475	8.56048	8.11807	8.05007	8.51498	9.29222	8.84419	9.38508	9.18662	8.82801	8.25297	9.53265	8.50685	8.82955	9.19287	8.2575	9.30207	8.0231	8.48441	7.96281	8.28055	8.19276	9.36537	8.64915	10.0734	8.50547	9.04036	8.84024	9.3873	8.50896	8.4994	9.38944	8.67724	8.43918	9.43717	9.25321	8.28953	8.76607	8.0539	9.15799
ADAM9	5.37151	5.1197	4.70555	5.1408	4.82371	4.5775	4.95314	4.94091	4.95981	5.18074	4.87969	4.91191	4.50079	4.99659	5.28471	5.09739	5.32418	5.17295	4.37132	4.92091	4.60919	5.06569	5.29263	5.36564	4.91168	4.7965	4.75576	4.7137	4.62836	4.95248	4.41873	4.4678	4.74815	4.96749	4.83633	5.3298	5.03389	4.88331	4.94212	5.08153	5.04506	5.02145	4.36794	5.13667	5.15917	4.62858	5.04137	4.67199	4.98462
ADAMDEC1	4.56942	4.54735	4.39321	4.71816	4.26789	4.40908	4.5625	4.56267	4.10542	4.68215	4.37504	4.47999	4.6615	4.4776	4.39313	4.56039	4.43092	4.20166	4.31778	4.65608	4.08879	4.42844	4.08037	4.53299	4.62734	4.21551	4.34552	4.12107	4.72632	4.70883	4.19634	4.48903	4.15861	4.444	4.23329	4.66379	4.58152	3.73567	4.53003	4.51412	4.65066	4.42246	4.72164	4.33938	4.37393	4.52842	4.52667	3.95354	4.47974
ADAMTS1	4.51693	4.69791	4.31733	4.51764	4.90369	5.20245	4.3703	4.08821	4.80399	4.97663	4.27022	4.78022	4.44254	4.79288	3.98002	4.2548	4.59996	5.39083	3.85762	5.20802	4.73701	5.05456	5.03763	4.98102	5.15303	4.27299	4.33103	4.81474	4.03368	4.61053	5.03282	4.98587	4.34776	3.87892	4.78917	4.60179	4.49185	4.38118	4.95319	4.7918	4.65241	4.57951	4.85884	4.73026	4.53614	4.57247	4.39447	4.17875	4.43234
ADAMTS10	5.06488	4.23554	3.94083	4.63493	3.62808	3.79176	4.29724	4.25917	3.98749	3.88704	4.31272	4.10203	4.07818	3.13395	3.60243	3.67072	4.49766	4.27477	4.5341	4.14255	4.07927	4.68304	4.50866	3.65387	4.36529	4.2585	3.82463	4.19438	4.74803	4.88367	3.90103	3.93041	4.68913	2.99393	4.66065	3.96237	4.25244	4.57772	4.2705	4.6188	3.83685	3.79116	4.03793	3.67349	4.59083	4.1338	4.09885	4.72574	3.92787
ADAMTS12	3.65211	4.33351	3.80191	3.95252	4.45909	4.07554	3.8242	3.00554	4.05576	4.20007	3.72846	3.84565	3.52081	3.11854	3.06667	4.06148	3.33524	3.99472	3.77536	3.86896	4.15148	4.2121	3.95537	3.90716	4.01446	3.68627	4.28764	4.0805	3.60925	3.63625	3.43905	3.70799	3.77599	3.43147	3.17836	3.99515	4.09173	3.79407	3.44898	3.8069	4.78264	4.30956	3.86419	3.72932	3.81976	3.12953	3.84534	3.96206	4.13436
ADAMTS13	4.35651	3.9699	4.37542	4.41437	3.92721	4.57772	4.16495	4.39004	3.31058	3.67054	4.24048	4.05938	4.06234	4.14017	4.21224	4.05737	4.10906	3.55818	4.20365	3.49714	4.31377	4.49838	4.30997	4.05061	3.97402	4.3825	4.7749	3.91297	3.82493	4.04627	3.89632	4.40792	3.93497	4.22983	3.75677	4.38861	4.25868	4.2738	4.51125	4.10498	3.57218	4.28905	4.15816	4.40372	4.16343	4.13988	3.6043	3.80565	3.9723
ADAMTS14	4.22033	4.53819	4.26794	4.28227	4.25662	4.29938	4.29989	4.35015	4.05557	4.38274	3.93147	3.61711	4.09224	3.8774	3.82639	4.28732	3.42985	3.91428	3.92201	4.36993	4.32472	3.80552	4.11701	4.15367	3.87993	3.3473	3.48143	4.06433	4.13285	4.35612	3.85946	4.23677	3.92805	4.28187	4.3449	4.42192	4.27704	3.73391	3.32083	3.86809	4.10675	4.35553	4.27065	3.82976	3.44729	4.10414	3.9128	3.91057	4.4884
ADAMTS15	5.1248	4.92546	5.16066	4.65934	5.33321	4.74542	4.43988	4.83703	4.39126	4.80438	4.5362	4.53636	5.07499	5.22164	5.24353	4.76222	4.21282	5.27395	4.91744	4.93235	5.14184	4.76308	4.96815	5.24778	5.10251	5.2139	4.95647	4.16601	4.84319	4.49925	4.83791	4.75372	5.30164	5.00815	5.40212	4.9319	4.04903	5.12636	5.1789	5.1759	5.31888	5.19437	4.93045	4.85736	4.42555	4.61085	4.93656	5.15991	5.00213
ADAMTS16	4.43154	4.06577	4.39471	4.33368	3.8756	4.50069	3.65568	3.70239	3.92921	3.29193	4.29417	4.19238	4.06648	4.37925	4.06234	4.05795	4.39675	4.20084	3.76431	3.7884	3.93685	4.11162	4.1292	4.3875	3.78875	3.79532	3.19924	4.20826	4.22141	4.84959	4.361	4.37235	4.0899	3.93566	3.74944	3.95236	3.72209	4.35259	4.54637	4.754	4.33775	4.3427	4.05423	4.23888	4.25864	4.0764	3.87263	3.89487	3.83347
ADAMTS17	4.17296	4.13949	4.92202	5.28207	4.83524	4.65638	4.96182	4.87334	4.88981	4.96799	5.10923	4.9337	4.70979	4.56392	4.4996	4.14317	5.1789	5.11056	4.67315	4.70737	4.93605	4.79739	4.72373	4.87853	4.66065	4.66087	5.01473	4.61706	4.32913	4.85679	4.48504	4.55393	4.35226	4.85344	4.83338	4.97908	4.38115	4.46669	4.55194	4.11939	4.02911	4.58794	4.70477	4.96096	4.73359	4.64236	5.1772	4.29098	4.51769
ADAMTS18	4.04928	4.33097	4.26418	4.20952	4.22141	4.36361	4.4671	4.01251	3.99622	4.3625	3.94178	4.24565	4.40475	3.79255	4.165	4.5204	4.39873	4.2472	4.23239	4.39575	4.71517	3.94075	4.48018	4.2197	4.04978	4.31428	4.47027	3.63394	4.33652	4.51274	4.27125	4.55947	4.29204	3.9008	4.20377	4.12634	3.98893	3.86682	4.06193	3.93885	4.23849	4.37558	4.08908	4.33022	4.43712	4.05342	4.36439	4.29706	3.64839
ADAMTS19	3.66217	3.81137	4.06043	4.18872	3.96657	3.22171	4.10408	3.95424	3.68869	4.0751	4.34166	3.57668	3.30715	3.85195	4.32076	4.18921	3.54505	4.03543	3.65734	4.05557	4.20687	3.04532	3.85762	4.26283	4.06234	3.80062	3.99289	4.22541	4.06897	3.2107	3.84419	4.14579	4.41377	3.13841	4.07684	4.52242	4.12999	3.738	3.87263	3.74189	3.70065	3.76187	4.25271	4.27562	4.00132	3.99269	2.89882	4.11121	4.14601
ADAMTS2	4.1862	4.67087	4.54306	4.29465	4.08904	3.59534	4.35165	4.15096	4.63443	4.63753	4.21572	4.43308	4.60927	4.37104	4.26391	4.32906	4.7088	4.73852	4.44543	4.4923	4.27754	4.7805	4.09493	4.67557	4.63509	4.60361	4.42225	4.31817	4.10044	4.3584	4.04745	4.44432	4.57381	4.43338	4.52359	4.7342	3.93364	4.90487	4.15026	4.44991	4.21887	4.29264	4.33904	4.49616	4.68092	4.38308	3.97849	4.25215	3.86079
ADAMTS20	4.66475	3.73612	4.37972	4.48329	4.37087	4.47282	4.37055	4.6171	4.21328	4.13214	3.92465	3.95545	4.24251	4.40028	3.97573	4.70994	4.61574	4.10669	3.56367	4.62844	4.48772	4.01573	4.58914	4.33535	4.54365	4.42261	3.91102	4.21398	4.36954	4.5763	4.65535	4.51599	5.10482	4.48279	4.08463	4.34203	4.42008	4.48261	4.82783	4.32	4.77065	4.73217	4.31737	4.52147	4.79346	4.4233	4.02223	4.49115	4.52591
ADAMTS3	3.94757	4.36664	4.55642	4.42979	5.28428	4.684	4.49355	5.02575	4.48773	4.56725	3.84204	4.73831	5.03015	4.34676	4.61346	4.08716	4.76831	4.62332	4.13433	4.17228	4.04062	3.73161	4.50737	5.00492	4.81428	4.57463	4.23384	4.74688	4.67725	4.71827	5.0588	4.63139	5.21189	4.49245	4.27627	4.77331	4.38693	4.94847	4.72944	5.27821	4.40112	4.99282	4.2972	4.00276	4.28594	4.56538	4.91564	4.4086	4.12856
ADAMTS4	3.90358	4.15728	4.42532	4.60211	3.94582	4.71195	4.33389	4.4088	4.27424	3.94204	4.08704	4.68081	3.38668	4.25096	4.0201	4.83866	4.11215	3.88743	4.3501	4.12304	4.26013	4.86982	4.21902	3.91789	4.1328	4.09347	4.42943	4.39139	4.3895	3.85424	4.24993	4.47293	4.2833	4.82615	4.07221	4.33343	4.28984	3.9659	4.08128	4.35791	4.69868	4.53592	4.45823	3.95879	3.8293	4.49191	4.8042	3.96553	4.05756
ADAMTS5	3.6904	2.43497	3.98521	4.40243	4.16975	4.26507	3.32775	3.96696	3.91773	3.96537	3.69922	4.26033	3.88982	3.19015	4.0393	3.96966	3.56487	3.48953	4.41495	3.4584	4.05337	4.30752	3.58673	4.25432	3.87353	3.87037	4.44311	3.62187	3.85606	4.16898	4.36127	3.81539	4.02744	3.63995	4.09305	4.33661	4.27809	3.56969	4.17912	3.86798	4.21347	3.89278	4.18366	3.84364	4.15513	4.12711	2.97004	3.66931	3.99327
ADAMTS6	5.17934	4.75231	4.26311	5.07929	5.26039	4.88518	4.72678	4.86582	5.0298	5.22624	4.60483	5.05932	4.52941	4.89151	5.04836	4.82546	5.15543	5.30666	5.03937	4.78205	5.13853	5.31746	4.66875	5.08511	5.16544	4.42377	5.30439	4.43854	4.97079	5.12012	5.01574	4.76794	4.90167	5.42306	4.96432	4.28984	4.31953	4.55735	4.92019	5.26921	4.53714	4.70776	5.29047	4.57062	5.59089	5.41275	5.06703	4.78435	4.96937
ADAMTS7	4.73186	4.38588	4.4444	4.1483	4.55901	4.53815	4.49776	4.26337	4.50595	4.44645	4.66244	4.25727	4.39341	4.58	4.22811	4.57424	4.48807	4.60417	4.47089	4.4931	4.63533	4.5193	4.027	4.35323	4.21452	4.20652	4.71244	4.46719	4.40584	4.82325	4.2068	4.44191	4.13542	4.83717	4.39984	4.13608	4.49599	4.27849	4.14054	4.49948	4.08842	4.55709	4.64257	4.28136	4.20899	4.03183	4.1641	4.67255	4.51953
ADAMTS8	5.21142	4.94921	4.87535	5.35446	5.11049	4.7005	4.8175	5.42803	4.62242	4.95858	4.8763	4.936	4.66646	4.6797	5.10907	4.81322	4.42829	4.76323	4.59538	4.57761	4.98225	4.89461	5.06853	4.40729	4.70624	4.80159	4.90456	4.75146	5.22038	5.07116	4.11499	5.15269	4.54481	5.45662	4.86828	4.93421	5.07736	4.43554	5.28038	4.95578	4.90804	4.37043	4.63772	5.15785	4.82059	4.43282	4.82629	5.21652	4.24633
ADAMTS9	3.2141	4.39271	3.94968	4.07742	3.86236	4.16506	3.67782	3.68277	3.85946	3.71474	3.53182	0.939375	3.36131	3.48769	4.24918	4.31555	4.01783	3.59898	3.95822	3.73786	4.11529	4.23399	3.65211	4.19839	3.78712	4.23878	3.38805	3.72078	3.56731	3.74836	3.63514	3.72801	3.83597	3.26539	4.22921	3.15937	3.4938	3.66398	3.71253	4.05737	4.11245	4.19613	3.61711	3.22449	4.23409	4.08851	3.48525	4.08451	3.00554
ADAMTSL1	4.17585	4.0819	3.97043	4.03563	4.32888	4.11535	3.9172	4.30883	4.367	4.32738	3.7611	3.75237	4.04494	3.97282	4.39163	4.31049	4.22151	4.35991	4.08128	4.27515	3.79246	4.22935	3.83805	4.21684	4.07194	4.20596	4.55253	4.49419	4.28683	3.99124	4.27898	4.62314	4.26279	4.22502	4.11299	4.13818	3.86488	3.99759	4.16547	4.06265	3.86205	4.23107	4.44463	4.09986	4.16847	4.10203	3.83763	3.94391	3.96998
ADAMTSL2	4.10027	3.78161	3.90023	3.93514	4.26175	4.37145	3.72491	3.82942	4.08057	4.76174	4.4835	4.37897	4.2737	4.22438	3.17548	3.95383	3.97442	4.25544	4.1988	3.90735	4.19244	3.57144	3.56636	3.93168	3.65371	4.09808	3.70978	3.82742	3.75975	3.28943	4.0323	4.04427	4.00667	3.89054	4.2834	3.74972	3.8365	4.10871	4.12834	3.72637	3.43105	3.79939	4.23639	4.18743	4.03529	4.18837	4.44142	4.10045	4.34079
ADAMTSL3	4.44447	4.71846	5.25241	4.09347	5.50735	4.84505	5.20811	5.16814	5.77358	4.99424	5.20385	4.60864	3.84914	4.99323	3.7884	4.93702	4.31788	4.99334	4.24365	4.87453	3.80473	5.31935	4.70768	4.65675	4.48043	4.83971	4.91447	4.72366	4.5006	4.85057	5.21504	4.9323	4.59527	4.46871	4.83524	4.08882	4.76463	5.18446	4.78899	4.91889	4.95555	5.41015	3.96881	4.89732	4.76594	4.39373	3.92043	4.58585	5.13494
ADAMTSL4	4.95143	4.67072	5.00127	4.67894	4.66437	4.96361	4.35842	4.2426	4.6607	4.42914	4.52956	4.99675	4.99266	4.18455	4.61039	4.72648	4.61039	4.07339	4.41437	4.61405	5.0223	4.56806	5.04751	4.39978	4.25437	4.48609	4.59386	5.13698	4.80995	4.7538	4.37812	4.27767	4.33803	4.17953	4.29707	4.76518	4.51048	4.23209	5.08328	4.80943	4.85782	4.92428	4.06103	4.8707	4.24436	4.81301	5.04354	4.7224	4.27208
ADAMTSL5	4.76914	5.20433	4.54194	5.19446	5.14312	5.05342	5.30918	5.03074	5.2576	4.77628	4.66902	5.70749	5.09329	5.1413	4.73674	5.0081	5.08734	4.92715	4.97352	5.28061	5.69229	5.27124	5.19136	5.58708	4.98828	5.57186	4.7864	5.26255	4.80024	4.98655	5.12243	4.95127	5.12978	5.19537	5.00995	4.97472	5.11353	4.85913	4.97527	5.16508	4.77902	5.02169	4.96624	5.5242	5.00213	5.46582	5.38775	5.02237	4.88915
ADAP1	5.82085	5.40687	5.24384	5.38555	6.2548	5.34573	5.58564	4.81533	5.63581	5.37981	5.33876	5.98579	5.48722	5.89673	5.61208	5.31383	5.89419	5.83184	5.44506	5.68723	5.51116	5.58386	5.69284	5.28117	5.69706	6.03913	5.58224	5.85413	4.94097	5.86119	5.40279	5.71924	5.71217	5.80468	5.82378	5.6827	5.51699	6.37104	5.76426	5.47151	5.45335	5.0288	4.84888	5.43977	5.95746	5.56469	5.29784	5.71777	5.63772
ADAP2	7.62924	7.38719	8.2524	7.67107	7.02384	8.50005	7.76581	7.69058	7.39834	7.57939	8.35823	7.61934	7.75369	6.74702	7.94153	7.82339	7.91933	7.36987	8.18534	7.48316	7.65801	8.08975	8.0043	6.88922	7.08386	7.65709	8.22808	7.56678	7.1269	7.84207	7.13289	6.90732	7.51653	7.5376	7.67248	7.92666	7.6688	7.20836	7.86089	7.53484	8.80634	7.97627	7.44996	6.19954	7.29266	7.70869	7.6952	7.32562	7.37817
ADAR	10.4635	9.80119	9.97433	9.79415	10.3721	9.7403	10.5465	10.1163	9.12777	8.93514	10.1102	9.65292	10.0506	9.0825	10.1116	10.4856	10.6161	9.99663	9.98891	9.474	10.5879	9.92663	10.0193	9.99966	9.48421	10.3942	9.7068	9.65292	9.61698	9.10528	8.8112	9.89885	9.53509	11.3559	9.75381	9.8122	9.80545	11.2774	9.62154	10.4992	10.4876	10.0539	9.6944	10.4838	10.6894	10.3396	9.72501	10.1639	9.20295
ADARB1	5.08471	5.18827	5.21833	5.07237	5.29933	5.04463	5.39227	5.57255	5.226	5.24742	5.1791	4.9422	5.037	5.24169	4.63484	4.88172	5.03833	5.39403	5.01048	5.12372	5.10212	4.78097	5.25164	5.19596	5.36001	5.03054	5.18199	5.20545	5.6701	5.18983	5.446	4.74611	5.26816	4.73274	5.57622	4.97258	5.22375	4.94776	5.21423	5.4283	5.51891	5.3417	4.57373	5.08585	4.93909	5.46807	4.74788	5.22981	5.1808
ADARB2	3.96896	4.26781	5.28506	4.43617	5.58814	4.77735	4.67158	4.49659	4.78313	4.82876	4.9483	5.23317	4.48203	4.48419	5.01337	4.68744	4.8123	4.52481	5.38089	4.93173	5.489	5.17747	4.59715	4.74248	4.80837	5.43167	4.98794	4.64872	5.11675	4.443	4.62524	5.22097	5.05536	5.08299	4.78468	5.43492	4.77022	4.91341	4.93184	4.98147	5.55118	4.73502	5.51776	4.75548	4.98102	4.65601	5.30573	4.59726	4.9943
ADAT1	6.42311	6.84322	6.19291	6.48595	6.88555	6.51124	6.61512	7.16992	6.35106	6.7899	7.1683	6.56647	6.57424	6.97941	6.6104	6.66606	6.45342	6.75282	6.68838	6.58769	7.22381	6.67136	7.14002	6.98437	6.79996	6.97544	6.49304	6.91748	6.9084	6.97763	6.92271	6.51615	6.97438	7.26122	6.80024	6.95872	6.66407	7.02753	6.66044	6.65886	6.24255	6.65627	6.31708	6.73958	6.4647	6.98697	6.91951	6.60012	6.78257
ADAT2	4.85918	4.91236	5.31531	5.12969	5.13625	4.37239	5.16464	4.80875	4.934	4.6005	5.03168	4.34162	4.65646	4.83588	4.64034	4.8448	4.89684	4.51664	4.51657	4.19659	4.93157	4.54868	4.9956	4.52517	5.11397	4.43439	4.73327	4.68564	5.07603	4.68442	4.615	4.31368	4.64258	4.79385	4.88619	4.99595	4.48027	4.97553	4.18691	3.93103	4.55749	4.51555	4.34278	4.64111	4.13483	4.77966	4.58567	4.72662	5.04636
ADAT3	5.25209	4.8919	5.34102	4.68762	4.58686	5.05611	4.83188	5.04922	4.80598	4.7971	4.70597	4.63321	5.2872	4.94714	4.74765	4.73153	5.14953	4.59986	5.24414	4.95831	4.60526	5.0864	5.09646	4.98621	5.12236	5.30494	4.98175	4.9621	5.0188	5.19875	5.05508	4.83606	4.52296	4.96687	4.93524	5.06615	5.01115	4.5965	5.09541	5.07929	5.16814	5.07301	4.77722	4.31263	4.68131	5.22965	4.85879	4.71522	5.09835
ADC	4.37409	3.99359	3.88846	4.61435	4.58258	4.05194	4.3276	4.06388	4.32978	4.29232	4.32701	4.41444	4.47117	4.66456	3.85586	3.39127	3.95643	4.71102	4.34974	4.6171	3.7137	3.59654	4.71961	4.36267	4.84849	4.28915	4.72667	4.64957	5.01493	4.07704	4.89579	4.15519	4.3059	4.43535	4.5221	4.61108	4.27411	3.84743	3.94375	4.03404	4.43248	4.70837	4.26245	3.29007	3.295	4.46952	3.58272	4.35963	4.57634
ADCK1	5.33232	5.7473	5.31383	5.1136	5.83705	5.37874	5.82712	5.5408	5.44033	5.01436	5.73487	5.32116	5.17164	5.20004	5.15211	5.39843	5.09151	5.69444	4.97393	5.43088	5.0835	5.24768	5.47277	5.07677	5.12304	5.21455	5.28416	5.39873	5.45724	5.27029	5.36498	4.93301	5.48833	5.2952	5.42483	5.1616	4.75314	5.58224	5.44116	4.72854	5.61328	5.32153	5.49076	4.81169	5.06032	5.54221	5.43681	5.47073	5.19856
ADCK2	6.53048	6.91229	6.97691	7.36291	6.3553	6.94249	6.94321	7.1695	7.0633	7.56007	6.9348	6.74318	6.9666	6.34782	6.77236	6.87559	6.75724	7.02123	6.98361	6.86707	6.27322	6.68143	7.02598	5.99986	7.07765	6.71776	6.85907	7.43294	7.6516	7.02901	7.08052	6.18507	6.47721	5.9562	7.60679	7.03125	6.56881	5.89903	7.37649	7.22646	6.98085	6.82459	6.43387	6.24038	6.04997	6.81406	6.94528	7.14535	6.86886
ADCK4	5.41215	5.16446	5.772	5.08299	4.95981	5.59126	5.59929	5.6	5.04713	5.26499	5.51897	4.98627	5.09377	4.94719	5.44459	5.59731	5.52621	5.2734	5.27124	5.29047	6.11169	5.28935	5.41766	5.44701	5.33774	5.84072	5.2813	5.30918	5.33949	5.27279	5.34925	5.19762	5.28107	6.19979	5.26145	5.5468	5.5018	5.8649	5.4682	5.10789	6.08487	5.28095	5.07014	5.71531	5.37306	5.43577	5.2898	5.09583	5.45924
ADCK5	5.05664	5.18749	4.7653	5.32129	5.4634	4.58082	5.23802	5.22223	5.14661	4.76839	5.23506	5.11579	4.87168	5.00921	4.83256	4.87084	5.14555	5.08883	5.23506	4.93816	4.44976	5.00586	5.12273	4.91854	5.30449	5.216	5.22737	5.14515	4.7742	4.64839	5.24404	4.53092	5.07472	4.90973	4.87362	5.08062	4.82247	4.90929	5.14555	4.90939	4.82396	4.57686	4.48771	4.4743	5.16615	5.04758	4.80095	4.89833	4.78819
ADCY1	4.04778	4.5686	4.3059	4.87062	4.05567	4.00966	4.33359	4.33146	4.52736	4.4048	4.26907	4.20038	4.7606	4.5015	4.04806	4.56666	4.36886	4.50628	4.56186	4.39923	4.43788	4.43789	3.6919	3.97516	4.40644	4.72947	4.52346	4.30835	3.95425	4.23933	4.80913	3.88451	3.6868	4.36186	3.76326	4.56427	4.14373	4.88166	4.35989	4.39033	4.13709	4.26029	4.20279	4.39914	4.35587	4.10578	3.95726	4.68489	4.41746
ADCY10	3.95316	4.29466	4.04205	4.287	3.82504	4.29886	4.44967	3.90566	4.34896	4.28549	4.6273	4.55092	4.09638	4.51811	4.49959	4.33986	4.19921	4.80518	3.71986	4.41836	4.6085	4.12572	4.41567	4.61936	3.8835	4.33695	4.59199	4.61922	4.29256	4.31666	4.52596	4.49292	4.1665	4.87047	3.92997	4.49947	4.36477	4.18255	4.51476	4.40356	4.59701	4.65396	4.04262	4.22779	4.8029	4.11396	3.95854	3.59699	4.7439
ADCY2	4.6733	4.69457	4.81865	4.6138	4.63386	4.49211	4.34031	4.5566	4.65306	4.66693	3.91808	4.3123	4.05423	4.55439	4.17723	4.24379	4.28064	5.05754	4.41045	4.58946	4.9152	4.57109	3.95968	4.52412	4.59894	4.15892	5.31935	4.72652	4.51691	5.02911	4.72331	4.24932	4.97522	4.89005	4.86574	4.53508	4.6194	4.16783	4.83447	4.49565	4.2558	4.61354	4.86422	4.2897	5.28677	4.62431	4.91973	4.41713	4.79714
ADCY3	6.40981	6.5795	6.71549	6.98223	6.92624	7.05486	7.07254	7.44618	6.78928	6.92862	6.96866	6.83703	6.79298	6.95545	7.21816	6.38496	7.17294	7.17769	7.65847	7.11122	7.09057	7.23922	6.95409	6.79498	7.32853	8.00376	6.68468	6.67457	7.05744	6.95838	6.82974	6.75089	7.1481	7.00338	6.82533	6.57456	6.74702	7.74075	6.91818	7.0607	7.19893	6.58832	6.80342	6.86193	6.38438	7.13445	6.99618	6.93033	6.75652
ADCY4	6.56517	5.93399	6.03934	5.52689	6.52483	6.33005	6.26048	5.91285	6.13718	5.07155	6.13132	5.41028	5.60828	6.39426	6.13471	7.08457	6.08384	6.36729	5.85984	5.8226	7.52515	6.30185	5.98625	6.81813	5.40807	6.00862	5.60828	5.35846	5.32723	4.7851	5.20955	6.70418	6.02904	8.00871	5.77892	6.27552	5.71489	7.58428	6.2476	5.79419	6.61262	6.20308	5.85299	7.00265	6.61106	5.82691	5.91936	5.49141	5.48497
ADCY5	4.17108	4.5949	4.26474	4.40195	4.40792	4.69868	4.48141	5.05729	4.74221	4.87191	4.7879	4.659	4.58376	4.93765	5.23553	4.55989	4.36394	4.05355	4.54036	4.78067	4.74092	4.28183	4.80154	4.47497	4.93651	4.63295	5.08235	4.19608	4.65162	4.39951	5.03802	4.69583	4.85454	4.34325	5.1049	4.30539	4.58018	4.07672	5.22876	5.10324	5.01394	4.5157	4.56725	4.54372	4.75952	4.81025	4.88089	4.56274	4.40576
ADCY6	4.59055	4.4778	4.58119	4.77225	4.38509	4.51354	4.47084	4.75073	4.62377	3.99622	4.76183	4.7163	4.68961	4.87458	4.91651	4.38708	4.8103	4.6675	4.34608	4.74906	4.93628	4.68984	4.51371	4.65814	4.76729	4.48451	4.69451	4.77732	4.3817	4.74429	4.83106	4.40436	4.37166	4.87145	4.53536	4.87002	5.02845	4.402	4.71315	4.32063	3.98014	4.38855	4.61741	4.82455	4.75422	4.30582	4.85263	4.18347	4.76284
ADCY7	7.91638	8.24441	8.26064	8.18265	7.82436	8.30521	7.55434	8.0539	7.98277	7.90406	8.14243	8.39629	7.78591	7.76288	7.91981	8.35514	7.67335	8.00162	8.10664	7.92189	8.47112	8.43604	8.26807	8.51828	7.82136	7.71419	8.18534	8.43415	7.65382	8.06852	7.8378	7.75658	7.93129	8.33018	7.9948	7.70452	7.95667	8.61875	8.14474	7.98171	8.70196	8.43086	7.96397	8.11855	8.33018	7.5376	8.07965	7.81845	7.95135
ADCY8	4.85422	4.84822	4.48921	4.96969	4.4424	4.25841	4.75601	4.55191	5.21152	4.7034	4.73307	4.99992	4.43107	4.61187	5.29298	4.99363	4.25908	4.59227	5.25693	5.06088	4.41057	4.71158	4.68081	4.59949	4.60101	4.64747	5.27486	4.8123	3.96437	4.60401	4.68124	5.54803	4.36989	4.87495	4.68109	4.42152	4.7703	5.65771	4.59053	4.44707	4.41434	4.49425	5.08704	4.7045	5.11435	4.48254	5.43195	5.05892	4.41757
ADCY9	4.57303	5.00653	5.18362	4.96295	5.12929	4.88176	4.54511	4.70815	4.54918	4.72538	4.77495	4.59209	4.96226	4.5759	3.88684	4.97036	4.83256	5.05204	5.00224	4.67786	4.93559	4.88217	5.22689	4.34503	5.32797	3.42628	4.79065	5.26802	4.91599	5.33282	4.9292	4.47001	4.65911	3.758	4.52913	5.13486	4.95074	4.42225	5.12961	5.32894	5.1616	4.95404	4.91107	4.44425	4.58523	5.23165	4.67786	5.34375	5.49545
ADCYAP1	3.20599	3.48395	3.78588	3.32664	3.76744	3.75346	3.81657	3.47489	3.74515	3.66111	3.49563	3.97159	3.45046	3.76797	4.14534	3.06842	3.5367	3.40892	3.44409	3.97764	4.22585	3.5724	3.9871	4.2038	3.62903	3.98855	3.80073	3.76941	3.6785	4.1422	3.18142	3.71178	3.74219	3.33148	3.88961	4.11127	3.42665	4.00639	3.20396	3.46781	3.30836	3.69294	4.15362	4.12055	3.4867	3.64682	3.5417	3.8005	3.35438
ADCYAP1R1	2.62866	3.65319	3.43752	3.87844	4.14569	4.12641	3.9186	3.16864	3.88781	3.70692	4.32892	4.1986	3.69515	4.05775	3.87451	4.30325	4.50086	3.60791	3.5168	3.28609	3.97663	4.40153	3.6885	3.99442	3.95424	3.72223	3.72652	3.76161	3.8467	4.03853	3.81455	3.69228	4.11552	3.49898	4.04765	3.97864	3.43147	2.98813	3.95666	4.21644	4.20641	3.76215	3.69294	3.25494	4.0703	3.92465	3.66077	4.02672	4.07402
ADD1	8.87579	8.6021	8.79793	8.6764	9.02508	8.70921	9.23619	8.79599	8.66491	8.93272	8.83623	9.16462	8.64903	8.8822	8.56289	8.38523	9.64191	9.10333	9.0299	8.64512	8.54086	8.87652	8.79578	8.88524	9.20497	9.02096	8.67683	9.10993	8.55975	9.03264	8.50346	9.18957	8.92213	9.19594	8.80361	9.15872	8.51326	9.071	8.93578	8.94294	8.47725	8.96375	8.64613	9.00406	8.67128	9.01344	8.21763	9.08381	9.19876
ADD2	4.04014	4.09696	3.8385	3.902	4.25275	3.85996	4.1641	4.02293	4.13399	4.04616	4.41383	3.80237	3.94381	3.89233	4.33987	3.94553	4.05136	4.33854	4.4826	3.79241	3.98043	4.54455	4.11967	4.12634	3.41343	3.86096	4.27866	3.95856	4.3195	3.88427	3.94526	4.31359	3.4606	4.35598	4.03303	4.03124	3.83043	4.26909	4.26028	4.01376	3.9198	3.78202	3.68732	4.39539	4.22648	3.7897	3.88733	3.73001	3.8853
ADD3	8.04758	7.96636	8.32913	8.90289	7.00229	7.98703	7.90175	7.91654	8.33801	8.2857	8.4595	8.66482	8.77544	8.43439	7.66479	8.12703	7.93297	8.37796	7.8429	8.4894	7.55058	8.15758	8.4177	8.65268	8.22401	8.45849	8.15918	8.68105	8.66466	7.95443	8.42458	7.77881	7.86294	7.36555	8.52315	7.86052	8.24642	8.28997	8.12461	8.10737	8.01108	7.95783	8.49789	8.33265	8.17411	7.99227	7.32607	7.9891	8.77843
ADH1A	4.72496	4.138	4.74554	4.58974	4.27539	4.5218	4.41002	3.04674	4.15712	4.79961	4.29102	5.26522	4.81928	4.76598	4.59811	4.55415	4.81263	4.90344	4.49692	4.42081	4.44466	4.35791	4.4703	4.02237	4.6881	4.05469	4.38914	4.93066	4.83791	4.94258	4.88928	4.45677	4.42046	4.15673	4.27101	4.1931	4.89409	4.45717	4.94763	4.73626	4.7818	4.36202	4.23379	4.66931	4.53293	3.92304	4.46159	4.70616	4.81444
ADH1B	4.73839	4.76087	4.08438	4.08721	4.59188	4.61137	4.41989	4.57951	4.11741	4.18428	4.73221	4.67872	4.68647	4.56347	4.46278	4.41868	4.67376	4.79596	4.58527	4.49623	4.35292	4.14486	4.49463	4.57276	4.20565	4.24313	4.21151	4.12641	4.28443	4.50302	4.4493	3.90826	4.42881	4.30404	4.367	3.81362	4.22452	4.17008	4.0196	4.34261	4.69247	4.82924	4.17254	4.31234	4.42836	4.72644	4.5969	4.00616	4.35979
ADH1C	4.91989	4.58622	4.21008	4.36155	4.43595	4.57617	4.42417	4.7914	4.6034	4.57265	4.2472	4.76106	4.27876	4.80196	4.43585	4.58424	4.74236	4.73922	4.88162	5.00641	4.59344	4.82339	4.55853	4.31136	4.64906	4.576	4.89761	4.9467	4.52139	4.54756	3.43377	5.14346	4.61996	4.75786	4.95309	5.14833	4.59657	4.63805	4.43094	4.73323	4.74554	4.69228	5.00133	4.77294	4.84893	4.74137	4.23317	5.10258	4.22512
ADH4	3.97258	3.82917	3.8403	4.05898	4.13851	4.10149	4.16559	4.47479	4.28546	3.93069	4.18437	4.17946	4.14918	3.89947	4.13592	4.07163	4.49988	3.83952	4.23051	3.84022	4.27919	4.29676	3.90027	4.45518	3.86092	4.18344	4.21884	4.28245	4.26224	4.03086	4.31801	3.76221	4.0394	3.93818	4.00667	3.5819	3.93014	4.0096	4.12357	4.01979	4.00783	4.05661	3.99243	4.23819	4.16175	4.1542	4.40067	3.92309	3.74251
ADH5	5.05993	5.32548	5.49412	5.32166	4.80016	5.4035	5.55779	5.77809	5.45413	5.1046	5.69648	5.69188	5.47244	5.25294	5.1046	5.52637	5.14523	5.23673	5.39668	5.92271	5.74816	5.40479	5.77289	5.62247	5.49911	5.15734	5.39933	5.69263	5.87012	5.4355	5.74642	5.83409	5.40138	5.43027	4.76958	4.46235	5.39001	4.99271	5.52553	5.57064	5.63279	5.5207	5.4809	5.65771	5.70307	5.63224	5.74773	5.45817	6.03212
ADH6	3.91138	4.443	4.31904	4.42567	4.37043	3.87273	4.53086	4.4791	4.56122	4.42157	4.98548	4.48436	4.275	4.55714	4.59814	4.67521	4.63797	4.60133	4.29899	4.35121	4.45364	4.49586	4.66014	4.68189	4.31368	4.24544	4.60626	4.52544	4.74328	4.51118	4.40746	4.89569	4.75227	4.61679	4.49397	4.5548	4.6038	4.70304	4.48782	3.963	4.36874	4.23199	4.68331	4.50127	4.83787	4.5922	4.69312	4.42535	4.04522
ADH7	4.78055	4.81657	4.42693	5.03162	4.92581	4.59115	4.9664	4.8311	4.68282	5.02163	4.78234	4.80331	4.99328	4.58654	4.6267	4.71041	4.58585	4.88002	4.59108	4.70374	4.71858	5.07635	5.03528	4.7244	4.83997	4.34186	4.36945	4.76815	4.77698	4.75851	4.71222	4.29324	4.93364	5.04936	4.77755	4.74929	4.24778	4.64898	4.29977	4.8186	4.61574	4.58776	4.49465	4.36954	4.72294	4.1799	4.49108	4.55725	5.11892
ADHFE1	5.51012	5.49556	5.66938	5.60252	6.30725	5.52635	5.88663	5.6012	5.56649	5.67298	5.77952	5.53298	5.31086	6.43775	5.54006	5.88155	6.52893	6.28548	5.46918	5.51724	5.70994	5.5013	6.56737	5.62039	6.34606	5.77034	6.16021	6.30564	5.52346	5.87392	5.67624	5.80641	5.84935	5.61787	5.60657	5.32015	5.8655	5.19268	5.77535	5.77008	5.38554	5.80625	5.57426	5.34279	5.80626	5.67586	5.73234	5.726	6.38385
ADI1	5.51914	5.18499	5.13381	4.79529	4.53958	5.3597	4.97282	5.01917	5.01777	5.06272	5.00278	5.23327	4.8772	4.86025	5.00475	5.28582	4.39155	4.47688	5.4377	5.23673	5.39298	5.13548	4.67326	4.97629	5.18264	4.60289	4.99241	4.95191	4.31605	5.1737	4.80229	4.73507	5.33888	4.5095	4.97603	4.5327	4.74993	4.57803	4.80246	4.53611	4.85661	4.59534	4.7034	4.74822	4.90118	4.89897	5.12652	4.76403	4.52645
ADIG	4.03382	3.86926	4.07074	4.33912	3.90511	3.74279	3.96641	3.86907	3.50777	4.05208	3.01859	2.74459	3.76797	3.64791	4.07652	3.98439	3.74587	3.45737	3.94452	4.07074	4.03079	3.52735	3.13181	3.71116	3.71195	3.77969	3.73449	3.82066	3.34837	3.46114	2.97414	3.95094	3.8242	3.67332	4.09608	3.14169	3.77969	3.35887	3.95708	3.738	3.45802	3.37345	4.1315	3.30391	4.17014	3.50835	3.44626	3.71416	3.91245
ADIPOQ	4.43455	4.58984	4.84275	4.84862	4.78268	4.22151	4.96761	4.86463	4.99201	4.25337	4.36957	4.88481	5.00487	4.82815	4.85081	4.97194	4.24773	4.85833	4.66293	4.13794	4.57323	4.66464	4.61729	4.79809	4.84544	4.99687	4.16914	4.7269	5.00983	4.85796	4.86636	4.37223	4.47688	5.05012	4.71918	4.80331	4.48158	4.8772	3.9737	4.87381	5.10969	4.71721	4.82833	3.88277	4.97308	4.83152	4.58325	4.7851	4.39049
ADIPOR1	10.3518	10.2375	9.7482	9.35761	12.1386	10.7935	9.20354	11.475	10.1004	10.452	10.3948	11.5456	10.0032	10.9197	11.6071	10.1628	12.0409	11.0565	11.0906	9.00175	10.9855	11.6751	10.7433	11.453	11.1707	10.1407	11.1811	10.544	9.37986	11.2561	9.9452	11.271	10.9437	12.3135	10.1305	10.339	11.7602	10.7461	9.99203	10.0173	9.04921	10.9776	11.3002	11.6408	11.5716	9.1703	10.8631	10.2284	10.4465
ADIPOR2	7.76288	7.61083	7.62204	7.63592	7.82136	7.73667	7.4174	7.32364	7.73717	7.66128	7.58787	7.46448	7.50469	7.89806	7.81845	7.47647	7.78591	7.79211	7.71472	7.76436	7.52303	7.91114	7.56542	7.38305	7.65987	7.68875	7.65942	7.71373	7.58205	8.17557	7.79359	7.87526	7.44101	7.72572	7.83823	8.00107	7.51517	7.49209	7.6023	8.05284	7.78688	7.57476	7.54391	7.80236	7.41041	7.85193	7.84309	7.5637	7.87672
ADK	4.72989	5.40416	5.21937	5.49653	4.68424	5.12211	4.73808	4.86538	5.12072	4.88393	4.58511	5.10197	4.97113	5.22043	4.78057	4.77098	4.73172	4.95025	5.04502	5.35323	4.99142	5.01603	5.45366	5.30282	5.50119	4.64832	5.20305	5.39232	5.58314	5.23335	5.55584	5.00385	4.94706	4.59346	5.46299	4.90298	5.44418	4.7594	5.24215	4.85591	4.78748	5.08175	5.02862	5.11878	4.99174	4.98003	5.30241	5.02161	4.9991
ADM	10.5271	9.06572	9.46107	8.50827	10.2392	9.917	9.71717	10.3271	9.2158	8.37906	9.91965	9.67869	9.25219	9.86641	10.6161	10.5031	10.2355	10.3741	10.5031	9.76832	10.1394	9.38944	9.93951	10.2544	8.8722	10.2201	9.26068	8.93776	8.01286	7.55258	8.66893	9.82978	10.1768	10.7811	9.29716	10.0843	10.569	11.3626	10.0427	8.92634	10.482	9.34422	10.1025	10.329	10.6654	9.55384	9.80814	8.35379	9.50677
ADM2	4.82268	4.85022	4.57265	4.97603	4.84531	4.81699	4.81326	4.49601	4.98994	5.24953	4.76315	4.60383	5.03912	4.9127	4.70227	5.10803	4.95809	4.53344	4.76311	4.97352	4.76038	4.95997	4.99986	4.66983	4.95863	4.74621	4.52447	4.97981	4.95309	4.76977	4.89494	4.51277	4.77294	5.27134	4.78247	5.09096	4.97031	4.50994	4.57296	4.96826	5.07513	5.11526	4.75965	5.31614	4.94201	5.29817	4.76284	4.84199	4.98079
ADNP	5.50937	5.79503	6.08041	6.02788	5.82328	5.95209	5.67398	6.07725	5.98749	6.11881	6.08747	6.13687	5.86543	6.08792	6.22416	6.07992	5.9829	6.29392	5.95452	6.04892	6.11407	6.02656	6.24534	6.23479	6.24317	5.85614	5.98163	6.06083	6.02278	5.74778	6.25034	6.21869	6.10244	6.0249	6.09165	5.91619	6.35737	6.10738	5.77478	5.91292	5.96401	5.59879	5.8757	6.17481	6.23193	5.70853	5.86061	6.171	6.18702
ADNP2	5.96871	6.54051	6.52263	6.58862	6.22074	6.59385	6.50554	6.60302	7.00299	6.45437	6.77493	6.92452	6.13315	6.63593	5.97391	6.31256	6.66606	6.42723	6.41499	6.44895	6.33446	6.27911	6.18124	6.37837	6.93621	6.61074	6.56676	6.67815	6.91264	7.02753	6.76564	6.17475	6.44194	6.87208	6.48424	6.76762	6.74862	5.81546	6.71193	6.58736	6.41939	6.97184	6.44686	6.0161	6.18366	6.65918	6.3775	6.52892	6.35386
ADO	6.89627	6.61479	6.7916	6.47966	6.55888	7.58477	6.99759	7.01477	7.13212	7.05239	6.81976	6.60808	6.65918	6.64049	6.85232	6.78224	6.74862	6.69445	6.93583	6.85545	6.4769	6.68245	6.92131	6.48823	6.94491	7.03807	6.77856	6.41499	7.23144	7.30916	7.21271	6.42752	6.47784	5.9496	6.8643	7.2154	6.7856	6.30788	7.06662	7.31868	6.94076	7.03876	6.91543	6.05694	6.093	7.29019	6.63211	7.38931	6.5626
ADORA1	4.49774	4.05	4.10161	3.714	4.53752	3.72136	4.80569	4.49705	4.10027	4.41236	4.13648	4.06891	4.14469	4.16135	4.09243	3.95692	4.32764	4.11181	4.10699	4.03924	4.19186	4.34053	4.77507	4.29011	3.78826	3.82864	4.32229	3.90986	4.19766	4.38946	4.2531	4.61122	4.40421	4.46414	4.65696	4.12861	4.36945	4.04883	3.69405	4.61597	4.12438	3.8956	4.36916	3.73874	4.02181	3.59898	4.27055	3.96085	4.09058
ADORA2A	6.98783	6.30819	6.50336	6.77789	6.8481	6.22292	7.7725	6.90325	6.78089	6.75352	7.07797	6.70698	6.73106	6.94106	6.67783	6.62554	7.30601	6.85267	6.54343	7.07797	6.26022	6.25705	6.78089	6.49116	6.95577	7.05202	7.10488	6.34782	7.2335	6.86922	6.88311	6.61924	7.01223	7.48277	7.07216	6.77236	6.38557	7.2369	7.01548	6.97829	6.45811	6.88277	6.90148	6.67783	6.24989	7.72038	6.92721	6.94595	6.78689
ADORA2B	5.00265	4.96726	5.26856	4.94545	4.92343	5.62035	4.57775	5.0588	5.07776	5.10394	4.67905	5.11246	5.03199	4.49633	5.76145	4.99925	4.45204	4.94863	5.25069	5.19646	4.2712	5.22965	4.82277	4.57555	5.09576	4.85475	4.85553	5.40892	5.11174	5.71713	4.81533	4.49033	4.8387	5.00343	4.95717	4.49164	4.99017	4.5157	5.20586	4.45661	5.47811	5.05066	4.50332	5.00659	5.02279	4.61046	5.62396	3.97471	4.61735
ADORA3	5.16149	5.35886	4.90971	5.28542	5.4883	5.45054	4.8339	4.82153	5.38129	5.5234	5.04152	5.23276	5.68705	4.97364	5.5084	6.15636	4.87138	5.02026	5.19303	5.08918	6.45745	5.73397	4.73598	6.95075	5.07501	5.29385	5.04915	5.56743	5.16172	4.7132	4.97734	6.77294	5.0024	6.77389	5.39215	5.62452	4.95779	6.58811	5.40873	5.2218	5.4094	5.6561	5.45213	7.09359	5.88587	4.78475	6.04207	5.17965	5.10923
ADPGK	8.43282	7.64739	8.01504	7.54348	8.46503	7.78831	8.08349	7.67335	7.94671	7.56857	7.78072	7.68875	7.78363	7.94571	8.11807	8.0194	8.10451	8.02528	7.84358	7.75896	8.19159	7.89691	8.15606	7.96068	7.70166	8.05552	7.70166	7.94571	7.50857	7.60138	7.70259	7.91885	8.15911	8.28477	7.54304	8.52531	7.52303	8.1815	7.93671	7.85392	8.15965	7.94101	7.69473	7.86179	8.24099	7.85649	7.95189	7.87725	7.62748
ADPRH	6.16836	5.62155	6.28386	5.33568	5.69405	6.18835	5.88242	5.86279	5.54064	5.54699	5.4045	5.80041	5.96032	5.42643	6.24366	6.17265	5.62665	5.6033	6.0889	5.63032	5.67364	6.11598	5.76559	5.47671	5.3934	5.59601	5.79032	5.79139	5.38387	5.80156	5.29298	5.59891	5.22475	6.45437	5.40604	5.93632	5.38651	5.95168	5.64317	5.87573	6.50779	5.90598	5.68291	4.87094	6.37219	5.79949	6.15798	5.59051	5.68782
ADPRHL1	4.18942	3.96061	4.08281	3.68212	4.62234	4.54265	4.10155	4.3007	4.06097	4.0879	4.10775	3.85043	3.63042	4.12622	3.97973	4.34241	4.28349	3.93935	4.26848	3.74767	3.8535	3.77342	4.05918	4.12572	4.19711	4.26771	4.26045	4.06929	4.20469	3.68529	4.31519	4.47073	4.32553	4.64653	3.75552	3.91412	4.08159	4.36079	3.91957	4.01467	4.37285	3.86419	4.10491	3.94976	4.15652	4.11777	3.90521	4.03819	3.69056
ADPRHL2	8.25816	8.24511	8.3398	7.85193	7.68133	8.10231	8.02371	7.67018	7.76436	7.45385	7.85546	7.66374	8.10177	7.81007	7.69198	7.89529	7.77293	7.63278	7.79161	7.94772	8.32902	7.94876	7.60366	8.04679	7.58607	8.10292	7.68683	7.61435	7.64082	7.44015	7.55916	7.27815	8.02253	8.70196	7.59589	7.43252	7.6646	7.71329	8.05172	7.83374	8.25638	8.21166	7.93937	7.47979	8.37781	7.72665	8.07909	7.15607	7.36291
ADRA1A	4.05965	4.10924	4.32682	4.08002	3.92787	3.55472	3.87069	4.22522	4.0296	4.43617	4.11855	3.97098	3.85043	4.00706	4.23005	4.1298	4.15569	3.95651	3.83795	4.09915	3.75359	4.19628	4.24226	3.9193	3.89505	4.135	3.81113	4.33845	4.21444	4.12181	4.15849	3.97307	4.14311	4.02814	4.19129	3.79282	4.0653	3.94808	4.03501	4.35726	4.35234	3.72904	3.68095	4.43595	4.23092	4.18707	4.37985	4.2178	4.23351
ADRA1B	4.45449	4.27271	4.74276	4.20862	4.55215	4.37231	4.6027	4.46599	4.52062	4.10021	3.95822	4.77747	4.27227	4.27614	4.40567	4.3351	4.44233	4.65389	4.40124	4.50878	4.55798	4.9407	4.66503	4.16145	4.46861	4.77877	4.59618	3.83553	4.52544	4.70612	4.70605	4.83674	4.35642	4.61089	4.49309	4.69739	4.82515	4.27814	4.27069	4.85692	4.84688	4.33132	4.6558	4.41169	4.58701	4.7301	4.45703	4.53366	4.47154
ADRA1D	4.2359	4.15074	3.80989	4.24091	3.94808	3.57618	4.48304	4.6969	3.81575	3.31506	3.58521	4.17728	4.25575	3.3238	3.56099	3.7409	2.41941	4.23107	4.05319	3.40561	4.20548	3.68465	3.67127	4.27101	4.05814	4.26184	3.23093	4.04084	3.91586	3.55448	3.32978	4.38461	3.89796	4.37661	4.84049	4.00875	4.05319	4.16853	4.55027	4.31766	4.21029	4.10101	3.94961	3.29905	3.79015	4.09572	4.0296	4.04529	3.7383
ADRA2A	5.45892	4.85319	4.64429	4.31984	5.12676	4.55456	4.49942	4.58428	5.0268	4.92668	4.61025	4.36805	5.04936	4.148	4.87301	5.07301	5.24613	5.23347	5.12326	4.8062	4.82198	5.16338	4.94953	5.50854	4.96585	5.19064	5.4859	4.73019	4.88505	4.7949	4.52902	4.99183	5.4066	4.74716	5.01597	5.29692	5.17352	5.14392	5.06535	4.87334	4.67733	5.23387	5.11939	4.82746	4.56349	5.23175	4.43878	5.19491	4.87853
ADRA2B	5.68623	5.38387	4.98915	5.12012	6.0407	5.50051	5.17942	5.12197	5.64468	4.96404	5.30449	4.83989	4.82972	5.27083	5.31498	5.09291	5.86751	5.64431	5.45335	4.84385	5.31698	5.015	5.33604	5.14066	5.45708	4.59298	5.42248	5.2943	5.30475	5.56312	5.55366	5.20173	4.99536	5.58001	5.15277	5.40864	5.34277	6.16517	5.53934	5.6079	5.11479	5.09207	4.53508	5.53632	5.42879	5.49141	4.91472	4.95912	5.14799
ADRA2C	4.81248	4.1793	4.56326	4.20379	4.54577	4.36604	4.29964	4.32845	4.71497	4.38086	4.51399	4.0051	4.2043	4.31422	4.30101	4.48483	4.53172	4.44483	4.63136	4.34346	4.59733	4.37777	4.60859	4.75011	4.49126	4.49396	4.3824	4.30027	4.31957	4.38402	4.74887	4.35186	4.64464	4.74337	4.46527	4.44734	4.28357	4.68843	4.17201	4.55384	4.29732	4.2914	4.30694	4.381	4.56364	4.42076	4.22514	4.06658	4.38389
ADRB1	4.58451	4.69001	4.73716	3.11975	4.16924	4.9687	4.29715	4.12937	4.68785	4.05469	5.07155	5.15925	4.75396	4.52237	4.54119	4.45419	5.0894	4.39671	3.63062	4.71142	4.70673	4.13285	5.01337	5.21258	4.14074	4.3674	4.08797	5.0223	4.75879	5.10688	4.73114	4.93251	4.67402	3.84098	4.64548	4.5408	4.55253	4.898	4.4893	4.60864	3.89578	4.09716	4.76783	4.31247	3.89307	4.65867	4.5593	4.78545	3.98347
ADRB2	7.16992	7.71518	7.75463	7.15215	8.1142	7.48742	7.91016	7.49505	7.71656	8.29861	7.97272	7.15642	7.56492	8.0304	7.09974	7.87276	8.05442	8.72094	8.13029	7.34539	7.63231	8.56467	8.59131	7.98978	8.18319	8.45772	7.33534	8.41851	7.22754	8.60852	8.04508	7.72473	7.63991	7.63991	8.25348	8.30279	7.35725	7.85193	8.01561	9.07594	7.84662	8.35453	7.62701	7.68961	7.79401	8.05824	7.48406	9.2471	8.6794
ADRB3	4.89432	4.77673	4.96761	4.7005	4.38022	4.07201	4.45298	4.26913	4.30062	4.51744	4.66402	4.42636	4.23586	4.41903	4.83072	4.57105	4.39982	4.26069	4.76332	5.03657	5.06167	4.72613	4.31925	4.8302	5.04424	4.22964	3.96455	4.11025	4.57915	4.04896	4.71299	4.10871	4.28958	4.68628	4.88557	4.56214	4.84349	4.58136	3.88314	4.45937	4.54122	4.50452	4.2116	4.37488	4.61989	4.82515	4.89527	4.38437	4.10082
ADRBK1	7.34155	7.1249	7.46235	7.51551	7.91296	7.63727	7.47692	7.34101	7.40489	7.45555	7.65703	7.61684	7.52235	7.58644	7.69277	7.69506	7.81233	7.68705	7.35447	7.40896	7.68351	7.53615	7.92979	7.49222	7.37855	7.38614	7.61279	7.45461	7.43872	7.60554	7.529	7.25735	7.4814	7.46885	7.49905	7.68525	7.55637	7.73166	7.39861	7.61125	7.80402	7.42895	7.47361	7.83012	8.01769	7.55738	7.74877	7.65604	7.38764
ADRBK2	5.2825	4.70939	4.55225	4.39834	4.58227	4.87872	5.11479	4.52574	4.39682	5.26212	4.27543	4.57929	4.99287	4.13177	4.71893	5.0455	4.79592	4.69232	4.71941	4.44226	4.84296	4.65302	5.27831	4.34031	4.92443	4.13524	4.96914	4.69348	4.42795	4.80404	4.59722	4.72452	3.84752	4.69923	4.13374	4.50768	5.06887	4.78435	4.54511	4.6132	5.00296	4.68166	4.80344	3.76652	4.38888	5.28061	5.08098	4.10366	4.61288
ADRM1	7.45426	7.46233	7.48303	7.56814	7.64069	7.37283	7.81855	7.35206	7.48553	7.51397	7.2295	7.13017	7.44669	7.4947	7.43519	7.35847	7.28859	7.26617	7.55556	7.56521	7.46305	7.45642	7.32273	7.32116	7.59302	7.53019	7.32603	7.55987	7.34914	7.66249	7.5887	7.74579	7.08804	7.48514	7.56524	7.6292	7.15212	7.09916	7.54668	7.55012	7.52327	7.46599	7.6046	7.08242	7.30601	7.76409	7.43388	7.76113	7.42636
ADSL	9.04036	9.2933	9.2303	9.69559	8.53999	9.02112	9.54478	8.90337	9.35045	9.40633	9.2303	9.48534	9.3162	8.96518	8.82239	8.66746	8.76527	8.5555	8.89578	9.47295	8.50625	8.71016	8.915	7.96902	8.95086	9.60342	9.33413	9.15431	9.572	9.28118	9.47621	8.58424	8.77154	8.16647	9.26898	9.01738	9.24804	7.71276	9.10824	9.30435	8.63457	9.2265	9.02201	8.11908	8.63167	9.1948	9.02381	9.14001	9.1194
ADSS	7.1982	7.35549	7.16894	7.35088	6.76616	7.43957	7.01439	7.24246	7.07451	7.0666	7.14837	7.36414	7.13924	7.36018	7.49056	7.02041	6.91727	6.98303	6.73663	7.11183	6.70099	7.15433	6.78865	7.13836	7.09137	6.83403	6.90997	7.16913	7.06299	7.3606	6.95582	7.83091	6.69056	6.56179	7.02189	7.92872	7.02498	7.27745	7.45069	7.19874	7.32026	7.04188	7.01379	7.03968	6.73211	6.90014	7.01736	7.82133	7.32122
ADSSL1	4.2547	4.77101	4.24104	4.66154	4.14835	4.38353	4.33912	4.59996	4.73929	4.61601	4.75851	4.6684	4.75235	4.80259	4.47316	4.7255	4.58387	4.55007	4.20811	4.67478	4.25248	4.43974	4.30756	4.48256	4.15425	4.86217	4.6535	4.82462	4.85539	4.3875	4.67075	4.40702	4.85155	4.69047	4.52083	4.82505	4.55816	4.30083	4.22887	4.70115	4.69663	4.40434	4.61642	4.53511	4.27655	4.55778	4.72936	4.38881	4.81516
AEBP1	5.08228	4.85638	4.77503	5.10414	5.08187	5.09027	5.79461	5.16632	5.46508	5.81951	5.20452	5.23202	5.36185	5.0775	4.06961	4.30484	5.29659	5.23074	5.10171	5.50605	4.79813	3.8216	4.89612	4.5308	4.95409	5.03955	5.15974	5.31735	5.45222	5.18281	5.23332	4.24269	5.35145	4.87979	5.16295	4.86444	4.9321	4.86569	5.52153	4.90354	4.35553	5.13959	5.05932	4.73157	4.94746	6.05023	5.26286	5.19875	4.82577
AEBP2	5.1874	5.67406	5.67827	5.82287	5.6544	5.70366	5.89924	5.76812	6.03058	5.66067	6.16195	5.45971	6.1737	5.74707	5.70852	5.46598	5.11885	5.8692	5.78744	5.90577	5.34796	5.46615	5.64634	5.76104	5.7802	5.78744	5.78086	5.72433	6.21349	5.89994	6.03684	5.96057	5.5398	5.06435	5.21923	5.69873	5.77135	5.84743	5.53015	5.85726	5.72325	5.84208	5.33998	5.27853	6.34749	5.95474	5.39189	5.99355	5.85435
AEN	5.98126	5.66522	5.94193	6.3275	4.98474	6.02504	6.21538	6.00685	5.80513	6.0695	6.17475	5.79791	6.24038	5.44268	6.10879	6.39989	5.45803	5.77809	6.05297	6.3469	6.11774	5.68008	6.2115	5.95293	6.00638	6.42248	6.0765	5.69188	5.99848	6.2351	6.02957	5.80948	5.6234	6.04786	5.84258	5.35636	6.42095	5.78924	5.93781	6.34454	6.14734	5.88476	5.69894	6.30536	5.73571	6.14925	5.99966	6.27155	5.79139
AES	7.09862	7.95298	7.76339	8.48503	7.96693	7.46758	7.96592	7.71234	8.12026	8.14243	7.58881	7.86321	8.2251	7.73667	7.5596	6.97068	6.61795	7.70355	6.92378	8.31423	6.97763	7.217	7.38389	6.70418	8.4087	7.71752	7.77529	8.26385	8.81694	7.87827	7.86567	6.99331	7.75706	6.20717	8.20581	7.64176	7.34299	6.47906	7.91114	7.74454	6.61608	7.95245	7.7556	6.86707	7.15412	8.23291	7.15642	8.26571	7.95245
AFAP1	4.26844	4.15153	4.56512	4.86795	4.47595	4.50043	4.45926	4.29111	4.13932	4.33261	4.34858	4.13592	4.46756	4.51373	4.34599	4.29715	4.42594	4.39094	4.14806	4.51205	4.63147	4.12027	4.11447	4.25758	4.12129	4.43712	4.46909	4.57682	4.40466	3.87639	4.59333	4.18754	4.51553	4.524	4.72842	4.87482	4.14761	4.2867	4.25086	4.54742	4.31725	4.07768	4.52982	4.25186	4.56083	4.49791	4.62957	4.54254	4.74018
AFAP1L1	4.2921	5.12857	4.52331	4.94395	4.4962	4.61746	4.97981	3.80832	4.69083	4.55767	4.6734	5.44033	5.05413	4.69814	4.46222	5.18695	5.04284	4.55351	5.13919	4.35959	4.81432	4.97712	4.63935	4.83564	5.02192	4.75798	4.70231	4.2947	4.39118	4.83857	4.30523	4.60797	5.08462	4.42303	4.74405	4.57869	4.36962	5.08112	4.72054	5.03847	5.00573	4.32298	4.4012	4.99703	4.94268	4.76494	4.74347	5.09363	4.47431
AFAP1L2	5.43536	4.72849	4.72357	5.09319	4.68437	4.9642	5.26821	5.2068	5.11396	5.14437	5.04417	4.9998	4.97724	4.8332	5.14596	4.88097	4.75043	4.90669	5.22978	4.84093	4.56385	5.04607	5.2628	4.87145	5.07444	4.79629	5.22137	4.96775	5.17173	5.23795	5.04072	4.6349	4.92763	4.96098	4.99471	4.8133	4.94532	4.70198	5.30943	4.89095	4.44278	4.89568	4.8861	4.97902	4.93791	4.75029	5.11735	4.91573	4.65991
AFAR3	5.1093	4.91001	4.4974	4.1188	4.23241	4.557	4.5568	4.06478	4.3583	4.76934	4.37293	3.99665	4.16199	4.65608	4.49343	4.5276	4.50207	4.58154	4.62733	3.714	4.4269	4.98558	4.24918	4.0023	4.28905	4.73006	3.99472	4.30497	4.70211	4.85563	4.76486	4.27989	4.81186	4.64426	4.2211	4.53664	4.38377	3.999	4.70077	3.94031	4.33716	4.61951	4.60847	4.15641	4.33837	4.65139	4.21975	4.57166	4.371
AFARP1	4.26573	4.18014	4.39646	4.74374	4.27578	4.25043	4.6613	4.45423	4.52718	3.90776	4.59919	4.17829	4.3658	4.50969	4.13938	4.3156	4.40035	4.13959	4.64582	4.13171	4.75476	4.82199	4.30399	4.28303	4.6875	4.37013	4.38713	4.41254	3.66076	4.29223	4.40358	4.72987	4.25934	4.32735	4.68133	4.43605	4.30511	4.71379	3.96873	4.76997	3.95203	4.32948	4.36623	4.88727	4.52259	3.90443	4.52258	4.40158	4.32893
AFF1	6.2946	6.05593	6.16065	6.00266	5.73627	6.12221	5.56259	6.21678	5.7712	5.89544	6.38503	6.10978	6.02172	5.95006	5.97509	6.67565	6.32121	6.5798	6.18328	5.80484	6.83524	6.11747	6.10406	6.58099	5.95911	6.04825	5.85311	6.02552	5.92804	5.72839	5.81853	6.18367	5.94905	6.78752	6.31996	6.03475	6.33569	7.37617	5.94194	6.18338	6.90011	6.32183	6.1551	6.5935	6.92973	5.89114	6.17647	6.27368	5.90238
AFF2	4.50048	4.25374	4.62179	4.02903	3.92753	3.9428	4.86245	4.48357	4.49737	4.23087	4.07352	3.46078	4.09256	3.00554	4.31549	4.5721	4.23672	3.4692	4.40104	4.52747	4.03217	3.94885	4.43234	4.31645	4.91046	3.50805	4.96443	4.30765	4.11861	4.11886	4.01446	4.28897	4.23399	4.4043	4.96154	4.43412	4.52614	4.57409	4.21463	4.44549	4.91006	4.37156	4.14158	4.4568	4.54811	4.65696	4.57037	4.32141	4.83188
AFF3	4.87579	4.64965	4.79384	4.91208	4.57279	4.83119	4.52472	5.09674	5.3526	5.41603	4.49478	3.66848	4.70358	5.37325	4.55163	4.6947	4.17501	4.83222	4.27469	4.75462	4.04488	4.53655	5.07611	4.69252	4.61987	3.95426	4.66495	4.59303	5.21343	4.72289	4.83081	4.53659	4.72875	3.99602	4.92578	4.43906	3.86873	3.89543	4.89721	4.25696	4.18099	4.70575	4.39317	4.40332	3.90603	4.3501	4.77124	4.50238	4.42141
AFF4	7.22946	7.28946	7.61129	7.27584	6.97111	7.62078	7.00299	7.87877	7.46181	7.48277	7.54784	7.4985	7.33573	7.69379	7.33966	7.39754	6.66344	7.59957	7.15108	7.58122	7.35649	7.45211	7.21852	8.08137	7.10265	6.61545	7.58697	7.37356	7.70307	7.24524	7.2501	7.51732	7.45211	6.94144	7.88431	7.13335	7.26366	7.22048	7.6288	7.26803	7.90764	7.48362	7.6063	7.33609	6.77395	7.02345	7.63415	7.27731	7.83268
AFG3L1	4.50781	4.93655	4.45412	4.45467	4.72488	4.6462	4.93404	4.15762	4.2862	4.58602	4.61012	4.65524	4.70106	4.52815	4.41579	4.42331	4.68023	4.4842	4.36098	4.50728	4.4103	4.60258	4.69998	4.86563	4.82392	4.73485	4.54283	4.62126	4.5378	4.63724	4.53822	4.76943	4.6908	4.31765	4.49356	4.90426	4.56747	4.44222	4.35529	4.73532	4.65012	4.64172	4.88593	4.53481	4.66534	4.92623	4.55473	4.68316	4.65874
AFG3L2	7.42402	8.28764	7.25805	8.14814	7.64974	7.91738	7.98123	8.03155	7.9782	8.05336	8.10499	7.33121	7.97918	7.71656	7.69287	7.10636	8.00595	7.30916	7.45888	8.40349	7.36369	7.53103	7.70592	7.11729	8.0407	7.93029	7.93716	8.12874	8.35578	8.14293	8.16708	7.26042	7.87019	6.55985	7.92935	7.9061	7.42064	6.44077	8.16708	8.23229	6.88858	7.89144	7.71614	7.13639	7.42919	8.43604	7.80424	7.89806	7.51208
AFM	4.21623	3.34977	3.8107	4.02411	3.4022	3.12953	3.95918	3.30391	3.69245	3.06507	4.05268	3.5443	3.44663	4.08482	3.77816	4.26083	3.34002	4.0213	4.30217	3.76187	4.14102	3.33471	3.96665	3.72519	3.67106	3.60493	3.78675	3.72505	3.70461	3.32608	4.20097	3.87421	4.0171	3.91737	3.94358	4.20527	3.63476	3.54221	3.61335	3.71009	3.53987	3.24567	3.96157	2.87027	3.95635	4.25535	3.05296	3.75691	4.21224
AFMID	5.94939	4.96218	5.7383	6.25531	5.15118	6.17887	5.15131	5.85898	5.179	5.83817	5.15602	5.57631	5.59204	5.23382	5.92629	5.52183	5.63456	4.99783	5.57889	5.77104	5.37645	5.01886	5.19368	5.33385	5.37609	5.14629	6.32372	5.16298	5.59338	5.75277	5.46722	5.84185	5.41433	5.40443	5.29163	5.82746	5.35652	5.30949	6.02383	5.68481	5.67576	5.25874	5.2854	5.39421	5.37707	5.2104	5.85942	5.60928	5.19405
AFP	4.29573	4.28213	4.534	4.36187	4.55122	3.97741	4.73578	3.55524	4.5234	4.88995	4.80282	4.46804	4.06227	4.49907	4.3727	3.80117	5.16517	4.28295	4.68662	4.75284	4.72452	4.27334	4.53357	4.58853	4.62838	4.36336	3.60593	4.83046	4.31979	4.34499	4.39259	5.19101	4.51674	4.19865	4.0216	4.53778	4.74822	4.84684	4.92039	4.5615	4.21039	4.28308	4.6069	4.25632	4.60665	4.53309	4.33472	4.30325	4.49489
AFTPH	6.90875	6.70771	6.44686	6.30329	6.43562	6.88413	6.28332	6.28582	6.48507	6.91647	6.47053	6.26048	6.75691	6.97544	6.84676	6.71577	6.68436	6.60491	6.91191	6.42188	7.04824	6.57035	6.52326	6.62887	6.66144	6.11804	6.44773	6.39696	6.2268	5.7747	6.22512	6.70107	6.00285	6.49461	6.06665	6.52892	6.03264	6.24366	6.28414	6.12199	6.53019	6.16681	6.42577	6.74702	6.35951	6.14629	6.29433	6.1122	5.77704
AGA	5.27937	6.27994	5.80062	6.32915	5.94744	6.03684	6.17748	5.93355	5.89857	6.0669	6.33202	5.78634	6.3799	5.69788	6.01404	5.76855	5.84093	5.63317	6.07079	5.71489	5.43377	6.36008	6.3323	5.74191	6.31511	6.26773	6.35925	5.80353	5.96323	6.69711	6.1069	5.33438	6.08744	4.66083	5.86751	5.70833	5.93355	5.23572	6.31956	6.48146	6.37901	5.89879	5.83936	5.89093	5.10475	6.03368	5.99942	6.0215	6.43533
AGAP1	4.26891	4.15762	4.543	4.43095	4.50168	4.34928	4.3757	4.34062	3.91434	4.24719	4.68215	3.58476	3.85232	4.21488	4.49391	4.5109	4.24219	3.88337	4.33095	4.23418	4.14331	4.58833	4.23141	3.7286	4.27071	4.08365	3.86729	4.50264	4.48159	4.46962	4.44324	4.33529	4.4577	4.70341	4.33742	4.14898	4.02438	4.6371	4.3023	4.06138	4.1109	4.25243	4.76322	4.26967	4.25595	4.23891	4.36265	4.16494	4.49029
AGAP11	3.94725	3.92875	4.25239	4.56076	3.93279	4.22302	4.19875	3.97535	3.9878	4.11892	4.27716	4.31716	3.9614	3.94212	3.95463	3.44341	3.82823	4.27472	4.03563	4.48835	4.47865	4.31092	4.22849	4.19865	4.49282	4.17201	3.4459	4.28888	4.49119	5.10071	3.24271	3.4917	4.04212	3.64662	3.84892	4.64984	4.2436	4.63808	3.95439	4.51189	3.82376	3.94991	4.12375	4.37953	4.15351	4.04677	4.66308	4.51664	4.50374
AGAP2	4.24442	3.76308	4.05007	4.69743	4.77262	4.311	4.23285	4.4905	4.54372	4.41208	3.82294	4.41333	4.65389	4.56076	4.52056	4.7078	4.57119	3.94228	5.17623	4.86011	4.51215	4.38918	4.76709	4.76958	4.54184	4.42799	3.96857	3.84473	4.79217	4.22438	4.58438	4.1334	4.39442	4.15316	4.40841	4.64382	4.50878	4.14141	4.54213	4.17892	4.45596	4.75957	4.6869	4.50419	4.25012	4.69759	4.31407	4.68594	4.80921
AGAP3	4.60501	4.77853	4.30183	4.54908	4.71074	4.64727	4.73115	4.6543	4.54956	4.65381	4.72381	4.73477	4.77532	4.24311	4.14513	4.65029	4.56994	4.80453	4.42013	4.74753	4.48832	4.78783	4.5764	4.39843	4.55932	4.55269	4.60976	4.89861	4.61559	4.78826	4.47511	4.36915	4.19861	4.5142	4.68725	4.55278	4.4916	4.89907	4.63618	4.65439	4.98747	4.57722	4.13263	4.73198	4.68237	4.85025	4.31119	4.83006	4.80514
AGAP6	6.01176	6.05847	5.69486	6.09454	7.14883	5.55618	6.08487	5.6381	6.39665	5.70407	6.28829	5.33555	5.99453	6.32388	6.01509	6.16169	6.60107	7.27273	6.13156	5.55602	6.71484	5.45383	7.02712	6.32834	6.48936	6.07859	5.66657	5.95222	5.94478	5.81246	6.20608	6.09507	6.95445	6.82704	5.80555	6.18231	6.15543	6.08487	5.29358	5.94649	6.33501	5.91936	5.73635	5.9699	6.25535	6.20582	6.23022	6.03289	6.45342
AGAP7	4.80764	4.35002	4.28804	4.64426	5.06502	4.53879	4.65687	4.5466	4.34624	4.47856	4.98782	4.798	4.65407	4.45344	4.08519	5.14362	4.58482	4.93862	5.12066	4.93936	5.26608	4.58961	5.0857	5.09384	4.98662	4.75815	4.30317	4.23951	4.62026	4.37145	4.66668	4.70115	4.27659	4.49242	4.66979	4.9884	5.04234	4.84771	5.07354	4.45745	5.216	4.72846	4.28795	5.37835	4.56462	5.14799	4.78919	4.71305	4.60579
AGAP8	7.79021	7.12375	7.18368	7.25767	8.41593	7.46355	7.22201	7.24803	7.51732	6.78928	7.96341	7.74262	7.24244	8.0768	7.84358	6.88858	8.19873	8.60003	6.99976	6.85709	7.76634	7.26486	8.49532	7.42794	7.68961	7.08423	6.88922	7.0119	6.69507	6.8401	7.39094	7.61083	7.93716	7.72761	7.18296	7.60045	7.77293	8.33927	6.612	7.25885	8.17499	6.9484	7.33494	6.66114	7.90764	7.3769	7.49172	7.20053	7.59289
AGBL1	4.79785	4.37629	4.411	4.11574	4.33287	4.097	3.99118	4.43873	3.98822	4.01821	4.21	3.86097	3.91566	4.32852	3.85608	3.63605	4.39322	4.16873	4.06702	4.1574	4.68383	3.98298	3.63443	4.2042	4.26533	4.43181	3.94148	3.9881	4.37585	4.1346	4.08368	4.02124	3.90884	3.65883	3.88389	4.50817	4.03693	3.92946	3.97503	3.93991	4.11228	4.03526	4.14914	4.28811	4.2369	4.0255	3.82597	4.17376	4.20337
AGBL2	4.6044	4.35751	4.21049	4.48135	4.36512	4.44698	4.42508	4.24998	4.60875	4.38638	5.28095	4.82598	4.96372	5.04177	4.76078	4.79114	4.355	4.58286	3.71024	4.003	4.68294	4.61258	4.79957	5.08012	4.99659	4.42206	4.33866	4.3136	4.49686	4.67405	4.74773	4.69672	3.8834	4.83997	4.74554	4.3033	4.13732	4.3528	4.29159	4.73704	3.94616	4.77747	4.46863	4.44388	4.42108	4.95238	4.23971	5.39136	4.36602
AGBL3	4.46059	4.23995	4.27101	4.38989	4.05074	4.68431	4.80854	4.9509	4.08973	4.15	4.33669	4.47885	4.55574	4.50213	4.50942	3.71298	4.88897	4.16328	4.70882	4.53803	4.15235	4.68773	4.5922	4.21732	4.74506	4.42697	4.57076	4.027	4.48159	4.31737	4.91265	4.19244	5.19392	4.29311	4.53136	4.74134	4.61868	4.70741	3.45117	4.24937	4.4764	4.43323	4.28532	4.44188	4.76766	4.33829	4.29646	4.5515	4.71192
AGBL4	4.31199	3.96367	4.10716	3.93077	3.7724	4.80674	4.00147	4.13615	3.70583	3.26088	3.95122	4.04804	4.2302	3.5246	4.08482	3.806	4.03645	3.93792	4.00647	4.42983	3.72769	4.23844	3.73493	4.18265	4.09956	3.86318	3.93262	4.39545	3.99591	3.95854	4.02615	3.483	4.18418	3.91352	4.26315	4.09608	3.55864	3.58226	3.93986	4.14784	3.74334	4.04326	3.97749	4.14203	4.21156	4.50395	3.79224	3.89687	3.67493
AGBL5	5.58818	4.9554	5.39502	4.9818	5.60912	5.17209	5.47776	5.32737	5.2558	5.21824	5.03102	5.07526	5.00605	5.18249	5.50094	5.18261	5.62689	5.20258	5.45815	5.22338	5.19653	5.33225	5.55222	5.24678	5.46098	5.46934	5.11921	5.24676	5.22502	5.1773	5.35069	5.20586	5.37082	5.59045	5.09939	5.36032	5.34786	5.65758	5.26716	5.22368	4.41361	5.225	5.16827	5.45255	5.05743	5.37185	5.4725	5.40353	5.28722
AGC1	4.60615	4.23261	3.96455	4.03993	3.93549	4.30213	4.36602	4.76794	4.1719	3.89018	4.29205	4.23971	3.40812	3.85773	3.85976	4.69735	3.939	2.97414	4.15821	4.04185	3.72708	4.41169	3.58906	4.2259	4.16479	4.47138	3.77278	4.21392	3.99248	3.16567	4.17404	3.80062	3.80438	4.2023	4.49184	3.80334	4.42261	3.8762	3.60113	3.59811	4.2497	3.84386	3.87963	3.82282	3.62982	3.93892	3.7904	4.3219	4.22849
AGER	4.77882	5.03339	4.92029	5.01246	5.86006	4.99483	4.88076	4.94591	4.58307	4.95482	4.57551	4.50678	4.99294	5.10847	5.13763	4.78952	4.857	4.89409	5.17545	5.27486	5.24247	5.08249	4.95675	5.16632	5.07948	5.14842	4.71981	5.039	5.09884	4.999	5.24178	5.35833	5.00363	5.18343	4.81217	5.35024	5.18155	5.65364	4.47324	5.11815	4.75548	4.90819	5.39989	5.29441	5.20433	4.83476	5.05495	5.13912	4.7756
AGFG1	5.33771	5.53307	5.24277	5.24036	5.03718	5.57275	5.25029	5.2761	5.57354	5.80517	5.42526	5.64989	5.54788	5.50481	5.49752	5.25026	5.4781	5.55865	5.29243	5.52056	5.46484	5.4817	5.40975	5.43576	5.36073	5.12735	5.05232	5.50651	5.47767	5.38278	5.37909	5.64061	5.12651	5.58222	5.4132	5.62793	5.33964	5.47933	5.44868	5.06994	5.45395	5.01926	5.19208	5.19441	5.40311	4.86174	5.07368	5.10135	5.59734
AGFG2	4.94074	5.18476	5.09185	4.90889	5.14063	4.741	5.12202	4.88809	5.19663	4.90209	4.83881	4.91941	4.99859	5.08009	4.93562	4.84431	4.77559	5.1845	4.92668	4.77018	5.11977	4.68124	4.94242	5.00604	5.07453	5.1914	4.88134	4.97675	5.09535	5.03914	5.54152	4.87506	5.0074	4.96301	5.48645	4.74446	5.23281	5.26077	4.95104	5.21006	5.37497	5.25033	4.8744	5.28326	4.7972	5.43693	4.57411	5.37011	4.92528
AGGF1	6.49963	6.33746	6.31609	6.49349	6.34901	6.51038	6.64265	6.3012	6.0628	6.54932	6.45754	6.1845	6.53752	6.23714	6.67034	6.67889	6.53547	5.95034	6.46933	6.52683	6.19417	6.19214	6.09147	6.42751	6.43086	6.08656	6.48113	6.62067	6.641	6.31618	6.53651	6.59753	6.47897	6.60719	6.65079	6.62864	6.5468	5.82851	6.58251	6.67412	6.11715	6.55825	6.10239	6.55362	6.25083	6.20095	6.47523	6.54114	6.54807
AGK	6.16567	7.24439	6.71776	7.09318	5.92647	6.69741	6.32096	6.69283	6.45099	6.30046	6.39573	6.46872	6.61414	5.93781	6.27048	6.45342	6.12018	6.24394	6.30128	6.8231	6.06023	6.57579	6.25908	5.9333	6.76391	6.53234	6.48028	6.90148	6.35611	6.86707	6.45625	6.02102	5.97483	5.02874	6.81018	6.28582	6.52826	5.5123	6.61701	6.99472	5.91744	7.19081	6.25969	6.00331	6.33202	6.76083	6.16624	7.23651	6.26612
AGL	4.62964	4.79723	4.59418	4.47456	4.6885	4.57982	4.81654	4.86736	4.69122	4.49889	4.765	4.56271	4.54485	4.69899	4.66505	4.74578	4.59504	4.5556	4.75985	4.57474	4.66548	4.86265	4.95337	4.72186	4.50989	4.79644	4.64709	4.57462	4.72359	4.87761	4.47478	4.64984	4.91658	4.43953	4.46228	4.65885	4.60067	5.02659	4.49275	4.57956	4.63646	4.76978	4.50568	4.68681	4.65414	4.70291	4.62604	4.43523	4.60665
AGMAT	4.87974	5.28677	4.89357	5.71114	5.32687	4.64078	5.08932	4.58336	5.54803	5.18146	5.76903	5.10365	5.66224	5.52891	4.02728	4.52086	4.28389	4.65982	4.72191	5.43152	5.11285	4.54219	4.84697	4.16617	5.39873	4.63946	5.22717	5.17251	6.03934	4.96838	5.78455	4.37359	4.80548	4.30257	5.36607	4.37107	5.05432	4.64743	5.02594	4.57543	4.33094	5.1873	5.17854	4.61754	4.45797	5.06529	4.34566	4.8394	4.82019
AGPAT1	4.43	4.67854	4.05931	3.78675	4.5592	4.25468	4.73546	4.74467	4.82063	5.10936	4.59534	5.15708	4.28398	4.63092	4.61547	4.81461	4.38317	3.92429	4.70262	4.11819	4.67836	4.50214	3.99921	4.9682	4.26009	4.57775	4.89233	4.88491	4.77469	4.42709	4.74672	3.61877	4.65792	5.31226	4.58049	4.54039	4.67291	3.76459	4.67291	4.4569	4.60404	4.86472	4.62342	4.00639	4.68806	4.22512	4.30502	4.55892	3.95154
AGPAT2	6.06741	5.55153	6.2151	5.91072	6.40483	6.09534	5.97706	5.83505	5.67848	6.18073	5.61425	5.45208	5.82357	5.91885	5.74041	6.16274	6.2025	5.78416	5.751	5.91587	6.49398	5.66365	5.6775	6.12603	5.39218	6.20884	5.85435	5.89327	5.55366	6.21122	5.88998	7.10636	6.29433	6.05899	5.84399	6.5279	5.88125	6.65754	5.83275	5.88752	6.68245	6.15658	5.97322	6.17342	6.26303	6.12731	5.52317	6.15305	6.18507
AGPAT3	4.1719	4.73453	4.89975	4.85856	5.06336	4.5568	4.70478	4.99442	4.63618	4.26653	4.55116	4.81122	4.66345	4.75981	4.93491	5.04379	4.69947	4.23837	4.86176	4.94285	4.71941	4.99494	4.81309	4.99213	4.73449	4.98851	4.46476	4.87163	4.70088	5.39399	4.5943	4.47233	4.72198	4.45986	4.95965	4.56211	4.72463	4.89594	4.39794	4.67689	4.97516	4.42311	4.59368	4.68181	4.57897	4.52394	4.97851	4.57861	4.9273
AGPAT4	4.50087	5.0526	4.44693	4.80747	5.22906	4.95915	4.58789	4.7481	4.78484	4.85133	4.56219	4.64517	4.72706	5.05797	4.80026	4.61663	4.6951	5.14861	4.62407	4.24595	4.58591	4.73831	5.10747	4.89822	5.16218	4.73241	4.5119	5.38211	4.66338	4.81056	4.74697	4.6868	4.90363	4.83549	4.84448	4.81395	4.65613	5.32598	4.7536	5.16523	4.76882	4.83168	4.92983	4.62567	5.222	4.95707	5.04506	4.971	5.27272
AGPAT5	4.94863	5.81642	6.16762	5.91813	4.65691	5.8459	5.49076	5.95717	5.94818	6.01227	5.89767	5.73872	5.99796	5.95798	5.34116	5.70871	5.38948	5.47305	5.30459	5.7203	5.01325	5.74516	5.68586	5.51914	5.65345	5.25558	5.61444	5.54453	6.18393	6.26689	5.9069	4.64544	5.03243	4.19911	6.27381	5.4229	5.62136	4.62207	5.7552	6.08744	5.65909	5.55366	4.81135	5.44019	5.36539	5.28709	5.67364	5.61406	5.74365
AGPAT6	4.84032	4.80007	5.51714	5.19118	5.64182	5.23488	5.35636	5.01156	5.05342	5.18005	5.10372	5.20348	4.94463	5.71882	4.94305	5.66576	5.55007	5.32263	5.37796	4.85396	5.03769	5.08533	5.15991	5.14159	5.55007	5.51367	5.21312	5.23193	5.10331	5.35331	5.0148	5.56312	5.09207	4.97696	5.2943	5.31212	5.0158	4.85463	5.22038	5.49349	5.03384	5.08498	5.00908	5.11389	4.93621	5.66067	5.1157	5.46464	5.05348
AGPAT9	7.96281	7.27731	8.30049	7.46884	7.73988	8.09692	7.44056	8.4373	8.09798	7.7812	8.2376	7.87183	8.32725	8.55261	8.67572	8.36454	8.23056	8.52531	7.87076	7.93997	8.60919	7.81346	7.94671	8.88807	7.20429	8.89666	8.08691	7.47686	7.37734	7.1184	7.53574	8.8864	8.91917	9.21293	8.22629	8.93945	8.44525	9.61102	7.97627	7.93877	9.16448	7.73667	8.48575	9.50122	8.97608	7.69698	7.75896	7.4174	9.20887
AGPS	6.28303	6.72717	6.6601	6.37161	5.6583	6.82241	5.98823	6.16409	6.08843	6.48146	6.15875	6.50586	6.43233	6.14175	6.48679	6.22101	6.04506	6.35168	6.93514	6.48881	5.69894	6.34485	6.4453	6.11247	5.87848	6.2785	5.99381	6.5979	6.57645	6.59758	6.58897	6.38826	6.01454	6.04739	6.36729	6.83049	6.473	5.98079	6.4755	6.45312	6.36291	5.82862	6.38586	6.44009	5.94505	6.12811	6.72044	6.40574	6.67292
AGR2	3.73008	4.48474	4.50629	4.29284	3.93792	4.3435	4.01519	4.44879	3.82756	4.12729	4.08496	4.05575	4.088	4.35062	4.27814	4.47418	4.52383	4.17915	4.01427	3.91265	4.0505	4.56578	4.22608	4.91543	4.01604	4.32081	4.38615	4.267	4.21228	4.62497	4.05184	3.94096	4.20428	4.42031	4.20819	4.25469	4.47176	4.39871	4.28019	4.15378	4.18008	4.46998	3.94244	4.14902	4.04828	4.12664	3.66771	3.95509	4.02703
AGR3	4.75265	4.70677	4.65382	4.50014	4.8359	4.1902	4.63787	5.03449	4.53789	4.45723	4.59585	4.87845	4.42369	4.53059	4.51267	3.75347	4.52811	4.54042	4.54627	4.48561	4.67959	4.6549	4.60648	4.57355	3.96117	4.518	4.55725	4.13577	3.91398	4.29678	4.40667	4.30329	4.82559	4.50109	4.47238	4.80132	4.54537	4.4177	4.7263	4.59495	4.83855	4.31969	4.13863	4.71824	4.39172	4.52786	3.96501	4.31421	4.21674
AGRN	5.19371	4.97049	5.24247	5.10554	5.4578	5.35891	5.44088	5.12355	4.8144	5.14737	5.24533	5.25815	5.4162	5.17411	5.07332	5.49913	5.08244	4.87647	5.31238	5.07647	5.01209	5.01733	5.14269	5.08791	5.17728	5.50654	5.43453	4.93171	5.00479	5.51449	5.10072	5.20846	4.79787	5.89256	5.3484	5.26742	5.06881	5.57855	5.09327	5.43953	5.41134	5.32104	5.08648	5.3769	5.21539	5.242	5.36215	5.07893	4.87629
AGRP	4.32295	4.38127	4.64854	4.48823	4.56044	4.83142	4.43165	4.56952	4.46224	4.33951	4.45302	4.60277	4.25447	4.34715	4.69588	4.27561	4.51239	4.51586	4.35193	4.55763	4.55958	4.47727	4.63205	4.57954	4.463	4.73361	4.69955	4.63429	4.64048	4.73587	4.21658	4.94912	4.5727	3.79545	4.47097	4.34617	4.6455	4.33903	4.46526	4.40601	4.72566	4.89168	4.72394	4.20861	4.29026	4.1727	4.51608	4.53477	4.25441
AGT	4.79238	4.47203	4.47013	4.54938	4.94534	4.63461	4.29093	4.15826	4.37796	5.23762	4.68644	4.7487	4.11719	4.35324	3.90913	4.38385	4.04745	4.8783	4.96914	4.65233	4.45882	3.95212	4.96106	4.79676	4.67439	4.39908	3.96553	4.7126	4.58039	4.54518	4.89559	4.21751	5.17138	4.25049	4.66849	4.70673	4.73983	4.68008	3.70645	3.89723	4.39714	4.66333	4.66391	4.60953	4.26899	4.0213	5.03642	4.95783	4.52494
AGTPBP1	6.01301	6.21457	6.36326	5.97228	6.67387	7.15672	6.57339	6.4576	6.49393	6.49062	5.94304	6.24724	6.27944	6.80107	7.65899	6.77207	6.4761	6.63713	6.10441	6.14835	6.51998	7.356	6.4875	6.40717	6.33125	7.21881	5.95216	6.71213	6.42044	6.00389	5.93513	6.48907	6.54522	6.36524	6.26771	6.90877	6.13618	6.3773	6.40198	5.82577	6.34387	6.53733	6.59977	6.69345	6.1811	6.14848	6.42726	5.92898	6.51089
AGTR1	4.81425	4.83727	4.60077	4.73787	4.39965	4.1724	4.53356	4.58267	4.47476	4.81848	4.74491	4.39102	4.82749	4.24405	4.82667	4.67475	4.85487	4.82415	4.45275	4.35429	4.42563	3.97745	4.24846	4.6154	4.8849	4.81986	4.52042	4.4314	4.64085	4.53086	4.82949	4.4035	4.42228	3.98194	4.6028	4.51979	4.09706	4.57106	4.22876	4.58721	4.55747	4.85224	4.4478	4.67239	4.83097	4.87512	4.7533	4.24456	4.65831
AGTR2	4.70325	4.55785	3.78626	4.78123	4.99235	4.65488	5.12367	4.03753	4.47182	4.20646	3.79091	4.23054	4.31784	4.33364	4.43963	4.73149	5.16953	4.57672	4.76958	4.32181	4.92343	4.90781	4.59854	4.20405	4.48028	4.82851	4.62014	4.20446	4.49653	5.02686	4.69145	4.43439	4.33192	4.00477	4.67967	4.79474	4.34883	4.46306	4.15601	4.55635	4.68366	4.78887	4.40777	4.99734	4.3546	4.63527	4.57463	4.60255	4.21044
AGTRAP	8.07346	7.15532	7.66749	6.80698	7.6038	7.74813	7.2712	7.31342	6.87625	6.87584	7.40303	6.92855	7.74009	7.16601	7.65548	7.92806	7.52169	6.68604	7.90762	7.22804	8.1827	7.7125	6.52533	7.63212	6.92839	8.18732	7.40144	7.3523	6.51998	7.2979	6.68516	8.43315	7.612	8.40909	7.35683	8.05561	7.15813	8.20536	7.28863	7.28301	8.06797	7.74712	7.34254	8.18335	7.88203	7.02308	7.95537	7.21952	7.45767
AGXT	4.80429	4.71877	4.74409	5.27269	4.94947	4.702	5.09892	5.31333	4.75239	4.34726	4.66623	5.03585	4.63719	4.5128	4.16135	4.56614	4.49007	4.7037	4.54323	4.69228	4.58961	4.61574	4.73783	4.55257	5.21912	4.78965	4.46135	4.42485	4.82864	4.86282	4.5362	4.658	5.07999	4.9069	4.76486	5.01228	4.27771	4.45416	4.50164	4.71586	5.44132	4.49928	4.59759	4.83411	5.6583	4.80221	4.70513	5.1071	4.66968
AGXT2	3.80334	3.77431	4.25091	3.47981	2.92103	4.37538	4.07603	4.99282	4.03244	3.62246	3.39836	4.09998	3.98332	3.59084	3.39794	3.50956	3.89596	4.34982	4.28759	3.56777	3.7611	3.95049	3.55575	4.27767	3.75704	3.90913	3.9208	3.37812	3.59635	3.73362	3.14169	4.20606	4.32642	3.28296	4.37043	4.15695	2.83813	4.05938	4.16007	4.24764	2.79271	3.78176	4.1788	3.81206	4.19996	3.63571	3.42551	3.46078	3.26614
AGXT2L1	3.75209	4.13033	4.51683	3.89326	3.98668	3.78782	4.2231	4.41686	3.44138	4.19549	4.27401	4.61776	4.14097	4.29306	4.32221	4.24664	4.32926	3.87004	3.66559	3.84139	4.24394	3.59034	3.95305	3.83003	3.44782	4.1362	3.63158	3.98485	4.19401	4.05276	3.97419	4.20761	3.97302	4.17585	4.02827	3.52377	4.1265	3.9536	4.13265	4.00617	3.19656	4.16572	4.26535	4.0881	3.95012	3.9796	4.23726	4.02316	3.68453
AGXT2L2	6.23472	6.0353	5.94777	6.32019	6.3835	5.97109	6.07389	6.25761	5.8916	5.78249	6.06604	6.14419	5.87996	5.87474	6.24497	6.39407	5.83629	6.11421	5.83162	5.97928	6.4512	5.97575	6.34307	6.1112	6.11623	6.13102	5.9386	6.0085	5.79906	6.31119	5.91524	6.5437	6.11961	6.0595	5.97765	6.44067	6.09438	6.36829	6.09375	5.73833	6.46351	5.75281	6.01177	6.08299	6.42634	6.25848	5.95902	5.85975	5.96416
AHCTF1	6.59695	6.37509	6.10879	6.18559	7.14243	6.63722	6.24169	6.42843	6.43414	6.44222	6.55732	6.55985	6.10906	6.94424	6.96623	6.74112	6.87826	6.92131	6.60069	6.50538	7.15826	6.7129	6.35078	7.25529	6.45954	6.23986	6.02282	6.39308	6.40894	5.96771	6.90361	6.19876	7.11087	7.16793	6.51339	7.65942	6.88689	7.41657	6.44343	6.38321	7.11244	6.737	6.96623	7.24718	6.80616	6.42461	6.34721	6.49183	7.03125
AHCY	6.94321	7.27346	7.6646	7.62248	6.66144	7.06586	7.64363	6.82902	7.34165	7.36087	6.69087	7.27195	7.62924	7.23309	7.23958	6.66799	6.4042	6.68468	6.93929	7.44185	6.39194	7.00338	7.14321	6.80852	7.31677	7.18888	7.3281	7.11205	7.62293	7.24244	7.64684	7.70547	7.02457	5.83705	7.55571	7.38852	6.88413	6.89692	7.44145	7.43425	6.79368	7.21624	7.11653	7.10603	6.92097	7.01371	7.40197	7.304	7.33966
AHCYL1	8.34453	8.51027	8.20882	8.07909	8.50005	8.50202	7.3731	7.9234	8.06147	8.12588	7.9122	8.36207	8.11128	7.66922	8.02253	8.12472	8.59921	8.3752	8.22342	8.12472	8.08245	8.27585	8.94197	8.18534	8.50479	8.39966	8.01335	8.26316	8.1693	8.55196	8.17733	8.1089	8.27706	7.72428	8.3398	8.70873	8.17436	8.26191	8.13029	8.22157	7.88791	8.34522	8.25467	8.15035	8.44594	8.44525	8.31797	8.45836	7.53574
AHCYL2	5.56874	5.48123	5.53048	5.55346	5.48722	5.55728	5.61286	5.30528	5.5284	5.70081	5.38259	5.37927	5.53528	5.42483	4.94637	5.31023	5.37026	5.15336	5.41866	5.8182	5.47703	5.2564	5.56677	4.59286	5.32746	5.07664	5.88821	5.57725	5.6079	5.95197	5.72177	4.7909	5.29003	4.80399	5.79814	5.75367	5.30528	4.84907	5.51811	5.46884	5.25589	5.49678	5.25946	4.66215	4.97244	5.50163	5.23449	5.5865	5.69685
AHDC1	4.23897	4.32102	4.52588	4.23171	3.70369	4.56229	4.97444	4.36878	4.14524	4.16333	4.67978	4.3911	5.00017	4.18957	3.53644	4.06473	4.80188	4.54749	4.11458	4.72279	4.06524	3.79965	4.30896	3.97426	4.86405	4.86859	4.53441	4.92541	4.72008	4.83524	4.57261	3.89642	3.56509	4.31213	4.83468	4.27447	4.67027	4.91605	4.46977	4.90809	3.84787	4.35902	4.22292	4.04112	4.05798	3.92834	3.90131	4.67502	4.32085
AHI1	4.23916	4.79217	4.6284	4.6908	5.3617	3.92348	4.98587	4.22018	4.80527	4.4157	4.26649	4.37111	4.91809	4.41678	4.71571	4.26975	4.62986	4.58121	4.57844	4.4931	3.73933	4.67136	4.42269	3.54482	4.87344	4.09687	4.57658	5.01156	4.84753	4.25813	4.53068	3.89826	4.99709	4.21756	4.69032	4.71929	4.50615	3.93627	4.55143	4.55425	4.46338	4.52801	4.58874	4.47124	3.54632	4.39719	3.96	4.62115	5.39136
AHNAK	5.2925	5.48706	6.32589	5.4178	4.978	6.4008	5.59693	5.57759	5.51763	5.79483	5.49661	6.11598	5.50905	4.9543	5.99479	5.84743	5.70629	5.7045	5.8718	5.6048	5.28604	5.99942	5.5787	5.21543	5.47211	5.15411	5.63032	6.41378	5.65345	5.94768	5.39976	4.9916	5.27583	4.75107	5.55691	5.36079	5.40403	5.26564	5.8692	5.75938	5.75542	6.11624	5.72602	5.25444	5.22126	5.98275	6.2268	5.67543	6.04276
AHNAK2	4.24875	3.93201	4.26826	4.34908	4.31675	4.51781	3.80321	3.84419	4.10161	4.41973	4.23774	3.66576	3.47523	4.49858	3.79481	3.83872	3.54857	4.15772	4.57303	3.97632	4.35464	2.9505	4.43683	3.39487	2.69451	4.68597	4.13835	4.40517	4.23069	4.26033	3.91569	4.31871	4.26222	4.46656	3.88763	4.24711	4.06811	3.54979	4.148	4.17794	4.55449	3.90077	4.04835	4.02271	4.67302	4.08244	4.32802	3.35438	4.05617
AHR	7.87721	7.83029	7.84359	7.85433	7.60118	8.20278	7.65135	7.69774	8.09939	7.41642	7.61741	7.83561	8.51048	7.90855	7.85897	7.87628	7.91019	8.07039	7.70522	7.76023	7.92898	7.8055	8.22021	8.09819	8.04324	7.70961	7.63432	8.50286	7.6264	7.54923	8.0674	7.51578	7.7045	7.94278	7.7384	7.91969	7.59073	7.98138	7.56925	7.57076	8.04448	7.59128	7.2702	7.78035	8.19141	7.59954	7.94311	7.7547	7.97858
AHRR	4.08293	3.55792	4.1827	3.28296	4.22949	2.73996	3.4164	3.63938	4.21034	3.54685	3.86688	3.83543	3.71267	3.86498	3.46348	4.32371	4.00943	4.25207	3.39836	3.80284	3.22449	3.65893	3.65025	4.09933	4.30274	3.78537	4.20431	3.69816	3.47287	3.41994	3.49683	4.4909	4.20852	3.67716	4.50828	4.02278	3.92072	3.64827	3.20132	4.32257	3.9726	3.26614	3.97075	3.90259	4.05349	3.02934	2.49979	3.97764	3.66681
AHSA1	6.89558	7.61435	7.68875	7.15297	6.84469	7.32136	6.5998	7.22531	7.1683	7.5055	7.46627	7.48491	7.76829	7.14193	6.83118	7.36987	6.34001	7.20683	6.57488	7.70211	6.98189	7.10265	6.92789	6.9313	7.6257	7.30803	7.70547	7.0582	7.22419	6.95369	7.21973	7.26891	7.056	6.59353	7.36947	7.09498	7.05892	6.6912	7.10118	7.22717	7.2569	6.96932	7.05708	6.87697	7.21143	7.73092	6.82496	7.15183	6.61765
AHSA2	7.18888	7.30355	6.73761	6.66765	7.63008	7.08308	6.60236	6.74736	7.14999	7.37944	7.30316	7.00122	6.90875	8.10775	7.17032	6.75522	7.14491	7.90659	6.59258	6.43444	7.36003	7.06	7.87019	7.15944	7.5946	6.7605	6.79128	6.84988	6.64297	7.08457	7.0286	7.07145	7.65473	7.21061	6.90215	6.99046	7.40409	7.26486	7.0089	6.48277	7.00451	6.77163	7.32253	6.98189	7.4891	6.32723	6.57187	6.93307	7.5182
AHSG	3.36325	4.08409	3.88819	4.44956	4.41632	3.64602	3.37987	4.27424	3.67895	3.64446	4.06674	3.77201	4.28152	4.02918	3.44477	4.1474	3.43338	3.93733	3.91447	4.26428	3.48458	4.69183	3.76003	4.19053	3.90231	3.33893	3.40434	4.07061	4.1289	3.81014	4.12873	4.1231	4.48874	4.00183	3.85575	4.28308	4.05396	3.8432	3.71009	3.90605	4.33257	3.56341	3.79658	3.73815	3.73522	3.96221	2.3332	3.90634	2.82796
AHSP	10.6485	9.9295	10.1377	9.90178	11.5676	10.8581	10.198	11.2467	9.99809	10.9364	10.2561	11.3471	9.90455	10.4671	11.5918	9.7632	11.8422	10.3067	11.366	9.50885	10.9574	12.3971	9.8122	10.6508	12.0837	11.7468	11.1762	10.4057	9.86768	11.0187	10.5836	11.306	10.6288	12.7359	10.1751	10.9981	12.1638	10.8047	10.4114	10.7072	10.1326	11.2561	12.1113	11.2623	10.7182	10.0539	11.04	10.9732	10.4556
AICDA	5.02384	5.1351	4.89555	4.99536	4.68806	4.82167	4.90113	4.76118	4.51734	4.96123	4.60094	4.89347	4.84753	5.06	4.5704	4.62795	4.85349	5.11457	4.11304	4.75608	5.07736	3.76523	4.93113	5.54133	4.47237	4.88282	4.7439	4.82615	4.51243	4.88245	5.14006	4.77094	5.24912	5.17862	5.17517	5.00852	4.92561	5.02899	4.50716	4.96908	4.5227	4.95436	5.35372	5.06121	4.02411	4.92654	4.77739	4.56955	4.50905
AIDA	9.27825	9.12415	8.80015	9.43717	9.10921	8.86139	9.25008	8.92802	9.32767	9.41861	9.29814	9.44643	8.90337	8.93776	9.02298	8.89394	9.25738	9.33716	9.0439	9.30323	8.65513	9.39468	9.07685	9.17327	9.64147	9.02201	9.10528	8.92003	9.28727	9.274	9.13075	8.36722	8.80557	8.69067	9.15043	8.34522	9.60699	8.536	8.90099	8.86634	8.53304	9.40738	9.34942	8.56048	8.54357	9.26561	8.68389	9.00597	8.69828
AIF1	10.4359	10.5589	10.6916	10.6311	9.83969	10.9653	10.1526	10.7877	10.9803	10.834	10.5813	10.653	10.8937	10.6961	10.6762	11.1588	10.2135	10.4856	10.8558	10.7225	10.4934	10.6571	10.7903	10.5942	10.5013	10.6009	11.0084	10.6937	10.4057	11.0508	10.8294	10.9114	11.2124	9.95791	10.8531	10.9235	10.5112	10.4783	10.1965	10.5171	11.3698	10.9087	10.9574	10.471	11.117	10.4953	11.1821	10.0442	11.2404
AIF1L	4.81596	4.32977	4.50719	4.45268	4.4978	4.59523	4.73924	4.3692	4.62653	4.17238	4.42244	4.51667	4.12277	4.32115	4.83637	4.75885	3.64109	4.49155	4.51674	4.56904	4.37914	4.76385	4.31947	4.62625	4.45704	4.72362	4.55737	4.59835	4.55438	4.13329	4.028	4.6151	4.89712	4.60238	4.48216	4.11573	4.33177	4.15227	4.51085	4.14376	4.3308	4.61244	4.23882	4.54794	4.25525	4.6655	4.62917	4.33176	4.24945
AIFM1	5.701	5.65866	5.80648	6.05508	5.75301	5.72568	5.97415	5.4297	5.915	5.811	5.9855	5.79098	5.5511	5.46592	5.44141	5.76723	5.89724	5.54584	5.79128	5.74855	5.50116	5.78193	5.56727	5.36443	5.40491	5.64022	5.56822	5.9248	5.75653	5.97474	5.66625	5.72875	5.88968	5.48778	5.84132	5.82848	5.75592	5.80254	5.91736	5.5944	5.86754	5.79367	5.4362	5.44978	5.49599	5.9769	5.78915	5.8785	5.85498
AIFM2	4.66135	4.63367	4.38985	4.42085	4.70317	4.38433	4.20846	4.32382	4.85009	4.51227	4.43368	4.18285	3.93591	4.6142	4.35746	4.12828	4.60226	4.81364	4.63226	4.3074	4.00684	5.04543	4.03625	4.15613	4.70753	4.45093	4.0386	4.46237	4.72932	4.74491	4.43606	3.52277	4.55215	4.6945	4.35651	4.42218	4.65531	4.44254	4.26459	4.39396	4.6384	4.47168	4.36067	4.22422	4.64861	4.67067	4.28648	4.34562	4.35472
AIFM3	4.64146	4.32888	4.37886	4.8871	4.39168	4.71786	4.88335	4.41074	4.48534	4.52054	4.52011	4.85227	3.64593	4.82702	4.33239	4.79321	4.85769	4.68435	4.25603	4.443	4.378	4.08953	4.54216	4.57402	4.73879	4.50382	4.63932	4.62755	4.39388	4.28179	4.40955	5.21737	4.02534	4.1781	4.35778	4.38649	4.27519	4.70461	4.51137	4.56296	4.46009	5.04189	4.38058	3.80451	4.26894	4.81745	4.3938	4.55572	4.78612
AIG1	5.39681	4.94681	5.37026	5.19055	4.58961	5.5051	4.84763	5.24869	5.36091	5.13339	5.37426	5.36552	5.20819	5.41669	5.00045	5.69424	5.25314	4.81745	5.25263	5.27527	5.1796	4.91359	5.01046	5.56943	5.35193	5.38089	5.11449	5.13845	5.66713	5.2925	5.24087	5.7552	4.89054	4.63684	5.55585	5.60313	5.36721	5.32092	5.3501	5.38747	5.19038	5.13603	5.2428	5.80644	4.49299	5.16091	5.45222	5.34997	5.28867
AIM1	6.74579	6.57803	6.61828	6.48533	6.11142	6.41558	6.39635	6.82007	6.42577	5.93472	6.3553	6.0004	6.77822	5.87294	6.29244	7.15489	6.43917	6.11488	6.61479	6.69218	6.6186	6.50681	6.57741	6.53521	6.39542	6.33971	6.19429	6.29541	6.36964	6.38917	6.2471	6.46404	6.26165	6.94321	5.87848	6.27409	6.24283	6.63756	6.24989	6.72555	6.55985	6.51007	5.92916	6.46526	6.08156	6.48764	6.43834	6.51706	5.98527
AIM1L	4.47326	4.36703	4.44077	4.4322	4.65827	4.28688	4.3079	4.53205	4.36189	4.5291	4.5977	4.54698	4.31975	4.70545	4.38368	4.46876	4.40531	4.22724	4.40446	4.71667	4.73864	4.32682	4.05973	4.93313	4.50671	4.39257	4.66397	4.31717	4.19268	4.37222	4.53757	4.40422	4.24749	4.9818	4.8224	4.91657	4.33072	4.97931	4.53609	4.25547	4.52099	4.41624	4.17329	4.47582	4.54366	4.28071	4.33136	4.25821	4.38764
AIM2	6.2445	5.90136	6.19221	5.82368	5.63091	5.78209	6.18543	6.21705	5.73943	5.58112	6.24701	5.99327	6.0275	5.83645	6.21618	6.82348	5.95275	6.04877	6.53736	6.22177	6.61396	6.78099	5.7344	7.42921	5.45313	6.97558	5.83117	5.93304	5.20415	5.24002	5.70788	6.50984	6.16322	7.3257	5.99985	6.1172	6.28672	6.90525	6.2322	6.25471	6.85686	6.13112	5.81285	6.76659	6.98315	5.47874	6.45011	5.59943	6.28947
AIMP2	7.6386	7.81152	8.05172	8.03262	7.36623	8.06147	7.69148	7.79312	8.1242	7.99843	7.70547	8.06905	8.40808	7.67861	7.90918	8.06792	7.33085	7.46539	8.12196	8.326	7.5394	8.11908	7.61525	6.74385	7.55258	7.6646	8.23114	8.27762	8.10347	8.33556	8.00003	7.39792	7.5968	6.83903	7.90455	7.74407	7.9758	6.85873	8.26191	7.8964	7.89199	8.28225	7.83734	7.24439	7.35574	7.80182	8.14134	8.17087	7.24323
AIP	8.22994	8.60999	8.17436	8.59921	8.46234	8.26131	8.67414	8.71321	8.20522	8.75054	8.14982	8.12927	8.31005	8.00269	8.00486	7.79021	7.9645	7.54348	7.97272	8.40611	7.66223	8.12146	8.06088	7.81152	8.34891	8.5506	9.00514	8.31486	9.09362	8.647	8.43604	7.88791	8.33257	7.77293	8.7013	8.03964	7.70731	7.10932	8.54619	8.69828	7.83073	8.448	8.0199	7.87672	7.91487	8.70335	8.20109	8.57017	8.099
AIPL1	4.3903	4.61296	4.59749	4.58096	4.38281	4.5788	4.65847	4.14385	4.41917	4.15062	4.63938	4.25241	4.80768	4.11748	4.21412	4.47454	4.57349	4.37177	4.65669	4.64463	4.30952	4.57253	4.41173	4.10371	4.06779	4.58643	4.43639	4.20029	4.31861	4.14561	4.16862	4.37235	4.32753	4.6923	4.15162	4.08438	4.55967	4.73254	4.6115	4.29267	4.61847	3.78955	4.42066	4.46597	4.50372	4.04762	4.76936	4.23335	4.02417
AIRE	4.91467	4.31921	4.78506	4.65634	4.15706	4.87445	4.89607	4.52729	4.43078	4.42621	4.58535	4.49844	4.51816	4.54983	4.53394	4.55078	4.8515	4.19301	4.84235	4.69285	4.4088	4.09468	4.49568	4.71127	4.81703	4.37132	4.61141	4.24673	5.07706	4.52777	5.17277	4.48086	4.59726	4.80875	4.77573	4.8612	4.70325	4.6902	4.75037	5.05979	4.49739	4.55362	4.59864	4.35869	4.98994	4.22551	5.0461	5.26931	4.68271
AJAP1	5.02026	5.02705	4.9358	4.03466	4.9358	4.86409	4.57707	4.31364	4.98242	4.78612	4.57637	4.19525	3.86144	3.42031	4.58478	4.83076	4.3483	4.50157	4.28822	3.83313	4.43913	4.61533	4.42018	4.22052	4.05133	4.31661	4.35116	4.34265	3.53881	4.28915	4.91978	4.60233	4.75589	4.26693	4.51407	4.1788	4.28549	4.46484	4.6053	4.59573	4.4237	4.03016	4.45529	3.81931	4.41888	4.19901	4.60901	4.42284	4.28883
AK1	4.77982	5.19574	5.1169	5.28667	6.53855	5.2166	5.29636	5.54803	5.17747	5.11078	5.73385	5.9356	5.31333	5.68391	5.35561	4.82876	6.00164	5.78219	5.75035	5.04183	5.37862	4.90172	6.0739	5.42174	6.05045	5.12669	6.1244	5.36672	5.42613	4.98197	5.15502	4.69137	5.89946	5.34387	5.32344	5.2324	5.7128	5.32477	5.32177	5.1262	5.35038	5.32699	5.42248	4.98384	5.51082	5.35051	5.05846	5.38332	5.55943
AK2	7.23541	7.01954	7.67946	7.23922	6.57094	7.55122	7.20277	7.29618	6.85907	7.38389	7.24244	6.92827	7.15254	6.50714	7.20167	6.91951	6.68838	6.44252	6.93891	7.31434	6.74862	6.99976	6.29327	6.62554	6.87313	6.86334	7.11087	6.84953	7.19046	6.94595	7.07665	6.20635	6.61765	6.28804	6.94978	6.83293	7.20167	6.21538	7.09532	6.90629	7.1683	7.15374	6.88342	6.64957	6.69677	7.21737	7.00809	6.63532	6.45778
AK2P2	5.70428	5.71882	5.67867	5.63048	5.76903	5.17509	5.10244	5.47354	5.98601	5.58529	5.76042	5.97632	5.61208	5.989	5.45817	5.71694	6.31824	6.38586	4.91347	5.29704	6.24195	5.76581	6.21292	5.78155	5.69914	5.6424	5.75386	5.3006	5.37243	5.0523	5.50967	6.50304	5.96626	5.75806	5.69648	5.74751	5.90338	6.46313	5.00139	5.34914	5.67406	5.2824	5.29151	5.86444	5.88998	5.78744	5.4712	5.11628	5.52586
AK3	7.44663	7.48572	7.0089	7.27383	7.40912	6.67783	7.49376	7.29727	7.31748	7.84309	7.26441	7.19972	7.04387	7.43252	6.75691	6.8626	7.42153	7.11465	6.97184	7.67063	6.79787	7.16715	7.41448	6.96899	7.87526	7.44663	7.64411	6.95155	7.90304	7.60087	7.77579	6.8387	7.45167	6.89058	7.47426	7.51607	7.62966	6.66442	7.54348	7.40912	6.9826	7.12767	7.66374	7.29494	6.75887	7.94925	6.8188	7.54692	7.59331
AK3L1	5.05044	4.77462	5.00358	5.02687	4.69472	4.81243	4.88524	4.71348	4.90491	4.56158	5.12127	5.04472	4.5869	4.79297	4.87562	4.94217	4.64413	4.71093	4.8344	4.6889	4.5467	4.92664	4.70656	4.34333	4.79809	4.67575	4.82687	5.00771	4.78057	4.93177	4.70559	4.84109	4.5214	5.14651	4.97518	4.88575	4.70665	5.02396	4.70616	5.22877	4.95494	4.95061	4.84249	4.75704	4.93488	4.87789	4.53903	4.83222	4.80774
AK5	4.56509	4.65822	4.44771	4.62619	4.64818	4.3979	4.23667	4.79558	4.73704	4.7928	4.85018	4.54368	4.60043	4.81998	4.59553	4.81239	4.32246	4.07364	4.28648	4.51572	4.86075	4.65422	4.65016	4.41925	4.80632	3.95747	4.32713	4.26274	5.36067	4.59701	5.00744	4.38922	4.2258	4.6602	4.49157	4.77314	4.69467	4.79221	4.80565	4.57029	4.28808	4.96515	4.4133	4.29462	4.65043	4.58625	4.45953	4.84888	4.33795
AK7	3.54758	4.34863	3.39752	4.37792	4.23941	3.99537	3.75565	4.05173	3.97004	4.12175	3.9451	4.08306	4.14669	3.36712	4.22407	3.93969	3.45737	3.81305	4.11737	3.17928	4.14469	3.21151	3.85275	3.75759	4.13642	3.61522	3.74614	4.33348	4.21965	4.15706	3.84554	4.07775	3.68801	4.31896	3.81729	4.44438	3.47589	3.58861	4.27743	4.09046	3.93059	3.5854	3.26957	4.0605	3.9242	3.64645	3.91254	2.79735	3.37583
AKAP1	4.25181	4.41005	4.54453	4.22127	4.29646	4.21789	4.31875	3.54685	4.43949	4.93172	4.25106	4.30668	4.30688	3.88318	3.98835	4.40385	4.37092	4.51325	4.64606	4.70201	4.46827	4.49253	4.00136	4.67809	4.76673	3.86568	4.43175	4.26646	4.50741	4.20313	4.28764	4.28627	4.37996	4.2298	3.51184	3.90747	4.41214	3.9701	4.42286	4.39257	4.43332	4.27528	4.53978	3.80051	3.62624	4.27178	4.24269	4.50747	4.02838
AKAP10	5.917	6.02556	6.10375	6.06508	5.65558	6.28441	6.05949	5.91305	5.63828	5.59801	5.94478	5.71841	5.86006	6.47429	6.30329	6.64049	5.81395	6.20829	6.29486	5.69548	6.29628	6.48567	6.28076	6.52665	5.85191	6.28414	6.39724	6.07261	5.75144	5.76708	5.82173	6.12865	6.70996	6.59258	6.16489	6.06768	6.19126	6.74964	5.93515	6.23022	6.74964	5.88028	5.78765	6.38111	6.35722	6.1369	6.15172	6.159	6.15846
AKAP11	5.09583	4.92116	5.49125	5.11847	5.04765	4.65358	5.00168	5.01524	5.31781	4.69985	5.35768	4.47871	5.32797	5.33542	4.78385	5.30012	5.34658	5.43285	4.94468	5.07699	5.33321	5.28406	5.77535	5.29929	5.29885	5.1781	5.17545	5.17665	5.16438	5.22582	5.22232	4.98102	5.18246	4.87274	5.20236	4.92232	5.18091	5.22456	5.20828	4.86495	5.07141	5.20734	4.68863	4.91351	5.08504	4.75552	5.01259	5.02396	5.32699
AKAP12	4.86277	4.69812	5.03069	4.98121	4.91429	4.38769	4.61901	4.72109	4.53578	4.30052	4.77973	4.83784	4.35277	4.66092	4.89901	4.86916	4.73268	4.57812	4.50502	4.64913	4.15562	4.87735	4.69666	4.96062	4.97431	4.57458	4.76869	4.12978	4.71505	4.70029	4.89392	4.84716	4.91033	4.70687	4.62251	4.66651	4.76623	4.7885	4.82444	4.51102	4.48914	4.73764	4.50741	4.98683	4.65584	4.97939	4.85162	4.87167	4.66305
AKAP13	7.57888	7.3194	7.66128	7.1931	7.05239	7.16865	8.15794	7.19618	7.28324	6.99046	7.487	7.18599	7.54604	7.05634	7.43158	7.96952	7.57796	7.7614	6.98189	7.09169	7.77781	7.41901	7.3748	7.83586	7.52303	7.89954	6.83224	7.27079	7.2573	7.88279	7.05021	7.56098	7.20914	8.14814	7.4116	7.92721	7.05453	7.9645	7.32289	7.84709	8.06311	7.2061	7.12338	7.71419	8.02891	7.57658	7.26405	7.72712	7.7199
AKAP14	4.32434	4.11892	3.7489	3.78322	3.995	4.03664	4.09885	4.17617	4.05306	3.97696	4.01348	4.1267	4.04205	4.32656	3.8899	3.78875	3.94221	3.758	3.6275	4.38535	3.87963	3.7485	4.31083	3.61379	4.21995	3.70081	4.0814	3.63377	4.08628	4.26106	3.73961	3.78097	4.20474	3.50115	4.21805	4.10366	4.37326	3.72562	3.99069	4.15981	4.02181	4.12106	4.34245	4.18	3.82192	3.52764	4.47334	3.98996	3.83369
AKAP2	4.58581	4.50014	4.78447	4.52228	4.43697	4.83593	4.43466	5.25345	4.57345	4.88194	4.12733	5.14369	4.99715	5.13797	4.71499	4.32532	4.64972	4.70145	4.86481	4.85968	4.91491	4.27162	4.88672	5.00611	4.53694	4.74514	4.66631	4.67573	4.59127	5.12205	4.89795	4.79757	4.77057	4.50267	4.94627	4.89684	4.93426	4.77373	4.72709	4.815	4.91321	4.78317	4.62607	4.98823	4.55355	4.84288	4.85062	4.89376	4.71772
AKAP3	4.37977	4.28737	4.32404	4.5226	4.36606	4.64022	4.65136	3.8468	4.50796	4.33243	4.27994	4.54711	4.14944	4.20867	3.93374	4.10125	4.42455	4.40266	4.26106	3.55376	4.32575	3.78626	4.30195	3.87026	3.58521	4.74003	3.57641	3.98921	4.7375	4.01467	4.49066	4.70837	4.28666	4.55579	4.71696	3.71565	4.18255	4.40687	3.934	3.96625	4.90237	4.57807	4.31888	3.96912	4.6577	4.48226	3.88391	4.41357	3.98552
AKAP4	4.32931	4.60908	4.3573	4.18418	4.68404	4.30098	4.28345	4.62912	4.24365	3.84247	4.44454	4.43488	4.07615	4.57144	4.41689	4.42497	4.50731	4.40065	4.09956	4.25105	3.91086	4.77573	4.32669	4.48298	4.37235	4.33745	4.35362	4.12647	4.3956	4.26658	4.44139	4.63247	4.41612	4.4645	4.71665	4.42633	4.57196	4.53691	4.39494	4.57169	4.41326	4.52668	4.38441	4.55229	3.78083	4.18952	4.15844	4.54548	4.2351
AKAP5	5.33913	4.50529	3.91507	4.89018	3.98362	4.49433	3.97494	4.43063	4.57224	4.48881	4.27231	4.04564	5.08718	3.96609	4.50481	4.27804	4.70791	4.85665	4.92039	4.4107	3.58117	4.2909	4.69935	4.07572	4.70382	4.31856	4.48428	4.71021	4.67808	4.45238	4.37871	3.65371	4.46122	4.18847	4.76087	4.42436	5.17649	4.4151	4.37441	4.2261	3.47919	5.02725	4.90901	4.46483	4.63389	4.23332	4.54093	4.66215	4.97041
AKAP6	4.10711	3.98506	3.34482	3.2249	3.4827	4.02759	4.07175	4.00037	3.86478	4.21366	4.13317	4.06189	4.44495	3.53594	4.37665	3.77355	3.14275	4.35158	3.6546	3.9522	4.22336	3.86105	4.34838	4.20682	3.92243	4.08015	4.38922	3.45405	3.87384	4.60774	4.16065	3.48046	4.04164	4.9329	4.60515	4.19982	4.06679	4.46681	4.28562	3.9214	3.42366	3.81679	4.04671	3.88772	4.15074	4.2329	4.20346	4.01246	4.7185
AKAP7	5.2635	4.97994	5.17957	5.34447	5.14749	5.40397	5.27992	5.00545	4.82488	5.02198	5.33712	5.37741	4.99381	5.19082	5.33402	5.48008	4.99192	5.41652	5.35224	4.71183	4.87703	5.34855	5.53021	5.35018	5.28676	5.03022	4.92865	5.06725	4.99576	5.57031	4.88784	5.07396	4.95085	5.07545	5.1069	4.90868	5.473	4.33861	4.75853	4.49932	5.38286	5.08123	5.21049	4.94521	5.09901	4.46827	4.58897	4.79614	5.17073
AKAP8	6.56735	6.86007	6.61987	6.42961	6.76932	6.59883	6.85058	6.47664	6.6541	6.44926	6.69023	6.52665	6.02957	6.80168	6.44743	6.33774	6.51124	6.39194	6.737	6.59322	6.97068	6.23237	6.79755	6.52892	6.92271	6.8889	6.4039	6.80505	6.71776	6.41726	6.46989	6.22261	6.8231	6.55732	6.70905	6.91577	6.87894	6.55732	6.65687	6.76698	6.44867	6.56174	6.35078	6.61414	6.42125	6.89489	6.37393	6.78157	6.89891
AKAP8L	5.99796	5.90243	6.04122	5.90928	6.93688	5.74837	6.069	5.61328	6.05297	6.13156	5.80513	5.64104	6.224	5.64046	6.05547	6.19558	6.44222	6.30158	5.72818	5.9496	5.8348	5.77266	5.87913	6.05045	6.01704	6.73076	5.94291	6.18559	6.14553	5.99796	5.8416	6.16247	6.07942	6.3523	5.91885	6.31545	6.13471	6.09697	6.01378	5.96897	5.61907	6.12361	5.89946	6.50837	6.47179	6.49525	5.90384	5.93132	5.69788
AKAP9	4.50669	4.14828	3.91088	3.95288	4.24291	4.30172	4.16354	4.26061	3.90298	4.30275	3.96279	4.46977	4.17234	4.27556	4.45652	4.45737	4.46361	4.50489	4.36777	4.477	4.50135	4.67439	4.4623	4.25439	4.31633	4.71136	4.1477	4.81507	4.14651	4.69674	4.04215	4.44167	4.30931	4.23949	3.95063	4.30866	4.44536	4.58072	3.90553	4.41681	4.48893	4.09121	4.02503	4.26352	4.14443	4.13771	3.90239	4.09563	4.13874
AKIRIN1	6.58479	7.3546	7.18223	7.51732	5.71159	7.07665	6.14705	6.94771	7.36369	6.85507	6.85576	7.58697	7.195	7.23733	7.03302	7.13251	6.45717	7.20466	6.85842	7.1257	6.95693	7.66075	7.22381	7.43506	6.32329	6.4456	7.04028	7.32253	7.4275	6.83736	7.15412	7.08234	7.25964	6.6104	7.37194	6.72972	7.42706	7.62748	7.16562	6.83189	7.44571	6.70107	7.55122	7.62701	7.45466	6.06348	7.202	6.86707	7.82436
AKIRIN2	9.56725	8.8722	8.8864	8.41533	8.68544	9.03296	8.19276	9.05169	8.34453	8.16591	8.35127	8.61654	8.27649	8.76685	9.31403	9.35585	8.69902	8.75358	9.20295	8.66384	9.37258	8.89126	8.63307	9.59446	8.46027	9.14083	8.64343	8.39828	8.30161	9.10355	8.3752	9.52922	9.02381	9.77225	8.72606	8.93514	8.92546	9.6441	8.98303	8.55127	9.79826	8.86554	8.8146	9.78054	9.3873	8.68389	9.25321	8.76062	9.27518
AKNA	9.80261	9.72632	9.50122	9.35585	9.8069	9.43067	9.26898	9.5314	9.65538	9.73494	9.06133	9.58636	9.45559	9.69559	9.45	9.58252	9.90718	9.96848	9.23426	9.45671	9.80119	9.65419	9.51343	9.54717	9.6441	9.76038	9.4944	9.87595	9.90038	9.49676	9.60227	9.82313	9.9858	10.078	9.63409	9.19577	9.03509	9.97433	9.60817	9.96848	9.55159	9.71317	9.57074	9.78333	9.87595	9.87319	9.27209	10.0703	9.69319
AKNAD1	4.712	4.9923	4.64609	4.60673	4.63626	4.81588	4.67102	4.50542	5.17216	4.69645	4.66856	4.24279	4.77429	4.14829	3.85043	4.67162	3.85892	4.887	4.96897	4.89921	4.86162	5.06723	4.51717	4.55511	3.5362	4.93184	3.98718	5.07812	4.2116	4.3306	4.83908	4.25109	4.79425	4.5408	4.62828	4.83093	4.49137	4.98508	4.64371	4.78624	5.2235	4.68932	4.13011	4.63891	4.68705	5.13573	4.73378	4.38134	4.9681
AKR1A1	8.36454	8.31544	8.40549	8.59065	8.03155	8.39901	8.48123	8.3398	8.44121	8.59783	8.68613	8.04951	7.96952	7.76436	8.12084	8.28347	8.00162	7.83169	8.32292	8.70051	8.0587	8.17792	8.20994	7.5659	8.01024	8.18265	8.76995	8.42105	8.20937	8.82649	8.48845	7.84309	8.30521	7.65847	8.63381	8.26385	8.51292	7.36256	8.47869	8.57365	8.08192	8.37079	8.0576	7.79255	7.91385	8.575	8.25638	8.55261	8.42168
AKR1B1	8.49185	8.63981	8.31237	9.39265	8.50752	8.14353	8.96002	8.62951	8.38035	8.845	8.74907	8.37457	8.44325	8.39828	7.73383	8.06957	8.34637	8.50479	8.29251	8.6884	7.61712	8.10123	8.56947	7.60138	8.91588	8.62589	8.77154	8.4994	9.35585	8.72094	8.94464	7.91432	8.39629	7.01842	8.88807	7.76775	7.71518	6.80785	8.72173	9.04716	7.46674	8.75054	8.19708	7.95357	7.81648	8.64194	8.1142	8.81619	8.73783
AKR1B10	3.81942	3.61439	4.19623	3.63915	3.75636	4.39478	4.13132	4.12611	3.80989	3.61028	3.36325	4.03924	3.89333	4.25877	4.04987	4.03717	3.4867	3.90221	3.66004	3.89947	4.13677	4.78139	3.86256	3.78765	3.89065	3.97082	3.87517	4.21669	4.06583	3.94171	4.30909	3.80762	4.48312	3.90502	4.14873	3.21151	4.10623	3.71163	2.91823	3.65137	4.28599	3.63938	3.67815	3.6718	4.20385	4.16044	3.77802	3.75171	4.54855
AKR1B15	4.36359	3.97703	3.97703	4.04951	4.07259	3.82137	3.79883	4.01014	4.16924	4.21932	3.10723	3.07387	4.59731	4.38825	4.54715	3.95098	4.2897	4.05495	4.08008	3.73466	4.13304	4.05543	2.94815	3.97035	4.61357	3.86065	3.72401	4.40864	3.70398	3.96031	3.91378	4.04272	3.97717	4.05	4.3471	4.24513	3.55524	4.23837	4.54247	3.33737	3.54043	4.14619	3.53881	3.27025	3.7413	3.96078	4.2773	3.54221	3.38172
AKR1C1	3.59504	3.5396	4.23581	3.47122	3.96054	3.75498	4.57905	4.28138	4.32396	4.41848	4.16698	3.90131	3.90826	4.02278	3.97246	3.95675	3.56509	3.67	3.43677	3.4659	3.76833	3.79294	3.57218	4.3351	3.3574	3.64239	3.40138	3.56149	3.72652	3.45737	4.36886	4.22483	4.59861	4.07358	3.3046	2.84479	3.65838	3.79978	2.99798	4.27181	4.07497	4.37985	3.82697	3.70446	4.05821	3.72343	4.15262	3.8955	4.18325
AKR1C2	4.45312	4.69714	4.4119	4.50718	4.50602	4.35007	4.41175	4.58588	4.68814	4.48943	4.7772	4.50463	4.52252	4.51688	4.69887	4.38892	4.60724	4.38888	4.60817	4.83582	4.54763	3.96233	4.41776	4.6306	4.48182	4.48609	4.29959	4.38483	4.74329	4.48931	4.33398	4.38048	4.54384	4.54098	4.34284	4.48022	4.75915	4.56977	4.32137	4.5279	4.26197	4.6081	4.54051	4.51213	4.48032	4.57834	4.50878	4.36744	4.58099
AKR1C3	6.325	7.81985	6.60583	6.78895	7.79401	6.87725	6.23959	5.98126	7.47892	6.94905	6.20524	7.0538	6.56853	6.82766	6.45778	6.31426	4.85923	7.38596	6.34959	7.42064	6.38525	6.12175	7.10086	6.8779	7.15682	5.82862	5.70245	8.46847	5.24465	6.39008	7.08834	5.63928	7.52594	5.6803	6.98295	5.4055	6.17316	6.68741	7.88579	6.94664	6.80204	7.50345	5.63885	7.06694	6.73864	6.95155	6.00164	6.3437	5.70689
AKR1C4	4.65335	5.06855	4.91429	4.94927	5.05976	5.16252	4.84944	4.39755	5.1471	5.03886	4.89659	5.11375	5.03864	4.99832	4.91349	4.88186	4.6158	5.17783	4.96604	4.96118	4.97494	4.69547	5.13968	5.05678	4.60653	4.47471	4.62242	5.2748	4.34392	4.57915	5.00955	4.78388	5.08875	4.78983	4.92652	4.98239	4.74155	5.2284	5.22371	4.69906	5.02614	5.01606	4.99116	5.2392	4.62049	4.65579	4.82295	4.60813	4.62108
AKR1CL1	4.65359	4.35658	4.57217	4.4781	4.43864	4.33957	4.84331	4.3894	4.47939	4.66028	4.58093	4.68799	4.45555	4.55369	4.08755	4.56158	4.4733	4.64943	4.53587	4.50423	4.47479	4.51057	4.79778	4.40724	4.5061	4.7076	4.53884	4.22753	4.58685	4.76234	4.84069	4.49046	4.48117	4.91717	4.75625	4.65754	4.38802	4.67093	4.77631	4.82422	4.34537	4.57643	5.15197	4.97277	4.90073	4.57139	4.55291	4.54024	4.53286
AKR1D1	8.59169	8.65995	8.50805	8.73028	8.61359	8.7126	8.51667	8.14455	8.50881	8.20857	8.30193	8.55291	8.59062	8.58795	8.5192	8.95278	8.91022	8.85312	8.25682	8.40223	8.95041	8.74902	8.62393	8.83442	8.55795	8.60026	8.54972	8.96953	7.98313	8.57918	8.92862	8.72487	8.65202	8.74669	8.49951	8.17882	8.45146	8.95605	8.10609	8.32827	8.9433	8.19328	8.49246	8.40578	8.91678	8.52737	8.59249	8.29681	8.64717
AKR1E2	4.89068	4.49918	4.03196	4.26625	4.33218	4.65484	4.13755	3.92313	4.68694	4.00585	4.5034	4.78185	3.73417	4.55355	4.35275	4.43443	4.58022	4.22167	4.2275	4.90743	4.0819	4.81745	3.80381	4.59759	4.4732	4.01384	4.85214	4.40607	4.48649	4.60344	4.76319	5.16623	5.00062	3.99456	4.04759	4.64081	4.48661	4.31868	4.54487	4.40128	4.44758	4.23117	4.78201	4.92706	4.61868	4.38349	4.41782	4.324	4.55607
AKR7A2	8.57086	8.78825	8.28889	9.15242	8.08579	8.7013	8.6442	8.57637	8.90261	8.93776	8.35755	8.83115	8.647	8.66313	8.35453	8.12026	8.0446	8.53451	8.63837	8.71638	7.96952	8.4493	8.47182	7.8838	8.4493	8.44594	9.0042	8.56335	9.11455	9.24126	9.02748	8.30101	8.47993	7.62924	8.90593	8.75358	8.19994	7.37194	8.70196	8.73699	7.8899	8.92546	8.12816	7.68736	8.04897	8.83851	8.7309	8.7961	8.52462
AKR7A3	5.54797	5.14792	5.60298	5.61781	5.52971	5.188	5.39558	5.35627	5.38269	5.33742	5.54348	4.97359	5.27309	5.17716	5.30406	4.66319	5.05441	4.99791	5.12627	5.03488	5.2109	5.06715	5.51129	4.75169	5.58545	4.97361	5.09628	5.41076	5.32152	5.48919	5.07206	5.61737	5.32548	4.78285	5.1431	5.3532	5.10633	4.86544	5.67507	5.35359	5.03128	5.57093	5.3469	5.27941	5.3186	5.26059	5.6704	5.75754	5.35457
AKR7L	3.9446	3.85976	4.67565	4.34066	4.43959	4.54299	4.77361	4.50266	3.74018	4.44205	4.6958	4.1658	4.4809	4.36373	4.32587	4.17264	3.78515	4.27065	4.51176	4.10798	4.43382	3.93986	3.83292	4.09986	4.03237	4.34944	4.14625	4.11724	4.61775	4.25705	4.22448	4.42571	3.35788	4.64814	4.64684	4.48528	3.99935	3.95447	4.53031	4.45279	4.725	4.58103	4.04739	3.64111	4.18382	4.578	4.3059	4.80048	4.48267
AKT1	8.80955	8.81204	8.74094	8.85307	9.36638	8.58568	8.91675	8.78031	9.29533	8.78511	8.40286	8.47315	8.60223	9.30323	8.63683	8.7811	8.65931	9.10355	8.68916	8.27416	8.77235	8.44059	8.93776	8.6223	8.88562	8.71321	8.69284	8.8394	8.43535	8.70486	8.57151	8.56873	8.78511	8.87981	8.82578	8.92802	8.72316	8.73166	8.79534	8.79466	8.67414	8.71787	8.76757	8.81204	9.01031	8.83448	8.67414	8.71638	8.62589
AKT1S1	4.59842	4.90584	4.40087	4.98851	4.91634	5.18128	4.83152	4.33949	4.78952	4.67436	5.30974	5.08328	4.67221	4.86731	4.78874	5.06756	5.09569	4.85523	4.88822	5.1576	4.71756	5.17657	4.86062	4.64075	5.04328	5.19268	4.73787	5.12525	4.90059	5.07714	4.84666	5.52604	5.21563	5.61998	4.65864	5.12636	4.58625	4.88667	5.21295	5.27223	5.31757	5.08669	5.34127	4.81528	5.1643	4.8358	5.18315	4.74221	5.30012
AKT2	4.45262	4.42348	4.52351	3.93015	3.22449	4.52435	4.08312	4.34503	3.43711	4.36348	4.55387	4.43177	4.59534	3.86857	4.66377	4.45398	4.40792	4.74613	4.67323	3.77368	4.31933	4.71195	4.08869	4.57481	4.01122	4.47057	4.36155	5.10345	4.38457	4.2926	4.58289	3.99449	4.00118	4.80163	4.50179	4.38258	4.87913	3.73229	4.14102	3.80832	4.08451	4.22551	4.41404	4.61672	4.12816	4.91924	4.29903	4.54226	4.62748
AKT3	4.63731	4.56504	4.4418	4.97629	4.31987	4.74207	4.60724	4.50813	4.71971	4.77826	4.75118	4.96564	4.97863	4.86869	4.74704	4.63879	4.72691	4.64317	5.12961	4.69327	4.51453	4.74743	4.6466	4.82941	4.92893	4.56267	4.85485	4.88827	4.8216	4.63453	4.75442	4.35665	4.62674	4.71554	4.7231	4.31018	4.72215	4.43889	4.81606	4.58765	4.57097	4.82233	4.82813	4.54967	4.53567	4.75054	4.60901	4.91952	4.63771
AKTIP	6.86991	6.92251	6.7139	7.19764	7.33845	7.29367	7.13937	7.09686	7.03134	7.22341	7.09131	6.91175	6.84713	7.71783	7.19375	7.22845	7.09424	6.99392	7.06884	7.25678	7.50947	6.52495	6.62177	6.8845	7.20122	6.73778	7.21705	6.86442	7.61588	6.68185	7.1881	7.36152	6.92442	7.60521	7.16122	7.21497	7.1108	7.44932	7.17558	6.8285	7.0412	6.76975	6.90965	6.92783	6.80677	7.0726	6.58599	7.09305	7.22681
ALAD	5.13667	4.86885	5.20536	4.52139	4.88757	4.97581	4.6959	4.56364	4.55953	4.651	4.95658	4.78952	5.02086	4.88813	5.10401	4.74451	4.35783	4.70975	4.4786	4.64661	4.88915	4.92668	4.48942	5.1556	5.16658	5.09096	5.07478	4.81512	4.19254	5.12669	4.75859	4.69401	5.05502	5.3732	5.10414	5.34289	5.22787	4.79898	4.94793	5.06662	4.94681	4.73213	4.91859	4.7655	4.90906	4.50858	4.98885	4.89342	4.93765
ALAS1	4.7365	4.59264	5.01604	4.59473	4.86354	3.95049	4.38166	4.30938	4.65777	4.6093	4.04473	4.68974	4.71905	4.24058	4.51703	4.66366	4.58797	4.45911	5.00406	4.4788	4.89336	4.44767	4.67812	4.68978	4.50712	4.55014	4.80671	4.39678	4.57341	4.42814	4.40611	4.46733	4.40583	4.84497	4.96284	5.118	4.82779	4.79731	4.89699	4.46055	4.79015	4.40679	4.34705	4.37254	4.65948	5.07354	4.55586	4.72609	4.33627
ALAS2	9.02112	6.63151	6.38438	6.13816	8.30946	7.30994	6.58113	9.22348	6.85873	8.13252	7.41117	9.18275	6.53672	7.23224	8.63457	7.56328	9.73494	8.15385	9.36222	5.94291	8.11071	9.87595	7.00451	8.29192	8.68761	7.77203	8.97085	7.57167	7.00412	9.55966	6.89204	7.89094	7.43114	10.0933	6.93099	8.32172	9.10617	8.2901	7.35766	7.54348	5.62612	9.28433	9.0526	8.90593	8.4141	6.12757	8.78192	7.92614	7.22161
ALB	4.98849	4.62733	5.00182	5.01477	5.39283	4.72015	4.77499	4.94971	4.88864	4.72763	5.09961	4.29794	4.60072	4.8793	4.98582	4.33021	5.03101	5.05107	4.96714	4.88823	5.17257	5.16687	5.14374	5.09165	4.77535	5.40173	4.69484	4.93653	5.19084	4.90765	4.45682	5.44113	5.20155	5.20679	5.11329	4.0148	5.49527	5.66072	4.71012	5.08142	5.59848	5.30487	5.11967	5.3919	5.01595	4.85092	5.11686	4.89792	5.13479
ALCAM	6.65949	5.78656	6.51583	5.82195	6.42125	6.7899	6.02833	5.79439	6.64204	6.47022	6.7054	5.87364	6.26913	6.28303	6.66082	6.67036	6.64986	6.39337	6.76533	6.061	6.44715	6.2752	6.22292	6.24255	6.45838	7.1481	6.37161	6.57488	6.06741	6.65949	5.67383	7.102	5.87364	6.13663	6.12275	6.97902	6.00164	6.69711	6.01509	6.18779	6.1019	6.32388	6.95259	7.08124	5.94934	6.4522	6.32723	6.31956	5.96698
ALDH16A1	5.26641	5.67322	6.03988	6.1412	6.12865	5.73656	6.14093	5.91744	5.54331	5.94908	5.53682	5.66404	5.8649	5.77312	5.56821	5.45832	5.3613	5.36446	5.74235	5.73072	5.54239	5.87824	5.88887	5.53455	5.79099	5.87936	5.72198	5.64692	5.70649	5.64752	5.737	5.339	6.04816	5.72071	5.60181	5.86303	5.93493	5.11652	5.52435	5.77935	5.03636	6.09799	5.98923	5.37096	6.04642	6.26828	5.59376	6.17775	6.10116
ALDH18A1	5.8869	6.28019	5.82911	6.87858	6.1244	5.78131	6.67357	6.02805	6.25073	6.06197	6.1019	5.64297	5.76383	5.48755	5.16177	5.62754	6.08463	5.66345	5.60771	6.30668	5.39495	5.80156	5.5395	5.74107	6.06613	6.74416	6.1503	6.07993	6.59353	6.39454	6.13132	5.0265	5.68567	4.97019	6.27911	5.35065	5.8405	5.63397	6.36092	6.58143	4.97188	6.48595	5.71713	5.23515	5.66541	6.56796	5.86374	6.09481	5.90554
ALDH1A1	6.27441	7.14782	6.70759	6.84586	5.84333	7.88187	6.2069	6.33985	6.67831	6.73336	6.77167	6.37229	6.90509	6.87386	7.34316	7.10227	7.12587	6.66747	6.8028	6.5044	6.67299	7.16996	6.84427	5.24424	5.55614	5.95125	6.38565	6.79612	6.50062	6.79355	6.61351	6.86198	6.41626	5.3726	7.38309	6.67543	6.74011	6.00597	6.41207	6.23351	5.7083	6.60858	7.05618	4.99944	6.32679	6.07289	6.82862	6.08558	7.3609
ALDH1A2	4.71635	4.48673	4.43992	4.83667	4.64595	4.58283	4.70116	4.82395	4.74108	4.19739	4.5939	4.74455	4.9153	4.72105	4.27844	4.51891	4.61904	5.06309	4.64638	4.71089	4.72648	4.61268	4.68573	4.63328	4.79898	4.43612	4.91797	4.58277	4.70323	4.63476	4.85495	4.80952	4.62147	4.58398	4.73764	4.79694	4.76986	5.25674	4.52966	4.67714	5.2687	4.62799	4.56533	4.71491	4.63013	4.66757	5.01757	5.01938	4.53918
ALDH1A3	4.19309	4.51571	4.41183	4.15744	4.60535	3.86715	4.26905	4.58863	4.23158	4.05426	4.22532	4.20313	4.27498	4.05687	4.1078	3.94159	4.08777	4.17493	4.0427	4.17305	4.14827	4.00041	3.8651	3.88707	4.17937	3.91321	4.14504	4.05734	3.96059	2.99679	4.39618	4.39928	3.84077	4.06448	4.57347	4.1734	3.96665	4.20892	4.43923	4.17521	4.02001	3.88654	4.62537	3.89391	4.5214	4.17429	4.23263	3.59124	4.41018
ALDH1B1	4.41958	4.6448	4.47487	4.88648	4.76764	4.78999	4.93432	5.08777	4.9528	4.87591	4.71794	4.43187	4.79581	5.07389	4.50424	4.47998	4.87233	4.46144	4.25765	4.69795	4.53116	4.48711	4.70976	4.79034	4.69415	5.09061	4.79759	4.83011	4.79706	4.89077	4.38562	4.67155	4.68633	4.97132	4.57664	4.79438	4.55136	4.35816	4.76783	5.11367	4.1509	4.85303	4.64726	4.48064	4.94556	4.91102	4.63988	4.32821	5.10445
ALDH1L1	4.85897	4.94186	4.84924	4.88897	4.07977	4.04172	4.49282	4.83822	4.52231	3.89438	4.65185	4.94097	4.20553	4.62165	4.36977	4.41948	5.02756	4.65897	4.83411	4.54112	4.148	4.55375	3.80646	4.5801	4.59916	4.7968	4.90044	4.52837	4.19736	4.20611	4.43031	4.41333	4.54821	4.67729	4.63535	4.89029	4.84376	4.47524	4.31351	4.58618	4.28732	4.38734	4.50399	5.07657	5.09612	4.94724	4.45385	4.84741	4.73983
ALDH1L2	5.03417	4.95596	5.08233	4.4497	4.68616	4.76841	4.86431	4.61861	4.91216	4.42518	4.78682	4.73747	4.97009	4.50704	4.76365	4.63279	4.89872	4.65106	4.48449	4.74043	4.74332	4.82426	4.60765	5.05484	4.40936	4.0449	4.39486	4.55732	4.50705	4.83747	4.75433	4.5871	4.9574	4.60341	4.48829	4.75987	4.68087	4.78514	4.5492	4.73842	4.64857	4.43817	4.56122	4.80429	4.79607	4.70178	4.86	4.83571	4.78076
ALDH2	8.26924	6.9919	8.73626	7.34494	6.93621	8.67414	7.50047	7.92458	7.87622	8.31361	7.55035	8.41789	8.00711	7.30682	7.9441	7.87672	7.4236	7.21271	7.96487	7.85649	7.86374	8.23346	8.0407	7.1273	7.73808	7.8076	8.48711	8.224	7.20683	8.40676	7.99144	9.08988	8.08299	7.29618	7.97972	9.10723	7.75658	8.56797	8.25529	7.75505	8.09408	8.21573	7.64274	7.73667	7.45593	7.77731	8.8555	7.5946	8.22342
ALDH3A1	4.37584	4.1834	3.62494	4.46813	4.67387	4.60633	4.61616	4.99391	4.88748	4.21946	4.95902	4.93395	4.0737	4.43225	4.47526	4.88085	4.67302	4.80464	4.14412	3.93944	4.73316	4.49301	4.60512	4.3847	4.64247	3.96473	4.35528	4.67365	4.83494	4.71449	4.3655	4.79706	4.12362	4.5547	4.79168	4.61586	4.38143	4.41892	4.54191	4.44733	4.5373	4.16077	4.68404	4.82302	3.62941	4.47632	4.97818	4.7389	4.33874
ALDH3A2	5.8129	6.19849	6.22791	6.43562	6.30073	5.66365	6.28076	5.46435	6.28804	6.32834	6.15798	6.40048	6.24064	6.03161	5.66522	6.12074	6.15767	6.24989	6.02933	6.03237	5.59676	6.03212	6.33119	5.29636	6.06378	6.03391	6.2721	6.21377	6.59853	6.417	6.18614	5.75144	6.27073	5.51503	6.24817	6.76264	6.22292	5.01126	6.00964	5.98032	6.43052	6.48028	5.85391	5.79746	5.98726	5.91374	5.926	6.17693	6.02102
ALDH3B1	5.23368	5.74227	5.65643	5.42254	5.46898	6.08022	5.77764	5.79105	5.80901	5.91675	5.58247	5.92196	6.04548	5.75395	5.92753	6.10793	5.70498	5.68024	6.02798	5.83699	6.1068	6.00177	6.16103	6.15571	5.48826	6.30774	5.88216	6.10206	5.40343	6.23735	5.64721	6.03824	5.69733	6.25997	5.81713	6.1919	5.75774	6.43839	6.02717	5.8496	6.23841	6.10748	6.1141	5.8499	5.97965	5.69853	6.32695	5.88967	6.25709
ALDH3B2	3.69983	4.27195	3.9208	4.59566	4.13852	4.55327	4.19119	4.5076	4.10504	4.63719	4.29072	4.37688	4.4071	4.46672	4.18794	4.35039	4.22346	4.0148	4.36969	3.84	4.06375	3.7884	4.48958	3.93784	3.99175	3.93177	4.16495	4.15069	3.96649	4.12901	3.58054	4.3346	4.40959	4.43353	4.12987	3.95447	4.44649	3.92834	4.10149	3.95879	4.58492	4.26059	4.03501	4.50595	4.20651	4.11078	4.15079	3.90212	3.88829
ALDH4A1	4.59849	4.71981	4.85723	4.75046	4.79688	4.76766	4.38489	4.79913	4.73256	4.59079	3.98484	4.57502	4.78315	4.43948	4.60322	4.64695	5.00523	4.71752	4.38441	4.71291	4.31912	4.85741	4.64065	4.53943	4.19084	4.83361	4.9704	4.82427	4.80332	4.70135	4.79635	4.84018	4.44949	4.47035	4.56894	5.15617	4.60596	4.23854	4.86569	4.39727	4.5803	4.59178	4.46474	4.62017	4.09387	4.4298	4.72301	4.86135	4.58586
ALDH5A1	6.09263	5.72994	5.79149	5.5992	7.12202	5.565	5.55092	5.92672	6.09863	5.95884	5.66061	6.38119	5.75875	5.74983	5.82224	5.38994	6.12805	6.00512	6.1446	5.93188	5.58048	6.46302	5.64666	6.47514	6.13096	5.32055	5.9731	5.65062	5.75544	6.08752	5.57901	5.36393	5.88258	6.75623	5.58274	5.45995	7.07256	5.96996	5.6993	5.49619	5.14831	6.104	6.34188	6.01631	5.58153	5.46929	5.95155	5.53613	5.62365
ALDH6A1	4.69924	5.20071	5.28625	5.27558	5.29205	5.33871	5.38067	5.24223	5.22121	5.33799	5.23323	4.80835	5.14233	5.33443	5.20454	5.23962	4.94202	4.89175	4.8257	5.35289	4.84512	4.84126	5.02078	5.21526	5.48623	5.73607	4.93181	5.03762	4.98414	5.18108	5.08556	4.43603	5.11762	4.82648	5.20881	5.12405	4.94255	4.43673	5.17361	5.26398	4.87925	5.29601	4.88275	4.56822	4.32052	5.38399	4.96217	5.26485	5.13832
ALDH7A1	4.62834	4.87735	4.38772	4.97336	4.58166	4.67606	4.7708	5.24979	5.10608	4.8411	4.67299	4.69921	4.9357	4.5248	4.86225	4.38427	4.62405	4.70366	4.65653	4.79313	4.23061	4.54288	4.42954	5.24244	5.09209	4.53669	4.84984	4.83355	5.04341	4.76303	4.78969	4.94514	4.5835	5.16465	4.73318	4.42246	4.81131	4.81474	4.93586	4.54442	4.35126	4.75782	4.66912	4.72169	4.68291	4.35861	4.4422	5.01747	5.03004
ALDH8A1	4.95751	4.58303	4.94186	4.56175	4.58516	4.57166	4.81173	4.51071	4.62204	4.61232	4.64863	4.68143	4.89484	4.82231	4.3999	4.44936	4.611	4.7786	4.7697	4.95472	4.72586	4.32911	4.73205	4.76082	4.75025	4.44444	4.26596	4.43881	4.86913	4.77164	4.70329	5.25304	4.49473	4.72558	4.9205	4.41997	4.90413	4.85851	4.68624	4.86704	4.3938	4.78982	4.82072	5.02693	5.02943	4.97183	4.63018	4.67916	4.27583
ALDH9A1	9.8801	10.1491	9.85761	10.6098	10.136	10.3521	10.4616	10.0992	10.3776	10.9064	10.5031	10.7182	10.4783	10.1476	10.1689	9.91965	10.1057	9.93217	10.3758	10.6098	10.0058	10.3794	10.4517	10.0351	9.41268	10.3702	10.6852	10.4856	10.471	10.2822	10.432	10.263	10.3377	10.0177	10.8962	10.0475	10.3122	9.49676	10.5292	10.683	10.296	10.5422	10.193	10.263	10.4151	10.383	10.4415	10.2151	10.329
ALDOA	7.2582	7.15503	7.27569	6.9704	7.32461	7.1596	6.94175	7.15362	7.35679	7.19396	6.94785	6.62281	7.11568	7.08372	7.24243	7.18456	7.10656	7.01043	6.98483	6.81268	6.99643	7.00176	6.83739	6.76068	7.03113	7.21817	6.93169	6.99574	6.98282	7.16527	7.08172	7.31211	7.12576	6.97333	6.89168	7.2084	6.94491	7.07046	7.17218	7.26116	7.14285	7.09069	7.18426	7.22037	6.96237	7.07602	7.4373	6.97763	7.04252
ALDOB	5.09514	5.0415	5.05657	4.82119	6.02833	4.91919	5.29113	5.13845	5.09652	5.08585	5.56486	5.42483	4.94571	5.33961	5.10071	5.31935	5.77424	5.23524	4.99937	5.181	5.63317	5.21942	6.19403	5.13888	5.26105	5.17164	5.07437	5.0669	5.3071	5.05355	5.22524	4.98314	4.91694	5.02563	5.30758	5.61481	4.94879	5.59071	4.63593	5.40763	4.73093	4.99769	4.83738	4.83944	5.33669	5.59955	4.4763	4.33571	4.82014
ALDOC	6.93204	7.92825	7.40871	8.34039	7.70958	7.52254	8.49318	8.21448	8.15385	8.40808	7.8514	8.12472	8.12927	8.32673	6.8612	7.65801	7.44709	7.49257	7.89144	8.58352	6.61414	7.09935	7.57349	7.50679	8.38149	7.25452	8.37342	7.88232	9.15622	7.89484	8.40742	7.88841	8.39828	7.03374	8.10549	7.60087	7.59769	6.89593	7.94153	7.855	7.3588	8.25348	8.02528	7.82532	7.70211	8.49532	7.71234	7.71472	7.76534
ALG1	5.06121	5.31498	4.61309	5.3631	4.25987	5.25386	5.23792	4.53366	4.97272	5.12986	4.77569	5.01035	4.96969	4.82564	4.89503	5.20938	4.64969	4.59238	4.8509	5.5057	4.61424	5.26105	4.84561	4.6478	4.75803	4.8269	5.17509	5.45677	5.51163	5.06266	5.45817	4.35865	4.70096	4.23332	5.09459	5.30632	4.48936	4.03121	5.23327	5.41393	4.41851	5.11197	4.858	4.47254	3.37769	5.33516	4.8562	5.24944	4.92587
ALG10	3.69022	4.68929	4.79185	4.90383	4.98152	4.56006	4.81907	4.74416	4.64363	4.59534	4.58747	5.03814	4.52186	4.90461	4.64914	4.3329	5.11588	4.15784	4.82924	5.06193	4.8515	4.87888	4.94921	4.5374	4.52447	4.7971	4.88642	4.85998	4.89785	4.54197	4.6566	4.45793	4.88222	5.41568	4.53677	4.66031	4.79238	4.47595	4.95038	4.42814	4.61601	4.68978	4.46174	4.35805	4.83226	5.13821	4.27402	4.89237	4.95451
ALG10B	4.63596	5.15295	4.69939	5.40126	4.35959	5.27419	5.02587	5.12265	4.86963	5.27419	4.89732	4.61544	5.38802	5.10773	4.86868	4.52065	4.9434	4.84301	5.01693	5.18281	4.59448	5.0221	4.89352	4.95837	5.08682	4.81322	4.9582	4.85062	4.93486	4.89039	4.94947	4.618	4.14203	4.61966	4.71002	5.30072	4.88532	4.75154	4.95138	5.07042	4.73666	4.91231	5.19239	4.71064	4.86754	4.99872	5.01072	5.14555	4.92014
ALG11	4.69965	4.63488	5.22264	4.77048	4.28154	4.55387	5.18489	5.09016	5.02661	4.77992	5.16675	5.23153	4.94447	4.62717	5.19086	4.68837	5.12005	5.16586	4.47398	4.91834	4.3625	4.87523	5.19932	4.77116	5.03754	4.61034	4.69604	4.89254	4.9305	5.01042	4.67083	4.79765	4.68743	4.6056	4.95237	4.55768	5.02984	5.26761	4.52357	4.9077	4.84401	4.29501	4.08133	4.4947	4.47878	4.50072	4.66702	5.15365	4.57088
ALG12	4.73975	5.50146	5.25918	4.71122	5.08748	4.95366	5.14718	5.02407	4.96529	5.15328	4.71884	4.95222	5.21632	5.2845	5.16304	5.12921	4.88581	5.47779	4.8495	5.18192	5.35024	5.0188	4.55498	5.44033	5.1258	5.11939	5.22582	5.15966	5.19373	4.20625	4.93435	5.43301	5.10394	5.68862	5.10505	5.3327	4.85085	4.99494	4.95981	5.49745	5.47872	4.70325	5.46598	5.26425	5.21793	5.10118	5.11862	5.04252	5.40025
ALG13	5.68112	5.95607	5.89543	6.45171	5.52514	6.05947	6.10882	5.50247	6.37829	6.1759	6.21813	6.11787	6.3397	6.14688	5.78935	6.03522	5.26925	5.6678	6.22494	6.06626	5.52249	5.45553	5.61458	5.72609	5.65523	5.88406	6.05491	6.25929	6.52677	6.18767	6.10673	6.53387	5.66556	5.77416	6.11872	5.94078	6.33388	5.87659	5.95802	5.48365	6.28546	5.992	5.81039	5.68108	5.80718	5.86562	6.18122	6.08822	5.94759
ALG14	4.77391	4.82891	4.97863	5.36504	4.32751	5.11356	5.05135	4.6543	4.7867	4.98069	5.06294	4.76046	4.97684	4.65677	4.96345	4.98626	4.74828	4.61691	4.9909	5.11855	4.86847	5.11292	4.73659	4.80379	4.81159	4.70005	5.03676	5.02876	5.00809	5.28892	5.07488	4.94554	4.94652	4.65667	5.08481	4.81986	5.1111	4.37695	5.34091	5.02745	4.60257	4.94862	4.59965	4.76916	4.72454	4.81042	5.15694	4.94772	4.5273
ALG1L	4.25116	4.18572	4.37231	4.18415	4.50219	3.76822	4.23237	4.11561	4.17575	4.23366	4.21738	4.2302	4.17429	4.50531	4.23217	4.13626	4.3576	4.39833	3.98213	4.23535	4.57185	3.82775	4.29523	4.19546	4.47813	4.30212	4.52319	4.51314	4.34017	3.93592	3.92438	3.68179	4.16725	3.73151	4.09347	3.95778	4.16082	4.37913	4.77457	4.53439	4.23951	4.41188	4.49351	4.18018	4.41452	4.27791	4.16006	4.60735	4.29577
ALG2	4.52069	4.85835	4.60969	4.84891	4.88296	4.63674	4.73147	4.8213	4.70344	4.86743	4.45425	4.53657	4.97413	4.60619	4.84684	4.94241	4.81535	4.97191	4.55867	4.70987	4.62575	4.41432	4.9765	4.61654	4.68749	4.75709	4.6875	5.04237	4.95348	4.22546	4.76774	4.7796	4.21958	4.81879	4.95488	4.72702	4.77864	4.58758	4.71616	4.44934	4.83904	4.73933	4.69455	5.05406	4.90976	4.93738	4.55256	5.03861	4.51908
ALG3	5.74927	6.48401	6.4722	6.43825	6.14233	6.23117	6.37785	6.54855	6.25955	6.44553	6.50234	6.12313	6.61862	6.04196	5.57954	6.31292	5.72973	5.32894	6.49047	6.41581	5.75285	6.0799	6.14062	5.68536	6.48416	5.95721	6.76752	6.25538	6.49256	6.38743	6.33071	5.67156	5.88077	5.47927	5.91599	6.20876	6.24459	6.22597	6.11318	6.19763	5.91342	6.11579	6.36624	5.78335	5.91674	6.12138	6.41189	6.09278	6.12994
ALG5	6.83361	6.64079	6.58331	6.70905	5.73282	6.77623	6.4293	6.21016	6.52356	6.51765	6.46497	6.29433	6.39843	6.51985	6.75282	6.29216	6.35752	6.15712	6.64079	6.69412	6.47053	6.41232	6.36964	6.14282	6.55074	6.04352	6.21793	6.62495	6.44432	6.56349	5.76209	6.10798	5.88799	4.97302	6.19687	6.05344	6.44401	5.82238	6.61545	6.34987	5.35858	6.15463	6.53582	6.64458	5.80555	6.40635	6.55574	6.9293	6.49304
ALG6	6.49055	6.44282	6.28882	6.4769	6.46843	6.71712	6.35498	6.58544	6.55802	6.3699	6.55383	6.66407	6.26195	6.51523	6.49183	6.49212	7.10086	6.60873	6.61888	6.74964	6.48146	6.58331	6.59101	6.50681	6.51154	6.76964	6.6186	6.62206	6.62329	6.85091	6.25621	6.83013	6.72079	6.69056	6.15846	6.48277	6.77197	6.75987	6.42577	6.59507	6.40778	6.26689	6.7026	6.79402	6.68176	6.3799	6.54463	6.88342	6.62785
ALG8	6.44373	6.79921	6.4261	6.52693	5.33032	6.54593	6.15712	6.26411	6.21094	6.30211	6.14064	6.30668	6.44373	6.40192	6.49212	6.2927	5.58314	5.88799	6.3632	6.70698	5.91587	6.25398	6.09015	5.98995	6.38796	6.12757	6.23731	6.38885	6.57921	6.46073	6.51615	5.52673	6.04096	5.31722	6.55699	6.23959	6.41614	4.8567	6.61795	5.92742	5.39097	6.37453	5.98478	6.16113	5.33154	6.25705	6.612	6.58019	6.32329
ALG9	6.47753	6.44803	6.26222	6.69971	6.35078	6.2919	6.48797	6.48058	6.23678	6.3361	6.06847	6.58019	6.66663	6.34199	5.91769	5.86584	6.24844	6.32096	5.77512	6.33382	5.99606	6.70354	6.38293	5.90735	6.27911	5.6693	6.30536	6.35951	6.87483	6.25102	6.26275	4.802	6.09481	5.17517	6.4191	5.59945	6.13558	5.19411	6.23078	6.17396	5.74859	6.40925	6.12865	6.28526	5.42161	6.76498	6.20361	6.55732	6.34661
ALK	4.5106	4.56739	4.93842	4.84275	4.88706	4.2106	4.78738	4.12089	5.00762	4.86939	4.97527	4.63851	4.37497	4.76718	4.76554	4.802	5.63317	4.32329	4.78489	4.97943	5.04739	5.35269	4.87872	4.47902	4.98395	4.42559	4.94868	4.81288	4.89503	4.71025	4.59779	4.77417	4.55946	4.57474	4.53403	4.74161	5.08392	5.16994	4.48561	5.20893	3.95439	4.63269	4.73386	4.95756	4.11227	4.42952	4.47096	4.87023	4.45221
ALKBH1	5.79767	6.08941	5.87083	5.85661	5.14482	5.82817	6.01227	6.10454	6.00964	5.92131	5.91072	5.86726	5.86611	5.93733	5.68331	5.76125	5.65558	5.30688	5.96156	5.84072	5.71632	5.5092	5.64873	5.41623	5.65074	5.89767	6.02957	5.96372	6.12997	5.78542	5.76275	5.26608	5.42674	5.28752	5.67726	5.72688	5.70164	5.50854	6.03861	5.91465	6.08589	6.04944	5.39218	5.38347	5.5598	6.01043	6.2471	5.96651	5.95222
ALKBH2	5.90735	5.43623	5.56241	5.93931	5.87936	5.67007	5.67127	5.18083	5.93906	5.62649	5.74967	5.35092	5.70509	5.72757	5.28306	5.22669	5.20395	5.64468	5.39123	6.04199	5.18155	5.1772	5.54116	5.40703	5.62054	5.44402	6.23425	5.64393	6.18835	5.6283	5.79725	4.45551	5.93705	4.72999	5.78455	4.95933	5.33862	4.69368	5.35587	5.40864	4.67872	6.02778	5.13127	5.10702	5.15152	6.21744	5.35496	5.47811	5.19258
ALKBH3	6.23678	6.34114	6.39812	6.768	6.36008	6.39724	6.61956	6.21744	6.42752	6.30757	6.0356	6.47966	6.45012	6.02778	6.05119	6.14333	6.17609	5.806	6.15277	6.48823	6.0396	6.0004	5.82734	5.82799	6.79027	6.15089	6.6052	6.50681	6.84845	6.47518	6.42577	5.60667	6.29513	5.56134	6.42843	6.17555	6.23705	4.88552	6.85431	6.67979	5.31947	6.38643	6.11857	5.39083	5.49644	6.80137	6.42125	6.78822	6.3306
ALKBH4	4.21478	4.94654	5.0124	5.25093	4.59519	5.05906	5.31698	4.70363	4.65994	4.9122	5.12612	5.16331	5.1011	5.1219	4.97277	4.98949	4.87023	4.70517	4.61	5.13439	4.80386	5.0588	4.90315	3.86507	5.33682	4.92975	5.21632	5.16764	5.09576	5.12969	5.30164	4.71049	4.61039	4.29838	5.48217	5.24519	5.42865	4.35295	5.36906	5.17454	4.64037	4.94212	4.39877	4.07402	4.06354	4.7711	4.45872	5.11213	4.51752
ALKBH5	9.96848	10.5292	10.515	10.8608	10.2683	10.3599	10.0457	10.5013	10.603	10.7266	10.683	10.4225	10.7339	9.95511	10.1229	10.356	10.3412	10.2409	9.95791	10.6721	9.46965	10.2066	10.6654	9.92806	10.8459	10.1476	10.5378	10.569	10.8021	10.482	10.6961	9.9129	10.075	9.91153	10.7877	10.3543	10.1816	9.73008	10.5922	10.6508	10.2786	10.5091	10.2527	10.2029	10.21	10.2859	10.3776	10.6571	10.2753
ALKBH6	6.48396	6.50779	6.3584	6.87667	6.91087	6.22182	7.03555	6.45684	6.66606	6.3835	6.62921	6.59476	6.39989	6.75825	6.11804	6.73038	6.50522	6.46254	6.58862	6.50714	6.80919	6.53703	6.50744	6.55802	6.91191	6.86886	6.65754	6.30931	6.47753	6.64018	6.43677	5.58493	6.73958	6.99618	6.42401	6.47753	6.41528	6.19429	6.57292	6.35722	6.52326	6.62048	6.04944	6.6424	6.93546	6.55507	6.301	6.71226	5.92248
ALKBH7	6.56383	6.55952	6.22762	6.95409	6.66971	6.85576	7.05239	7.3179	7.48024	6.85975	6.64553	6.70806	6.88134	7.01733	6.25339	6.46959	6.33202	6.33556	6.21623	7.08016	6.41881	6.36639	6.16914	6.28102	6.47053	6.69872	6.87595	6.85267	7.54692	6.85195	6.99653	6.68374	7.046	6.65949	6.90425	6.55732	6.67357	6.3188	6.79228	6.71321	6.25908	6.73894	6.81571	6.26913	6.41469	7.41901	6.6582	6.74736	6.28495
ALKBH8	4.80373	5.11262	5.43073	5.55869	4.25091	4.90799	4.04883	4.48183	5.25987	5.07563	4.95976	4.99818	5.17756	5.14604	5.01052	4.53123	4.74428	5.26337	4.67779	5.15127	4.13983	4.76463	5.03326	4.51033	4.99414	4.59957	4.69947	5.37243	5.57277	5.3728	5.60632	4.36866	5.18464	4.37473	5.30394	4.65154	5.2576	4.25827	4.97812	5.82402	4.51563	4.8913	4.65133	4.01041	4.80266	5.07451	4.70636	4.80052	5.09377
ALLC	4.37006	4.27018	4.14311	4.47583	3.87215	3.78675	4.26403	3.89578	4.22877	4.49907	4.41921	4.1719	4.18165	4.29037	4.14746	4.22575	4.19751	4.03339	4.41491	3.34275	3.70398	4.07478	4.46331	4.46493	3.88944	3.90331	4.22477	4.6238	4.21008	3.91524	4.16156	4.66349	4.0708	4.77314	3.96809	4.42709	4.52414	4.86085	4.3605	4.20002	4.18345	3.86649	4.58686	4.52337	4.67718	4.40187	4.42451	4.30459	3.42031
ALMS1	5.41927	5.07269	5.26662	5.68605	5.29636	5.26073	5.60462	5.33232	5.5916	5.54064	5.35587	5.40226	5.29929	5.42069	5.52743	5.11824	5.25465	5.69956	5.10976	5.49911	5.10064	5.37054	5.07335	5.29954	5.61979	5.61157	5.38543	5.48231	5.18181	5.81642	5.44415	4.79714	4.76693	5.15982	5.43651	5.52925	5.14224	5.54505	5.23701	5.5844	5.32869	5.59964	5.57404	5.88476	5.85984	5.74795	5.38977	5.52435	5.68765
ALMS1P	4.72674	5.03955	4.66061	4.75203	4.38849	5.19735	5.31757	4.67013	5.06582	5.0857	4.56204	4.88672	4.7231	5.34784	4.94654	4.77596	4.69047	4.27668	4.74487	4.51671	4.86007	5.01198	4.80569	5.23133	5.61498	4.53863	4.69927	5.08019	5.20103	4.88808	5.06307	5.04037	4.83067	5.02656	4.87305	4.42736	4.50538	5.17701	5.07369	5.1489	4.63207	5.33669	4.96843	4.9499	5.06866	4.93911	5.14969	4.75239	4.78277
ALOX12	7.75272	5.45383	5.20929	5.11449	5.66263	6.15798	5.67949	5.48217	5.97089	5.62868	5.43977	5.1004	5.30698	5.23125	6.67815	5.59234	7.11582	6.3323	6.98085	5.64652	6.22341	6.37837	6.46556	5.98551	6.34083	6.71577	6.01098	5.44768	5.69025	5.36116	5.62772	6.01072	6.52017	7.48192	5.52171	6.3632	6.22368	6.74446	5.87456	5.45413	5.55007	5.47741	5.48558	6.3529	6.11488	5.8706	6.84042	5.55552	5.9746
ALOX12B	3.99879	3.29378	3.75131	3.7063	3.70753	4.08427	3.13395	3.81206	4.153	4.02466	3.62593	4.07056	4.70734	3.6843	3.38621	3.97176	3.93049	3.70382	4.13824	3.82571	3.99161	3.80505	4.21502	4.3639	4.62973	4.08996	4.87458	4.19875	4.2757	4.36456	3.56125	3.91227	4.07181	3.82886	4.7703	4.26826	3.81243	4.86422	3.58117	4.06069	4.12711	4.49121	3.97756	3.90304	4.3687	4.11523	3.77523	4.55143	3.64952
ALOX12P2	4.47302	4.16693	4.70613	4.7598	3.62816	4.59397	4.72019	4.44701	4.59396	4.30024	4.93595	4.50895	4.68722	4.77482	4.86689	4.73521	4.93579	4.53195	4.70038	4.10858	4.70681	4.71186	4.60587	5.11202	4.71651	4.57807	4.9782	4.80243	4.78335	4.402	4.53735	4.45071	4.43364	4.69024	4.60114	4.72181	4.46212	4.54921	4.3217	4.4713	4.59406	4.4629	4.92564	4.87261	4.41385	4.53897	4.46718	4.61478	4.68946
ALOX15	4.92109	4.97925	4.80202	4.71942	4.77066	4.85506	4.7462	4.85249	4.78143	4.78865	4.55237	4.85973	4.68521	4.63258	4.85652	4.82945	5.11363	4.78164	4.54385	5.07777	4.98274	4.7342	5.02978	4.5078	5.09323	4.70203	4.71017	5.14753	4.82534	4.74748	4.67411	5.08529	5.02549	4.89809	4.90573	5.11667	4.98202	5.09647	4.59972	4.77169	4.73678	5.39542	5.16527	4.64415	5.08658	4.78533	4.97847	4.65743	4.68178
ALOX15B	4.84795	4.67993	4.11059	4.20982	4.1022	4.6194	4.92872	4.75743	4.06318	4.79723	4.79172	4.56352	5.03162	4.7568	5.18848	4.92453	4.69401	4.5922	4.7816	4.36075	4.88947	4.9671	4.41658	5.18631	4.63626	4.51927	4.61613	4.53951	4.40517	4.59266	4.78468	6.68143	4.56232	4.46107	4.59676	4.93786	4.95027	4.87339	4.40044	4.72984	4.2664	4.67121	4.30979	6.1122	4.94107	4.33799	4.41365	4.36834	4.89824
ALOX5	5.12081	5.28107	5.12732	5.28844	4.8266	5.14362	5.28773	4.98055	5.06025	5.31165	4.54708	5.25651	5.06642	5.269	5.19967	5.50051	5.0298	5.56781	5.26618	4.76434	4.7745	4.34278	5.17571	5.46787	4.90554	4.61248	5.07161	4.90315	4.96692	5.43347	5.10969	5.25824	5.07526	5.198	4.95116	5.14192	4.93897	5.52775	5.09703	5.10422	5.40604	5.48833	4.76985	5.46835	5.55762	5.18417	4.85796	5.24188	5.26522
ALOX5AP	12.6307	11.6301	11.728	11.0723	12.0323	11.9242	11.9078	11.6788	11.4393	11.2681	11.4999	11.9242	11.4036	12.2414	12.1498	12.6768	11.5355	11.6599	11.4725	11.6862	12.5151	12.4224	11.0835	12.7626	11.016	12.2661	11.2374	11.446	11.0644	10.7182	11.0007	12.9395	12.3971	13.142	12.0323	12.6597	11.2623	13.1185	11.9774	11.8012	12.7894	12.1883	11.7012	13.0665	12.6087	11.6862	12.1158	12.0747	11.1254
ALOXE3	5.32582	5.01609	4.94757	4.42033	5.18499	5.00714	4.15832	4.12548	4.02308	4.63486	4.63921	4.42214	4.16453	4.76186	4.14272	4.52896	4.33808	4.81541	4.72117	4.13637	4.3685	3.85618	5.10324	4.28282	4.81419	4.78342	4.12757	4.04467	4.71336	4.96975	4.90153	4.2737	4.87983	4.19797	4.62651	5.08825	4.39056	3.8256	4.72259	4.74909	4.15415	4.94485	4.48701	4.89513	5.03961	4.63586	4.66779	4.06792	4.12884
ALPI	4.67474	4.72958	4.50706	5.03282	4.88094	4.72705	4.52481	5.21923	4.53206	5.09899	4.74632	4.76922	4.98208	4.43735	3.91524	4.83447	4.71712	4.40335	4.71	5.12796	4.78943	4.78131	5.05657	5.14137	5.19519	4.51956	4.64839	5.17013	4.46756	4.95371	4.87366	4.78532	4.8899	5.82402	5.01343	4.69413	4.84133	4.8419	4.91432	4.78014	4.50266	4.99102	4.79482	4.90102	4.72939	4.97085	4.66782	4.98423	4.97069
ALPK1	8.37968	6.74026	7.59724	6.58479	8.30521	7.54952	7.81201	7.33009	7.3194	6.60911	7.53844	7.44996	7.18811	7.50594	8.09748	8.47248	8.63837	8.47315	8.09848	7.47053	8.78433	7.96184	7.35685	8.09297	7.56328	8.11592	6.73038	7.20986	6.62785	6.6186	7.1893	8.42307	8.14982	9.24126	7.20875	8.448	8.05442	9.45331	7.53358	7.46448	8.05007	7.82386	7.79929	8.57017	8.93776	7.6023	8.23114	7.01878	8.00269
ALPK2	4.36207	3.65387	4.08353	4.11239	4.24464	4.48777	4.47909	4.10432	3.44972	4.23404	4.34784	4.24946	3.83574	3.57779	3.94375	4.32785	4.74704	4.28303	4.14829	4.40554	4.02752	4.3096	3.29316	4.47572	4.41119	4.69308	4.33214	4.81085	4.49645	4.35272	4.77385	3.34172	4.23882	3.71502	4.03127	4.26093	4.21961	4.46143	4.23855	4.24342	3.89456	4.44606	4.47232	4.42337	4.06767	4.57669	3.5972	4.49134	3.62903
ALPK3	4.65587	4.72075	4.28138	4.50177	5.07791	4.16958	4.80781	4.56575	4.94166	4.18979	4.63604	4.4014	4.39847	4.50069	4.57869	4.60571	4.60126	4.11982	4.88433	5.26337	4.94555	4.82218	4.25076	4.89423	4.11186	4.85787	4.54194	4.87574	4.76411	5.39029	4.55996	5.29151	4.8782	4.23341	5.0218	3.63179	4.9323	4.93544	4.76946	4.81259	4.77409	4.65386	5.39681	4.27827	4.90647	4.9793	5.09473	4.26999	4.24374
ALPL	10.4498	8.2134	8.78511	8.35255	10.565	9.69189	9.25738	10.7072	10.5292	9.01203	9.65538	9.87319	9.68421	10.2235	10.6356	11.2996	11.3284	10.7903	11.2014	9.49115	10.4556	8.84024	10.7025	10.5171	9.59081	10.8832	9.17991	8.88229	8.94823	8.94034	10.7002	11.6896	11.4164	11.5107	8.68916	11.9688	10.2443	12.6087	10.2166	8.18091	9.69928	9.74305	10.0523	10.8635	11.6932	9.71586	9.82864	8.44255	10.9732
ALPP	9.88971	10.1147	9.94702	9.59201	10.3906	9.33812	9.82015	9.09821	10.1443	9.33185	9.98	9.59766	10.1071	10.1213	9.50122	9.67749	10.7603	10.9468	9.38624	9.34318	10.3887	9.62906	10.9211	10.54	9.82015	10.0734	9.16944	9.61815	8.87647	9.16082	9.63154	9.69816	10.0813	10.4131	9.72501	9.55623	9.96383	10.9087	8.81999	9.60817	9.96235	9.27106	9.53374	9.77637	10.569	9.68001	9.02008	9.23733	10.1785
ALPPL2	4.5891	4.9337	5.01747	4.92986	5.32056	4.96646	4.58581	4.40479	4.7547	4.91421	5.33631	4.92673	4.61699	4.68974	4.98789	5.02112	4.67158	4.83355	4.66749	4.57513	4.75835	4.73807	4.56565	4.49443	4.77445	4.70559	4.90554	4.61891	4.95879	4.31571	4.86011	5.41723	4.83274	5.38961	5.06563	4.61922	4.53418	4.7877	4.97074	5.28764	4.50094	5.06826	5.07082	4.97477	4.87227	5.16589	5.0937	4.61876	5.17607
ALS2	6.33947	6.44926	6.12628	6.26663	6.40164	6.45921	5.92084	6.01426	6.26612	6.07859	6.0823	6.12997	5.53064	6.14145	6.34539	6.2548	6.59197	6.50208	6.52665	6.17666	6.39781	6.18073	6.45042	6.43591	6.55035	5.78286	6.25969	6.69184	6.36639	6.29216	6.30301	5.76275	6.47518	6.19903	6.06975	5.989	6.49896	7.01514	6.0527	6.56174	6.15685	6.30788	6.40574	6.50431	6.67557	6.67845	6.47245	6.40725	6.36901
ALS2CL	4.49322	4.11327	4.40487	4.20033	4.48154	4.30075	4.24673	4.07321	4.29319	4.44987	4.37434	4.43285	4.22853	4.08134	4.18837	4.08293	3.89044	4.16333	4.38449	4.51536	4.05107	4.02321	4.03162	4.25516	4.57193	3.8537	4.31186	4.14685	4.39498	4.53951	3.9227	4.00839	4.63851	4.70177	3.88031	4.15383	4.35396	4.39143	4.15098	4.31557	4.51225	4.04172	4.41726	4.25132	4.09022	4.20048	4.32822	4.0095	4.52461
ALS2CR11	4.10137	4.41306	3.91165	3.80854	3.60472	3.88218	4.18973	3.58838	4.10787	4.04951	3.48525	2.98629	3.6892	3.6677	4.05938	4.10723	2.89329	3.97725	3.4519	3.73843	4.50441	3.18922	3.87156	3.77828	3.84752	4.05965	4.08257	3.76333	3.15839	3.85792	4.36562	4.197	3.90888	4.10895	3.21151	3.77752	4.07658	3.83696	3.89624	0.939375	4.18114	3.35887	4.5879	4.09353	4.3537	3.57016	3.81551	3.93069	3.8465
ALS2CR12	4.90158	5.23105	4.41654	4.61082	5.24188	5.02911	4.11025	4.92061	4.49273	4.9304	5.00446	5.06529	4.56839	4.53585	5.0874	5.00208	5.20367	4.91719	4.19305	4.50019	4.63374	4.62078	4.01996	5.46959	4.68724	4.69087	4.52824	5.06286	4.92956	4.91226	5.26833	5.05482	5.03307	4.35881	4.35608	5.17286	4.60545	4.50548	4.8175	4.37047	4.77442	5.17898	4.93337	5.10825	4.59286	5.09384	4.73118	4.62851	4.59462
ALS2CR14	5.9453	6.10959	6.12151	5.89789	6.30158	5.49661	5.43465	5.48962	6.00709	5.6069	6.15737	6.22705	5.98995	6.12706	5.60828	6.13663	6.33774	6.44194	5.32238	5.35256	6.21237	6.08046	6.8612	6.63825	5.81122	6.24366	5.21076	6.28854	5.33527	5.61023	6.40361	6.15625	6.0721	6.66407	5.84304	5.39161	5.76788	6.77395	5.36039	5.46403	6.40871	5.52519	5.5415	5.1838	6.50952	5.78946	5.86394	5.76667	5.86006
ALS2CR16	5.14833	5.03745	4.20671	4.92847	4.99824	4.5024	5.00086	4.58622	5.15974	4.64534	5.16372	4.63881	4.18979	4.72205	5.00452	4.54317	5.01657	4.57833	4.38377	4.85955	4.64284	5.06797	4.81954	4.81356	5.07533	4.90785	4.7592	5.12312	4.49624	5.09459	4.418	4.68687	5.03218	4.7679	5.00073	4.97025	4.85111	4.76586	4.40438	4.97177	4.28626	4.58618	5.27862	5.05198	4.77942	4.73607	4.68109	4.7151	4.7029
ALS2CR4	4.48882	4.96351	4.81343	5.16491	4.41907	4.50704	4.9848	4.29306	4.41851	4.66514	4.90138	4.6207	5.09576	4.94263	4.83212	4.9709	4.62289	4.86597	5.0221	5.12457	4.05995	4.92413	4.51744	4.21583	4.51741	4.91177	5.03401	5.10064	5.04681	4.80451	4.93826	3.86557	4.5186	4.303	5.21276	4.67707	5.18829	4.00292	5.21361	4.65451	3.50226	5.30001	4.67714	4.29825	3.79583	4.68249	4.6851	4.77747	4.75512
ALS2CR8	4.12617	4.44652	4.10307	4.3151	3.77536	4.57352	4.01238	3.96864	4.46055	4.38797	4.29589	4.42451	3.2124	4.4755	4.37493	4.12033	3.33195	4.54831	4.31402	4.71116	3.88391	4.66546	4.65136	4.3823	4.38372	4.41792	3.88521	4.71945	4.68955	4.09148	4.57087	4.39342	3.59898	3.83229	4.12123	4.37627	4.80803	4.12746	3.83585	4.43881	4.56285	3.65495	4.32207	3.89208	3.17639	4.5059	4.12369	3.8758	4.54763
ALX1	5.51033	5.1882	5.40864	5.45939	5.52404	5.11939	5.3958	5.17277	5.0523	5.34266	5.66848	5.83435	5.33468	5.30429	5.15446	5.37013	5.33949	5.17765	5.04117	4.86278	5.64854	5.19601	5.22475	5.24932	5.30072	4.95971	5.49206	5.32489	5.30279	5.34328	5.13285	5.72372	5.42789	4.75227	4.87472	4.87602	4.9716	5.59195	5.26729	5.16691	5.77766	5.46371	5.59801	5.77641	5.21115	5.05925	4.93076	5.07196	5.24498
ALX3	4.43434	4.44207	4.56621	4.52106	4.53816	4.62611	4.52949	5.08575	4.81537	4.54849	4.67311	4.50111	4.57653	4.59405	4.60568	4.4746	4.52868	4.37929	4.35919	4.60532	4.97045	4.66638	4.72818	4.69158	4.43546	4.45616	4.53805	4.66602	4.54624	4.98584	4.67801	4.42952	4.41824	5.04016	4.71904	4.57428	4.8682	4.45036	4.18082	4.56893	4.35152	4.79696	4.99822	4.64823	4.41233	4.46995	4.60233	4.26228	4.56145
ALX4	4.22077	4.73323	4.80429	4.01262	4.98817	3.68563	3.70257	4.49066	4.50586	4.02883	4.89703	4.33665	4.85204	4.63669	4.809	4.26762	4.02897	4.53755	4.51229	4.25785	4.13867	4.24494	4.56994	3.96061	4.62538	4.6077	4.57894	4.24847	4.66297	4.59418	4.02257	3.47353	4.11843	4.46513	4.48102	4.40442	4.60828	4.61732	4.57793	4.71309	4.21649	4.28883	4.31579	4.54483	5.09492	4.20097	4.71426	4.91432	4.58006
AMAC1	4.06704	3.78526	4.51474	4.38022	4.42884	4.64397	3.88568	4.748	4.72369	4.3827	4.50299	4.43027	4.2969	4.16065	4.31428	4.2915	4.50006	4.27231	4.63363	4.20464	4.32249	4.50595	4.55871	4.92076	4.40006	4.59148	4.36858	3.51534	4.01859	4.24308	4.18638	4.30585	4.54948	3.98742	3.99298	4.582	3.95349	4.33535	4.54647	4.64588	4.24251	4.54066	4.63719	4.25437	4.41441	4.32165	3.71131	4.55888	3.68903
AMAC1L1	4.95534	4.89376	4.58553	4.87742	4.48492	4.59546	4.36443	4.08857	5.02099	4.00118	5.15734	4.86052	4.77022	4.19351	4.07301	4.48257	4.94703	4.14818	3.88605	4.13777	4.65842	4.59814	4.2318	4.40254	5.04123	5.04004	4.6577	4.5705	4.51759	4.46948	4.54679	4.67049	4.85373	5.15966	4.27041	4.74961	5.27486	4.42709	3.52251	4.07327	4.54965	4.28822	4.69973	4.31904	4.65295	4.41256	4.46146	4.49331	4.41318
AMAC1L2	4.52577	4.79077	4.63021	4.10787	4.72713	4.44418	4.35628	4.81525	4.5831	4.42601	4.63895	4.05167	4.4502	4.45002	4.35405	4.64555	4.36866	5.15477	4.57905	4.72275	4.47218	4.5499	4.86444	4.43368	4.55082	4.6054	4.58845	4.68105	4.19119	4.69453	4.21318	4.77503	4.6505	5.25314	4.74351	4.78616	5.05779	4.18438	4.61155	4.82673	4.88486	4.72403	4.56356	5.01115	4.6662	5.18535	4.54718	4.86606	4.65208
AMAC1L3	5.16253	4.8479	5.3613	4.93375	5.08662	4.21786	5.02396	5.33568	4.97603	5.19715	5.27269	5.13729	4.90192	5.031	5.53682	4.97031	5.34997	5.51536	5.03364	4.71195	4.99859	4.87116	5.21776	5.04031	5.19593	5.16042	4.25648	5.17791	5.19092	4.60792	4.54404	4.88278	5.20357	5.22985	5.16764	4.86463	4.75463	5.46309	5.04234	5.0436	4.8147	5.30416	5.02899	4.7621	4.99912	5.195	5.03401	5.08961	4.78506
AMACR	4.98697	5.00224	5.05959	5.08167	4.57352	4.80382	5.24622	5.21372	5.25846	5.00797	5.11315	4.93891	5.19565	5.30371	4.81958	4.87468	4.64628	5.19411	5.31722	5.21688	5.08491	4.99414	5.09103	5.20413	4.89574	4.57239	5.33007	5.22068	5.30999	4.56003	5.38303	5.32858	4.89101	5.2813	5.37202	5.06416	4.90088	5.06576	5.32905	5.12533	5.03573	5.08328	5.24424	5.26029	5.00721	5.04981	5.20773	4.95751	5.44344
AMBN	4.38569	4.28987	4.02811	4.62605	4.20785	4.5256	4.10401	4.32783	4.36694	4.28923	4.68409	4.12714	4.07498	4.24075	4.29034	4.61969	4.58914	4.56482	4.41021	3.87987	4.58596	4.25458	3.74079	4.2889	4.68144	4.45171	4.02039	4.19036	4.25067	4.24491	4.60188	4.31577	4.38846	4.7108	4.31798	4.63752	4.67059	4.22748	4.52624	4.4763	4.29547	4.84197	4.56764	4.42193	4.31878	4.14178	4.19166	4.58199	4.69694
AMBP	4.36932	4.42932	3.90798	4.3095	4.4863	4.43967	3.64917	3.62885	4.00698	4.38066	3.6043	4.24739	3.8756	4.54617	3.48638	4.00761	4.23044	4.36215	4.2982	4.01341	4.44941	4.59875	4.00797	4.33261	3.72946	4.24592	4.16876	4.03891	4.72148	3.68611	4.11025	2.98039	4.58845	4.16469	4.13106	4.34908	4.28958	3.94171	4.04883	3.678	3.87079	4.08134	4.319	3.61193	4.3956	3.89715	3.60154	4.26338	4.58347
AMBRA1	4.892	4.8059	4.63324	4.86597	4.44876	4.86898	4.75827	4.97494	4.98915	4.89868	4.93251	5.18005	4.1418	5.40111	4.88358	4.57772	4.79671	5.03491	4.85594	4.87005	4.65295	4.5113	4.9068	4.33808	4.79919	5.04825	5.22174	4.6194	4.48342	4.62342	5.31237	4.99408	5.14192	5.43876	4.83809	4.88779	4.64111	4.7508	4.98237	4.66782	4.31931	4.58672	4.97058	4.77478	5.00515	5.01959	4.79727	5.20893	4.51884
AMD1	7.68379	8.17027	7.9244	7.79549	7.61951	7.94619	7.57057	7.68296	7.84081	8.11869	7.80307	8.1409	7.80986	8.44426	8.11202	7.95997	7.73143	8.37189	8.08935	7.76297	8.32986	8.15574	8.02161	8.5288	7.90323	7.40282	7.82421	8.05469	7.6641	7.26603	8.01182	7.81413	8.07396	7.95783	7.71477	7.70757	7.94793	8.56717	7.97514	7.62194	8.40841	7.56967	7.88229	8.37184	8.26365	7.2081	7.94872	7.65217	8.13367
AMDHD1	4.51734	5.15194	4.44068	4.75351	4.56991	5.3225	4.68109	4.9377	4.5077	4.03556	4.48835	4.57803	5.00927	4.36854	4.33439	4.9301	4.18244	5.26114	5.12803	4.51435	5.13548	4.358	4.69536	4.85959	5.06212	3.78348	4.87859	4.39283	4.84697	3.85914	4.65136	4.45668	4.27699	4.49614	4.71499	4.28603	4.57119	4.35443	4.48377	5.10331	3.59438	4.9069	4.69687	4.62751	4.59618	3.96131	4.5722	4.50412	4.6105
AMDHD2	6.22512	5.47025	5.59638	5.55504	5.93132	5.76209	5.92295	5.68133	5.59506	5.31199	5.58923	6.34286	5.39722	6.03934	5.44033	5.70081	5.5477	5.49236	5.25335	5.11682	5.58708	5.92546	5.8316	6.0188	5.80136	5.33307	5.05085	5.32967	5.55711	5.43859	5.59982	5.88452	5.77535	6.9348	5.60593	5.74495	5.6	5.78178	5.64375	5.88956	5.62571	5.86374	6.19876	5.80398	6.09042	5.61266	5.97983	5.56015	5.61347
AMELX	4.4751	4.91541	4.01467	4.19249	4.57901	3.84978	4.51207	4.49248	5.00977	4.48552	4.62321	4.73465	5.19629	4.17239	4.01996	3.13841	4.66546	3.95007	4.90843	4.17173	4.20666	4.90882	4.41851	3.86105	4.7592	4.62227	4.46372	4.64053	4.78151	4.85509	4.60589	4.50371	4.75304	4.29011	4.66533	4.43495	4.61082	4.35447	4.15647	4.56459	4.79787	4.71579	4.36542	4.25072	4.82734	4.33787	4.5532	4.50593	4.9947
AMELY	4.55126	4.54763	4.45779	4.63691	4.52862	4.69897	4.21999	4.01291	4.14955	4.54247	4.3981	4.10699	4.16898	4.61742	4.51245	4.29753	4.62318	4.35324	4.80704	4.90964	4.20498	4.5333	4.42682	4.53797	4.46423	4.7129	3.81268	3.87902	4.87607	4.62938	5.19949	4.0444	4.77089	4.4695	4.93359	4.3295	4.50722	4.74889	4.24494	4.31446	4.33489	4.61597	3.99219	4.31325	4.4614	4.4887	4.45096	4.06798	4.18664
AMFR	7.13277	6.34312	6.72979	6.3899	6.48168	6.41635	5.66144	6.96349	5.93198	6.22066	6.13502	6.37935	6.03362	6.28228	6.53921	6.44835	7.04684	6.00921	6.47428	5.70733	6.13627	6.4719	6.2999	6.65322	6.13866	7.21741	6.64956	6.27588	5.7728	6.35555	6.38392	6.57404	6.56161	6.75439	5.8396	6.59586	7.1889	6.72888	6.17469	6.38864	6.51247	6.47852	6.35393	6.63059	6.17392	5.75032	6.53441	6.00864	6.88053
AMH	3.79257	3.99766	3.82998	3.92174	3.67397	3.85967	4.35722	4.26965	3.71195	3.93531	3.97136	4.04272	3.85823	3.7286	3.72769	4.47412	3.93952	4.17311	3.52517	2.64888	4.15356	3.35887	3.8027	3.80714	3.90923	3.73553	3.81539	4.03799	3.98332	2.87027	4.00898	4.45737	3.70918	4.15513	3.77121	3.08239	4.1606	3.19482	3.71751	4.28764	4.02766	3.62045	3.96657	3.74628	3.93271	3.6788	3.71068	4.27827	3.75389
AMHR2	4.46862	4.07458	4.08901	3.98878	4.14534	4.84941	3.70369	4.28022	3.95959	4.04494	3.83171	4.2107	4.42888	4.34019	4.4788	4.05319	4.1665	3.94733	3.82639	4.55913	4.41333	4.35817	3.36131	4.00631	2.91557	4.26649	4.03993	4.05826	3.95863	4.44673	4.41666	4.44072	3.97152	4.85696	4.16242	4.39432	3.2191	5.21333	4.37338	3.96786	4.25917	3.84565	4.0095	3.77161	3.90642	3.9258	3.64297	4.3813	3.71163
AMICA1	10.7361	10.3086	11.016	10.1326	11.3733	10.5836	10.7951	10.6916	10.5986	10.3684	10.7046	10.482	10.5192	10.6593	10.54	11.3769	10.9441	10.9902	10.7555	10.6205	11.7589	9.97433	10.7225	10.6894	10.0364	10.8172	10.683	10.2339	10.1491	10.0114	10.3158	11.3314	11.6526	11.7856	10.9417	10.8121	10.3158	11.5142	10.8962	10.4838	11.4199	10.779	11.0425	10.8436	11.7504	10.8757	10.7951	10.1912	10.9286
AMIGO1	5.05495	4.96262	4.84023	4.77139	4.28643	4.74605	4.58596	4.70173	4.71469	5.00828	4.53177	5.10891	5.3926	4.72578	4.46884	5.12296	4.97143	4.41636	4.6568	5.12342	4.97757	5.04578	5.09674	4.74351	5.08804	5.36619	4.87403	4.38143	4.86818	4.62593	5.12142	5.04543	5.13579	4.68054	4.41456	4.16012	5.19574	5.02762	5.18856	5.23592	4.33085	4.42851	4.60307	4.93906	4.95706	4.93157	4.87825	5.082	5.06515
AMIGO2	4.23888	4.35726	4.40919	4.06278	4.41733	4.48789	3.61669	3.99837	4.03651	3.90131	4.15739	4.64393	4.70066	3.99167	4.72373	3.85285	4.61281	3.65857	4.36234	3.9758	4.35642	4.272	4.24255	4.33077	4.37993	4.57172	4.76315	3.63456	4.05147	4.16715	4.29085	4.25465	4.58713	4.32507	4.01675	4.08213	4.49433	3.77467	4.60755	4.11777	4.75438	4.28845	4.32797	4.62264	4.10865	4.31864	4.24308	3.76511	4.1834
AMIGO3	4.97149	4.73217	4.10959	5.01505	4.43378	4.18042	4.60574	4.62824	4.64791	4.13665	4.62212	4.10033	4.72407	4.68744	4.7756	5.00908	4.62909	4.3875	5.01052	4.30007	4.68362	4.16958	4.34658	4.11162	4.2921	3.65043	4.59967	4.51722	4.54173	4.71937	4.91226	4.61089	4.57725	4.07628	4.27602	4.86846	4.61104	4.86458	4.4281	4.44539	4.89751	4.85336	4.86226	4.6176	4.45224	4.95858	4.41259	4.86278	4.35742
AMMECR1	5.39905	5.39204	5.63987	5.78813	5.81122	5.76426	5.33068	5.31958	5.4113	6.1024	5.16295	5.42395	5.79332	5.27507	5.65868	5.65654	5.56241	5.57655	5.83275	5.61517	5.54166	5.36498	5.50719	5.29566	5.39055	5.3136	5.52925	5.60538	6.22482	5.93632	5.73323	5.40153	5.76275	5.30361	5.81355	5.55025	5.57565	5.08718	5.50243	5.38303	5.41378	5.76879	5.96722	4.97226	5.35359	5.76751	4.88176	5.45985	5.51827
AMMECR1L	5.67424	5.94291	6.12387	5.79791	6.10425	6.09274	5.91587	5.50735	5.63885	6.04227	5.72238	5.83136	5.54488	5.83341	5.93037	5.95961	5.92693	5.7128	5.63527	5.70509	5.61245	5.34646	5.79678	5.84376	5.76042	5.76708	5.57582	5.41927	5.85346	5.66067	5.44909	5.69767	5.76751	5.90018	5.77358	5.55062	5.41334	6.08692	5.57331	6.0577	4.99955	5.80419	5.43042	5.14376	6.38172	5.77403	5.02279	5.98877	5.03199
AMN	4.80713	4.26138	4.38178	4.18176	4.41411	4.33273	5.17379	4.91994	4.51141	5.00769	4.51347	4.48552	4.63687	4.83438	5.17509	4.8004	4.84168	4.54391	4.46743	4.23931	4.69939	4.326	5.03986	4.5268	3.69355	4.68066	4.43801	5.15243	4.50617	4.71166	4.55892	4.89607	4.54838	5.16615	4.41896	4.51435	4.87292	4.84265	4.80882	4.58431	5.28027	4.59046	3.63723	4.70741	4.57865	4.56222	4.80713	4.99734	4.72889
AMN1	5.80794	5.03113	4.94421	5.50211	5.33118	5.39311	5.00598	5.2823	5.64793	5.0167	5.17632	5.35561	4.97746	5.57907	5.16589	5.61627	6.05924	5.48296	5.26318	5.63474	6.24339	5.27937	5.37639	5.28395	4.78084	4.83178	5.19174	4.725	5.26467	5.02482	4.86898	5.23682	5.10273	5.8302	4.84177	5.11862	4.99698	6.1503	5.49412	5.09041	4.76013	5.02327	5.46417	5.095	5.33373	5.18775	5.18343	5.02413	4.91501
AMOT	4.74018	5.59857	5.12828	5.26564	5.30723	5.25813	5.4355	5.10118	5.44642	5.39174	5.40435	5.26286	5.08634	5.33735	5.43405	4.95238	5.40013	5.78678	4.74062	5.55869	5.23978	5.11769	5.48186	5.32214	5.86896	5.03796	5.0847	5.37677	5.43827	5.7835	5.52469	4.89297	5.737	5.6375	5.523	4.81453	4.92328	4.99488	5.47749	5.48497	4.92745	5.45598	4.99687	5.17013	4.80497	5.00927	5.38231	5.47948	5.51536
AMOTL1	4.56419	4.78243	4.88547	4.84737	4.91062	5.03789	4.55324	4.13983	4.09347	4.41026	4.79965	4.75989	4.93692	4.7697	4.5298	4.77902	4.36809	4.48877	5.2564	4.5652	4.61057	4.57686	4.40659	4.66076	4.59279	4.58931	4.90187	4.51338	4.47306	4.64928	4.62122	4.48753	4.70902	4.85048	4.68343	4.64176	4.81622	4.83359	4.56969	4.67883	5.0574	4.79486	4.69617	4.3621	4.53746	4.56208	4.77286	5.00248	4.94698
AMOTL2	5.3152	5.15624	5.4513	5.19685	5.29578	5.62684	5.60667	5.41453	5.28844	5.27279	5.51063	5.58887	5.35421	5.6176	5.42147	5.60667	5.95798	5.78455	5.30528	5.05125	5.76065	5.24653	5.88846	5.87083	5.5533	6.0497	5.39123	5.80419	5.42364	5.23582	5.56312	5.53528	5.13192	5.21011	5.26063	4.839	5.36079	5.72305	5.19883	5.77008	6.06508	5.50067	4.7786	5.93733	5.51367	5.03192	4.28303	5.44522	5.38347
AMPD1	4.23634	3.2253	4.24773	4.02787	3.95154	4.54226	3.57193	3.11477	4.04863	3.99744	4.26635	3.64464	3.08929	4.30727	3.87186	4.20747	3.45081	4.00698	3.34837	4.14272	3.76415	4.26835	3.37675	3.68063	3.81875	3.82493	3.64645	4.1474	3.07522	4.14439	3.9509	4.62795	3.53282	3.60027	4.11233	3.91834	4.1835	4.23713	3.6753	3.84565	3.77072	3.90809	3.7	3.85087	3.79224	3.89172	4.32165	3.61773	3.8756
AMPD2	4.15607	3.95968	4.35401	3.91129	4.23266	4.17684	3.62227	4.39474	4.02995	3.77174	4.0487	4.09974	3.69721	3.936	3.86318	3.93147	3.90967	3.9277	4.03051	3.72343	3.85967	3.78239	4.11233	4.22306	3.97159	4.15389	3.95968	3.90041	3.98107	4.3119	4.14669	4.11535	3.81035	4.59323	4.14906	4.11926	3.95619	4.33791	3.94307	4.06916	4.00425	3.50751	4.10077	3.77032	3.73259	4.10288	3.93591	3.77816	4.0518
AMPD3	4.31684	3.92298	4.65291	4.15972	4.56164	4.42194	4.33272	4.91496	4.5563	4.27354	4.44768	4.17265	4.46445	4.51556	4.73197	4.49641	4.80714	4.42508	4.51987	4.76769	4.08417	4.45446	4.39631	4.22131	4.27209	4.10722	4.56094	4.58759	4.5381	4.41411	4.54238	4.6257	4.40343	4.84659	4.41428	4.58446	4.39733	4.65482	4.64295	4.54859	4.53526	4.4831	4.30244	4.41319	4.18757	4.36181	4.5102	4.6895	4.88804
AMPH	4.92159	4.5135	4.49379	4.45644	4.42592	4.42991	4.09672	4.73706	4.52628	4.11968	4.48142	4.4506	4.18025	4.35505	4.46455	4.35655	4.24254	4.31458	3.80215	4.59636	4.83236	5.27612	4.51165	4.77161	4.49014	4.47882	4.43742	4.70115	3.94221	3.8813	4.06235	4.28853	4.44842	4.55254	4.54	4.57293	4.39342	4.89438	4.26149	4.02882	4.93205	4.24006	4.26116	4.70226	4.51035	4.4251	4.37617	4.43072	4.49714
AMT	6.0695	5.85212	6.1165	6.59385	7.42919	6.14093	6.37453	6.13558	6.76296	6.09328	6.28441	6.01729	6.2151	6.92201	6.17583	6.03812	6.68703	6.65563	5.71138	6.2094	6.78658	6.28414	6.87277	5.92271	6.57159	6.13183	6.25369	6.33175	6.2779	6.39958	6.4293	6.17316	6.69677	7.3139	6.48178	6.1786	6.39068	6.73233	6.08744	5.84376	6.13339	6.49804	6.29541	6.30301	6.61414	6.73605	5.51763	5.75013	6.51007
AMTN	3.85575	2.93608	4.6792	4.36365	4.03535	4.14022	4.29107	4.39857	3.92429	3.86044	4.01474	3.48395	4.40157	3.68675	3.93725	3.63377	4.22872	3.87243	4.05658	4.58438	3.58561	4.71037	4.04062	4.0409	3.92989	3.98734	4.24837	4.39234	3.91395	3.88235	3.94041	4.35655	3.47934	3.93708	4.24157	4.6602	4.16103	4.17389	3.92815	4.01424	3.95708	4.10605	4.20156	4.08728	4.14158	4.25991	4.03671	3.80415	4.20896
AMY1A	4.71362	4.221	4.69569	4.16333	4.30997	4.70123	5.05309	4.91729	4.67276	4.47574	4.37111	4.69755	4.55024	5.08449	4.53782	4.02945	5.26856	4.96334	4.72024	4.53246	4.90997	4.80298	4.32144	4.96443	5.10869	4.40563	4.85782	4.47147	4.56671	4.8404	4.48671	5.06416	3.81502	4.02841	4.56761	4.32107	4.54494	5.45056	4.85913	4.64825	4.86699	4.82348	4.65069	4.84381	4.78092	4.68312	4.43447	4.53209	4.73316
AMY1B	4.96138	4.86963	5.31614	4.92811	4.85723	4.66557	4.5949	4.91541	4.98575	4.64969	5.01407	5.20948	4.99488	5.48058	4.58042	5.11449	5.0784	5.01103	4.89475	4.61474	5.22466	4.89579	5.03448	5.19127	5.10229	4.62307	4.93982	5.03022	4.95472	4.56568	4.73213	5.18903	4.93734	5.01177	4.51986	4.92986	4.87923	5.48011	4.87554	4.51948	5.17926	5.00319	5.0431	5.04962	4.90834	5.10969	5.082	4.86959	4.74103
AMY1C	10.8436	10.5214	10.7093	10.8415	10.2355	10.6937	10.2876	10.8709	10.8271	10.8316	10.5546	10.6741	10.8121	10.5465	10.7386	10.6205	10.6721	10.7504	9.97696	10.6613	9.58954	10.6335	10.5091	10.4616	10.0457	10.8097	10.6634	10.3942	10.1719	10.6654	10.193	9.95791	10.3702	10.1672	10.5171	10.4036	9.68936	10.1607	10.5444	10.2805	10.2613	10.2977	10.2876	10.3086	9.78333	10.291	9.95949	10.146	9.8814
AMY2A	4.69545	4.71477	4.96259	5.15628	4.94114	4.58968	4.76936	4.97911	5.01096	5.00243	4.68553	4.80016	4.79379	4.48391	4.62736	4.18288	4.95671	4.58578	4.26727	4.54117	4.66995	4.85904	4.56086	4.51162	4.84552	4.64566	5.04033	4.61513	4.57312	4.82373	4.92223	4.87344	4.80743	4.84633	4.71183	4.74054	4.59509	4.94683	4.69469	4.61801	4.91547	5.01536	4.56803	4.71638	4.97848	4.74386	4.35055	4.66758	4.81092
AMY2B	4.80756	5.25518	4.89612	5.12041	5.24326	5.05276	5.35104	4.84752	5.09495	4.95142	5.19875	5.34824	4.86785	5.50419	5.26938	5.40362	5.21726	5.38454	4.82565	5.1975	5.3462	5.04998	5.43005	5.21266	5.22583	4.38115	4.95345	4.69736	5.04155	4.92391	4.84897	4.77657	4.92269	4.8891	4.93712	4.23093	4.88951	5.29009	4.92209	4.74047	4.99388	4.88282	4.8093	4.63037	5.08983	4.62892	4.97708	4.83964	5.16392
AMZ1	3.79952	3.8075	3.24794	4.11837	4.33592	3.39174	4.84858	4.05007	4.53958	3.97347	3.96681	4.12605	4.13304	3.89835	3.76044	3.51365	3.80005	3.81526	4.25193	3.67018	4.24109	4.33103	3.884	3.7313	4.2304	3.78626	4.01896	4.12987	3.78298	4.17404	4.08716	3.70903	3.83751	3.71474	4.17995	3.95195	3.81126	3.80295	3.81987	4.06174	3.87853	3.83402	3.80368	3.57292	4.13016	3.72801	3.80005	3.88916	3.69341
AMZ2	6.58626	6.99842	6.66387	6.74082	6.66323	6.61936	6.93583	6.52039	6.69561	6.56688	6.68811	6.65084	6.53175	6.69212	6.69749	6.7032	6.81244	6.55853	6.71139	6.94246	6.81409	6.73376	6.6726	6.69086	6.93194	6.82876	6.31068	6.96586	6.77296	6.74286	6.8396	6.80053	6.5359	6.31642	6.66622	6.48845	6.65205	6.32796	6.72115	6.95651	6.49294	6.59004	6.54387	6.82266	6.73209	6.50248	6.77296	6.96858	6.69207
ANAPC1	6.58049	6.53768	6.07261	6.57324	6.76016	6.61479	6.1593	6.63435	6.55919	6.8779	6.26587	6.58049	6.18231	6.77068	6.30617	6.53108	6.6716	6.50952	6.74217	6.34569	6.57488	6.39454	6.6272	6.29433	6.75954	6.56106	5.8713	6.56735	6.18325	6.31929	6.10511	5.8981	6.53331	5.67628	6.21292	6.56349	6.7448	6.1609	6.12275	6.57579	6.36497	6.34228	6.63435	6.76359	6.33556	6.25817	6.71066	6.61608	5.77892
ANAPC10	5.38288	6.15979	6.28829	6.52603	4.86868	6.08991	5.97882	6.16195	6.11142	6.39068	6.01657	6.18805	6.10454	6.11962	6.00911	6.04786	5.64005	5.58923	6.1396	6.30878	5.54029	5.88072	5.51367	5.92084	5.81355	5.63185	6.17748	6.57549	6.79858	6.29433	6.54655	5.12716	5.69405	4.43135	6.48567	5.79973	5.83797	4.75388	6.45494	6.00456	5.45647	6.13609	5.80794	5.61406	4.84199	5.49876	6.05847	6.37837	6.52048
ANAPC11	5.00039	4.62338	4.49871	4.78327	4.4853	5.07894	4.78624	4.41131	4.70438	5.21435	4.82457	4.83334	4.63247	4.71973	5.00097	4.80132	4.71458	5.01976	4.91733	4.57711	4.50122	4.76713	5.23399	4.90222	5.15194	4.53385	5.12396	3.86318	4.28156	5.24693	4.88081	4.57008	5.13595	4.94218	4.88076	4.76847	4.91122	5.00995	4.47954	4.41165	4.51933	4.59286	4.70902	4.79114	5.32189	4.98548	4.77409	5.05368	4.28291
ANAPC13	9.50122	9.16852	9.62154	9.70322	9.19205	9.3297	9.11853	9.91153	9.48421	9.50885	9.33812	9.66293	9.16177	9.48306	9.80404	9.41861	9.0266	9.40214	9.51568	9.29222	9.86069	9.54717	9.01203	9.64675	9.31085	9.04891	9.56843	9.33812	9.68811	8.77543	9.51918	9.09649	9.35045	8.88562	9.41167	9.3162	9.81751	9.05594	9.59998	9.49559	9.66044	9.38406	9.3001	9.13449	9.35156	9.24488	9.83847	9.36331	9.45125
ANAPC2	5.24209	5.00617	4.37048	4.7084	4.86576	4.76764	4.52073	4.9294	4.91189	4.54156	4.37477	4.81252	4.68071	4.78737	4.59796	4.86155	4.75491	5.05737	4.96218	5.01386	4.66699	4.96316	4.83266	4.94581	4.9409	4.80602	5.07225	4.86039	4.73595	4.89705	4.88202	5.00084	4.72362	5.27065	4.9738	5.0113	4.91883	5.09027	4.911	4.89844	4.88282	4.67036	4.63976	5.03781	5.05355	4.4567	4.81422	5.16422	4.78837
ANAPC4	7.61352	7.93301	7.73667	7.6809	8.50547	7.5752	8.20343	7.60045	7.6	7.76235	8.46234	7.74553	7.5968	7.84851	7.42107	7.81845	8.1343	8.20044	7.22452	7.91592	7.88889	8.12762	8.58424	7.67199	8.11855	8.39252	7.94717	8.09748	7.47136	8.15154	7.77107	7.52344	8.19387	8.03425	8.14293	8.03206	7.73808	7.96019	7.48618	8.26191	7.6617	8.13193	7.46496	7.68635	7.92884	7.84945	7.76581	7.77631	7.71192
ANAPC5	8.97337	8.92447	8.86221	9.26675	9.26346	8.60073	9.27825	8.89211	9.04215	8.88893	9.18468	8.26807	8.57151	8.76137	8.55615	8.58782	8.93699	8.95086	8.88562	8.65367	8.79857	8.80222	9.15894	8.24328	9.33073	8.9074	9.05344	8.9455	9.3452	9.0165	9.0266	8.45646	9.01482	8.56122	9.11274	9.21764	8.72691	8.52462	9.00067	8.94823	8.49532	8.96337	9.00597	8.50547	8.92359	9.48651	8.99452	9.10528	8.915
ANAPC7	5.03119	5.26327	5.07603	5.65193	4.92061	5.2813	5.04031	5.28327	5.5222	5.51681	5.29942	5.14159	5.20461	5.40294	5.11667	5.523	4.47514	4.98627	4.94161	5.42098	5.13691	5.15667	5.22466	5.22301	4.94324	4.49094	5.87735	5.6746	5.86944	5.41953	5.73914	4.7343	5.30186	4.33978	5.51763	5.3136	5.18472	4.77486	5.47402	5.48043	5.31248	5.00492	4.79592	5.49695	4.18487	5.22242	5.34646	5.26403	5.23997
ANG	6.85899	6.38849	7.02578	6.74661	4.85919	7.50344	6.32118	6.45674	6.00768	6.58518	6.09925	6.5617	7.35183	6.04355	6.93956	6.82315	6.28134	5.92062	6.43694	6.36928	5.83448	6.79668	5.9125	5.69983	5.65554	5.98215	6.78294	6.32151	5.79692	5.87827	6.11192	6.88031	5.68663	6.41263	6.01497	6.66453	6.60382	6.78209	6.9945	6.13864	7.32676	6.51278	6.0569	5.74948	6.58387	6.16539	7.31453	6.1218	6.13895
ANGEL1	5.17674	5.45817	5.9885	5.8405	6.12414	5.93733	6.48965	5.94337	5.5982	5.92341	5.85686	6.12706	5.5898	5.39174	5.3676	5.78369	5.737	5.51398	5.47291	5.51195	5.33985	5.49236	5.51616	5.54349	6.00065	5.79201	5.57186	5.58546	5.97808	5.9407	5.55762	5.07237	5.53817	4.66786	5.70931	5.59432	5.6234	5.26891	5.73507	6.16812	5.52875	5.53248	6.121	5.59767	4.93168	5.66522	5.41582	6.19209	5.93107
ANGEL2	7.41117	8.326	7.85546	8.22157	8.47459	7.71373	8.34396	8.0636	8.0576	7.71945	8.24049	7.63687	7.90558	7.9758	7.92189	7.80659	7.50094	7.82087	7.57566	8.00003	8.3034	7.75084	7.90455	7.5221	8.45375	7.94671	7.64037	8.03641	8.23056	7.95825	8.11017	7.32562	8.1731	7.7614	7.86622	7.80031	8.10951	7.97866	7.67861	8.36396	7.16102	7.99641	7.92293	7.90206	7.86225	8.12648	7.3004	8.23229	8.10775
ANGPT1	5.43158	5.27332	5.39899	5.24403	5.54879	5.36971	4.88047	5.09778	5.3488	5.40083	5.04873	5.25999	5.15343	6.24234	5.25617	5.45699	6.07915	5.74917	5.33917	5.06006	5.90265	5.51756	5.35224	5.83372	5.02325	5.04103	4.53055	5.03756	5.11172	5.04341	5.31267	5.39676	6.2019	5.2307	5.2714	5.30193	5.12135	5.94701	5.24205	5.20444	5.3184	5.11282	5.69624	6.39269	5.38717	5.32558	5.44632	4.8518	5.53514
ANGPT2	3.64053	3.86217	4.22224	4.67729	4.13744	4.35569	3.9214	4.3591	4.23379	4.24133	4.16935	4.00425	4.28901	4.02174	4.31896	4.4317	4.3083	3.89816	4.24956	3.70827	4.03645	4.5226	4.37768	3.94495	4.38162	3.93692	3.93909	4.16215	4.23346	3.99449	3.67815	4.09722	4.15844	4.11535	3.9792	4.17669	4.22949	3.88724	3.97471	4.13051	4.22506	4.23653	4.11636	4.05409	3.42116	4.09608	4.14163	3.91352	3.88461
ANGPT4	3.87778	3.22075	3.47025	3.48425	3.75104	3.53857	3.96951	2.44853	3.81729	3.93305	3.93668	3.55767	4.04285	4.10288	4.64628	4.3949	4.1495	3.53082	4.21463	3.88128	3.76705	4.0163	3.84819	4.00706	3.51059	3.76847	3.87963	4.24474	3.83171	4.39126	4.08628	4.01809	3.66524	4.21224	3.99657	3.36271	3.92483	3.86986	3.78851	4.49815	3.59572	4.14846	3.38948	3.51365	3.19675	3.42513	3.82493	4.39126	4.27651
ANGPTL1	3.95997	4.5874	4.45089	4.26263	4.13811	4.37152	4.37534	3.90402	3.8985	4.1082	4.14949	4.27558	4.21682	3.21429	3.90167	4.06584	4.28724	3.75714	4.03578	3.96506	4.46628	4.00768	4.39662	4.10539	4.44514	3.97082	4.23965	4.12547	4.28923	4.28637	3.97188	3.81095	4.05568	4.33355	4.27385	4.37831	4.44713	4.18131	4.26923	4.59632	3.76904	4.27946	4.40824	4.71079	4.29547	4.31235	3.90851	3.90864	4.09309
ANGPTL2	4.25276	3.86236	4.54178	3.80762	4.59614	4.18926	4.10539	4.55792	4.72343	4.19525	4.42432	4.48835	4.70998	4.7628	4.9031	4.05021	4.66341	3.63336	4.67591	4.08973	3.44126	4.47705	4.28384	4.05133	4.29072	3.75036	4.43222	4.27822	4.78155	4.08534	4.65031	4.66586	4.27994	4.25415	4.46582	4.92061	3.8027	4.44222	3.85652	3.9321	3.80483	4.24563	4.22769	4.01716	4.26693	4.49246	4.4902	3.80495	4.33003
ANGPTL3	4.4393	4.48049	4.11929	4.53926	4.31911	4.41897	4.49261	3.98418	4.63705	4.90843	4.62805	4.63754	4.09907	4.50003	4.64165	4.24202	4.68802	4.28102	4.69763	4.67703	4.54397	4.36789	4.67147	4.40571	4.56834	4.23601	4.54711	4.299	4.59046	4.53462	4.86285	4.68819	4.58	4.81423	5.13861	4.5415	4.24489	4.20376	4.22019	4.45563	4.37397	4.82104	4.25552	4.66175	4.78109	4.91332	4.66487	4.4072	4.71942
ANGPTL4	4.9329	4.23634	4.01615	4.84006	4.68039	4.78778	4.74312	4.26956	4.58928	4.44704	4.48862	4.5229	3.61982	4.1788	4.14923	4.18979	4.16145	4.51358	4.19452	4.34516	4.66061	4.47929	4.54471	4.5126	4.2328	4.24226	4.69721	4.34237	4.93049	4.43625	4.82964	4.96393	4.35043	4.67812	4.24447	4.2041	5.0008	4.48439	4.35913	4.65792	4.82033	4.71098	4.19921	4.6422	4.86662	3.84	4.38202	5.01597	4.23878
ANGPTL5	4.40067	4.35508	4.32888	4.73026	4.16453	4.53358	4.45675	4.18057	4.60985	4.38086	4.4748	4.78663	5.25527	4.55985	4.53643	3.86916	4.32169	4.17071	4.0982	4.03886	4.34122	4.26733	4.09974	4.10936	4.25012	4.63386	4.55375	3.69228	4.21018	4.20697	4.13317	4.44912	4.51978	4.21034	4.50724	4.84535	4.58486	4.2018	5.09306	4.65726	4.44652	4.34763	4.28434	4.92371	4.65143	4.64067	4.6728	4.20464	4.73091
ANGPTL6	5.19875	4.90077	4.8776	3.68755	4.99715	4.39682	4.3071	4.53627	4.46847	4.38496	4.62498	3.91612	2.92103	4.80739	4.35761	4.85959	4.44451	3.88781	4.37937	4.50903	4.35205	4.73236	4.17285	4.02377	4.52326	4.47158	4.74157	4.84275	4.9621	5.00314	4.95325	4.49204	5.2429	4.46587	5.01771	4.41929	4.65959	4.95074	4.47995	5.24188	4.50449	4.92143	5.19846	4.29457	4.92039	4.50346	4.87839	4.24474	4.75911
ANGPTL7	3.81024	4.16997	3.84629	3.89986	3.83553	3.58561	4.31616	4.14011	3.74917	4.16365	4.10444	3.77382	4.3911	5.02003	3.4917	4.11826	4.24033	3.81362	3.76536	4.38094	4.81109	4.34516	4.43311	3.89723	4.0676	4.22497	3.45154	4.42284	3.90358	3.62771	3.56002	3.56658	4.2472	4.00044	3.82202	4.20234	4.02526	4.28557	3.9781	4.10239	4.07634	4.05107	4.02925	3.80438	4.11558	4.37909	3.81689	4.17019	4.32738
ANK1	4.66804	4.57334	4.80952	4.30903	4.95084	4.56623	4.47627	5.13278	4.78505	4.68988	4.61746	4.99718	4.76772	4.45092	4.93585	4.31776	5.5479	4.63163	5.38095	4.36223	4.78015	4.92508	4.5422	4.8462	4.74045	4.50044	4.75261	4.66389	4.69078	4.53264	4.43387	4.47178	4.75122	5.15152	4.48446	4.71626	4.99015	4.54358	4.58009	4.30477	4.48877	4.43085	4.1559	5.02966	4.40827	4.36929	4.74301	4.28569	4.31527
ANK2	4.2658	4.28034	4.49464	4.38665	4.29415	4.08454	4.55726	3.7236	4.59246	3.74104	4.07163	3.95297	3.86476	4.41056	4.26045	4.64447	4.21713	4.07879	4.01664	4.26901	4.4724	4.33358	4.3246	3.66246	4.67033	4.17472	4.02385	4.23293	3.88869	4.11636	4.07199	4.47244	4.182	4.3984	3.85607	4.29985	4.12783	4.32684	3.98534	4.0553	4.83915	4.3452	4.55423	4.10841	4.43681	4.41442	3.93865	4.14942	4.2681
ANK3	4.78414	4.83717	5.04908	4.92877	4.85946	5.22776	5.09129	5.08883	4.95366	4.91704	5.35997	5.13207	4.8085	4.78346	4.86052	5.07082	5.27733	5.08277	4.46806	5.09264	5.22544	4.59789	4.78443	4.88466	5.09363	5.13347	4.86804	4.65314	5.00011	4.949	4.88725	5.55602	4.82189	5.0218	4.88623	5.08491	5.06307	4.86319	4.70639	4.68081	4.8777	4.97874	5.03931	5.16944	5.1142	4.96551	4.79809	5.05502	4.81173
ANKAR	4.37606	4.92491	4.5438	4.6166	4.88838	4.3707	4.23204	4.61963	4.16105	4.4028	4.47504	4.39088	4.64669	4.64582	4.55215	4.76166	4.24302	4.62064	3.82684	4.33232	4.39815	4.54562	4.99552	4.48692	4.5264	4.57814	4.3307	4.66755	4.95759	4.49446	4.8378	4.2905	4.84575	4.78229	4.53307	3.99983	4.4822	4.14093	4.45995	4.37634	4.42432	4.22023	4.94961	4.3318	4.55903	4.74221	4.58966	4.33314	4.7087
ANKDD1A	7.76436	6.85159	4.94285	5.26673	5.74041	5.63545	6.74318	6.59353	6.44132	6.24683	5.71798	5.79615	6.04642	6.18181	5.76	7.05857	6.98326	6.74892	5.82378	7.01548	7.27119	5.0777	7.69102	6.828	5.32606	5.66185	6.0967	5.61926	6.80342	6.16464	5.14114	5.8262	6.47395	4.90437	6.2213	5.43907	5.50114	7.92398	6.2927	5.90292	5.2925	5.71612	5.18172	7.02971	7.22531	6.80984	5.15438	6.37901	6.45252
ANKFN1	3.82886	4.24988	3.75948	3.4098	4.57144	4.09831	4.09949	3.99389	4.08936	4.02807	3.66843	4.38996	3.77945	4.26757	4.42575	3.90725	3.81669	3.72785	3.74644	3.57959	4.49363	3.57553	3.18142	4.07327	4.58121	4.11801	3.68228	4.20587	4.52065	3.33252	4.16964	2.87981	3.83553	3.89009	4.32038	3.67089	4.0751	3.84236	3.92676	3.87923	4.03651	3.31058	3.66306	3.63255	3.94204	4.36842	4.15629	3.52735	3.37539
ANKFY1	6.66211	6.21485	5.77243	5.40778	6.61262	5.9512	6.16434	6.30819	5.50114	5.25957	6.33527	6.03812	5.59945	6.1122	6.33091	6.17181	6.78658	5.69486	6.08717	5.59195	7.34736	5.90956	6.52857	7.037	6.03264	6.55541	5.42041	5.54523	5.36799	5.2325	5.35372	5.772	6.07132	7.856	6.00456	5.39947	6.66442	7.52254	5.7443	5.68765	6.70139	5.69365	5.36299	6.34454	6.61888	5.76167	5.93931	5.55798	6.16836
ANKH	4.45841	4.83719	4.70093	4.59381	4.27032	4.73596	4.5373	4.88456	4.69804	4.63579	4.56798	5.00123	4.60376	4.91049	4.50096	4.70446	5.01668	4.76377	4.59084	4.38313	4.90781	4.858	4.91286	4.95871	4.50894	4.50135	4.68614	4.646	4.61432	4.87814	4.46895	4.73404	3.87953	4.61306	4.34773	4.28033	4.95942	4.33234	4.16743	4.9557	4.63005	4.68028	5.27336	4.44315	4.55524	4.31001	4.77145	4.47115	4.48529
ANKHD1	4.89584	5.23524	5.33835	4.85119	5.10094	4.94509	5.14057	5.09423	5.16406	5.38174	5.06121	5.32809	4.87539	4.74137	4.9827	5.04366	4.94161	5.50605	5.11012	5.04831	5.34646	4.46987	5.49859	4.89076	4.70597	4.86235	4.72999	4.93636	5.07362	5.38706	5.22251	5.16994	5.1796	4.64115	5.12333	5.35157	5.35157	4.92899	4.96902	5.14208	5.49236	4.98079	4.56182	5.64046	4.72067	4.96517	4.92872	5.48833	5.17934
ANKHD1-EIF4EBP3	5.53849	5.01875	5.20301	5.27384	5.73507	4.7161	5.53197	4.66882	4.68755	5.37534	5.40054	5.08504	5.25304	4.93461	5.20929	5.11056	5.63658	5.48755	5.00446	5.35909	5.2925	4.89362	5.11705	5.82195	5.2937	5.51417	4.83948	5.37202	5.34485	5.3876	5.01693	4.74367	5.12906	5.95572	5.34139	5.93084	5.29613	5.83864	5.14362	4.59993	5.23968	5.05355	4.6812	4.99137	4.94237	5.93493	4.97499	5.0576	5.38747
ANKIB1	7.10488	7.37774	7.36496	7.92666	7.42494	7.54348	7.55212	7.24883	7.32289	7.52876	7.68133	7.48654	7.32099	7.20797	7.68736	7.52557	7.29727	7.72852	7.39792	7.3731	7.01585	7.19697	7.38305	7.32521	7.46181	7.01768	7.11429	7.3947	7.26486	7.74553	6.90912	6.74795	7.29224	6.90912	7.3269	7.30279	7.70592	6.77789	7.13856	7.84851	7.28556	7.56278	7.40657	6.98295	7.63415	7.09169	7.31434	7.41575	7.18524
ANKK1	4.4546	3.91983	4.17974	4.46951	3.91594	4.38934	4.0899	4.4725	4.08826	4.39053	4.41965	3.52304	3.60174	3.95424	4.49659	3.96696	4.64138	3.85098	4.05883	4.51112	4.00804	4.56901	4.20881	4.64512	3.448	4.42921	4.01159	3.84034	4.66345	4.62324	4.36794	4.49342	4.43158	4.7089	4.03079	3.95244	4.67573	4.32345	4.03203	4.78289	4.45986	3.93627	4.54026	3.77828	4.36369	4.40576	4.11053	3.70523	4.31234
ANKLE1	3.9376	4.36962	4.42322	4.75463	4.11186	4.6952	4.58215	3.96943	4.01371	3.86287	5.02749	4.44278	4.13472	4.40218	4.51086	4.1032	4.71045	4.71737	5.11064	3.93692	4.33974	4.15114	4.47589	4.62557	4.74665	4.17832	4.13637	4.22682	4.40479	4.83386	4.34265	4.51892	4.14074	4.64308	4.59771	4.46405	4.50324	4.06063	4.48378	4.13699	4.12083	4.67908	4.61757	4.67638	4.39603	4.58939	4.53447	4.62604	3.9614
ANKLE2	6.88204	6.53887	6.7198	6.91989	7.43594	6.62081	7.24524	6.8845	6.5526	6.34228	6.48058	6.63722	6.91472	6.90732	6.46192	6.85811	6.97184	6.94249	6.58203	6.7673	6.79128	6.62393	6.85267	6.40778	6.91818	6.81674	6.77522	6.74643	6.90698	6.95223	6.74217	6.60203	7.08124	6.73635	6.50779	6.97829	6.82675	6.77493	6.61672	6.88311	7.01878	6.95838	6.31795	6.76698	6.42723	7.29343	6.60873	6.8356	6.80953
ANKMY1	4.40912	4.17092	4.25575	3.88159	4.17264	3.95797	4.56065	4.82724	4.41877	3.98833	4.06097	4.47386	4.28147	4.44029	4.37355	4.43746	4.55943	4.28394	3.75962	4.34265	3.95755	4.33539	3.88022	4.35696	4.47005	4.2897	4.26904	3.86298	4.46849	4.01062	4.27258	4.1882	4.70513	4.89621	4.39	4.17728	4.31733	4.63033	3.61964	4.26738	4.50698	4.15074	4.55603	4.8479	4.6259	4.28571	4.32701	4.3956	4.26812
ANKMY2	5.77289	6.05195	5.78416	6.30701	5.91609	5.80019	6.07182	6.15225	5.65949	5.73405	5.91305	6.0417	5.68879	5.63658	5.70469	6.06348	5.57064	6.23678	5.8928	5.88668	5.53064	5.68844	6.09454	6.06348	6.22734	5.68212	5.85255	6.40164	6.10008	6.35925	5.94602	5.48528	5.91329	5.92793	5.91836	6.10511	5.93705	5.80644	5.97558	6.01043	5.59838	6.1503	5.75455	5.5018	5.52689	5.94478	5.87848	6.32589	6.11702
ANKRA2	6.62054	7.12914	6.65452	7.12132	7.42477	6.63633	5.95071	6.79742	7.05201	6.83009	7.01492	6.62979	6.78995	7.28657	6.53355	6.87449	6.87543	7.12993	6.65222	6.58983	7.25805	6.92009	7.02282	7.31702	7.11016	6.22871	6.34716	6.89502	6.78135	6.72841	6.93318	6.60838	6.67525	6.07763	6.81383	6.42712	6.8151	6.97819	6.93028	6.59122	6.42664	6.66541	6.65882	6.68733	7.231	6.44922	6.66751	6.76739	6.79051
ANKRD1	5.23914	4.99512	4.51796	4.57593	4.50944	4.62881	4.71815	4.52425	4.86436	4.75166	5.03986	4.27477	4.39207	4.57134	4.97776	5.15726	4.9681	4.08869	4.78578	4.55274	4.78849	4.81288	4.76463	4.89785	4.91564	5.12396	5.11769	4.76615	4.02981	4.42964	4.39444	4.57326	5.23074	5.43434	4.02209	4.61503	4.80904	4.56959	4.85391	4.94495	4.74447	4.26231	4.30532	5.09619	4.88176	4.61679	4.53139	4.64408	4.63523
ANKRD10	6.47507	6.67299	5.97479	6.17846	6.6044	6.40387	6.30084	6.40737	6.37852	6.50434	6.43868	6.5116	6.36947	6.49414	6.41334	6.43852	6.08713	6.73604	6.29744	6.39448	6.12743	6.06412	6.6715	6.56313	6.6735	6.18581	5.4879	6.37699	6.23458	6.3421	6.4854	6.5249	6.20258	6.05191	6.05378	6.39038	6.45493	6.59568	5.96507	5.96563	6.01017	6.11527	5.95562	6.30357	6.73689	6.31567	6.04505	6.31895	6.36392
ANKRD11	6.13781	6.7198	6.28057	6.54395	6.51677	6.50108	6.43207	6.83668	6.54054	6.57093	6.23074	6.48526	6.41422	5.99285	6.46747	6.55196	6.40133	6.58511	6.14428	6.37584	6.42033	6.49324	6.53845	6.86722	6.58234	6.5121	6.6389	6.16441	6.40565	6.17022	6.49571	6.81049	6.29473	6.20507	6.53504	6.6089	6.31697	6.88356	6.41649	6.41067	6.61229	6.1866	6.59711	6.8562	6.61294	6.03449	6.54009	6.59987	6.52771
ANKRD12	7.71564	7.93997	7.66273	8.05655	7.94717	8.02102	8.00003	7.91487	7.67292	8.00269	8.06579	8.08468	8.04342	8.0446	7.99433	7.67426	8.10347	7.85988	7.83116	8.03315	7.88279	8.04126	7.67522	8.05284	8.07235	7.97008	7.66553	7.94313	8.16591	7.93301	7.98753	7.93611	7.89045	7.82687	7.8964	8.31544	8.24099	8.21798	7.59331	7.95511	7.72038	7.75706	7.81796	7.86712	7.78215	7.88579	7.69058	7.9462	8.12196
ANKRD13A	9.85084	9.04993	8.50069	8.65644	9.84946	9.22746	9.26561	9.27106	9.07775	9.21202	9.39688	9.27209	8.40611	9.56725	9.69189	9.61443	9.14371	9.43717	9.11853	8.7309	9.69559	9.31403	9.50568	9.65923	9.17991	9.74952	8.57792	8.84891	8.90658	9.06572	8.83851	9.36024	9.47843	10.0287	9.05423	9.46741	9.3811	10.1542	9.08788	8.84024	9.27002	9.36638	9.51792	9.66044	9.65923	9.19116	9.04993	9.34942	9.53872
ANKRD13B	4.52449	4.64954	4.53403	4.91788	4.38981	4.64045	4.54332	4.51739	4.6336	4.9303	4.55753	4.28662	4.97416	4.60904	4.38901	4.40132	4.40542	4.52438	4.79915	5.01295	4.88861	4.89293	4.75004	4.51754	5.06563	4.67517	3.79001	4.78624	4.73087	4.34057	5.11376	5.01875	4.73269	4.5053	4.25758	4.21013	4.38405	4.75396	4.97794	4.99506	4.90077	4.81407	5.03295	4.26562	4.50482	4.42543	4.74889	4.39447	4.44727
ANKRD13C	5.62035	5.65403	5.72985	5.74084	5.6	5.75915	5.40563	5.64123	5.56134	5.49791	5.73282	5.64652	5.95983	5.85914	5.52586	5.45567	5.20661	5.16075	5.27701	5.37243	5.46647	5.51436	5.37547	5.56188	5.4693	5.37373	5.79201	5.84611	5.91559	5.65056	5.83066	4.37071	5.6693	4.90474	5.72051	5.28439	5.88383	4.92567	5.83774	5.8049	5.04655	5.81079	5.55279	5.08456	5.60462	5.94291	5.34036	5.74147	5.8049
ANKRD13D	4.79487	4.5301	4.57475	4.80343	4.9473	4.98106	4.70238	4.46585	4.65271	4.52877	4.89464	4.32507	4.79884	4.80496	4.81422	4.4801	4.82606	4.83916	4.71662	4.64779	4.84946	4.60197	5.15579	4.69652	4.80965	4.63212	4.41248	4.85695	4.52953	4.62584	4.59598	4.48283	4.6968	4.71447	4.79785	4.95291	4.80144	5.04128	4.82548	5.13654	5.13001	4.79594	4.31669	4.84792	4.55099	4.89171	4.81561	4.69843	4.73201
ANKRD16	5.34696	5.20274	5.0361	5.23045	4.83861	5.03585	5.44831	4.56607	5.3569	5.20283	5.08917	5.20012	5.17979	5.13144	4.82298	4.7389	4.8229	4.998	5.42115	5.19464	4.91634	4.63	4.90593	5.26275	4.95868	5.18794	5.16323	5.02092	5.12525	5.32274	5.07894	4.43356	5.06636	4.99595	5.18427	5.1254	4.70636	5.05906	5.12221	5.06967	5.02618	5.0542	5.34425	4.31459	5.13486	5.39537	5.01046	4.8411	5.11107
ANKRD17	5.77336	6.01378	5.57565	5.86279	5.64448	6.04426	5.8348	6.08178	5.91679	5.96941	6.121	6.08843	6.11408	6.02858	5.73571	5.75742	5.38415	5.76167	5.75957	5.71777	5.73446	5.80555	5.3244	6.17722	5.92546	5.42613	5.28506	5.71674	5.58851	5.91145	5.80468	5.31828	5.88887	5.87203	6.05999	5.72945	6.11488	5.69046	5.68723	5.79376	5.68743	5.90199	5.63244	5.42483	4.8499	5.3136	5.80398	5.91559	5.69609
ANKRD18A	4.63678	4.36624	4.64572	4.35349	4.41545	4.22442	4.47962	4.24206	4.26919	4.32597	4.60378	4.44413	4.36964	4.54691	4.63706	4.42989	4.53364	4.34629	4.16657	4.42092	4.1763	4.58168	4.01958	4.26872	4.353	4.84012	4.19722	4.28313	4.39005	4.90491	4.48291	4.20373	3.9282	4.68896	4.16979	4.52415	4.21113	4.54354	4.29069	4.23482	4.30198	4.48749	4.47687	4.244	4.56526	4.45274	4.33754	4.27487	4.66492
ANKRD18B	4.50452	4.42619	4.58073	4.53753	4.72311	4.37355	4.24624	4.60434	4.51654	4.22218	4.84668	4.56399	4.78666	4.70016	4.21766	4.25437	3.72425	4.39089	4.32178	4.19923	4.63616	4.39349	4.21603	3.99252	4.06527	4.41275	4.30501	4.34428	4.0855	4.00577	4.62736	4.28938	4.37335	3.9328	4.10145	4.59361	3.97633	4.45973	4.02699	4.36632	4.05828	4.32301	4.29662	4.84251	4.31438	4.33588	4.37541	4.68996	4.10518
ANKRD19	3.70081	4.14497	4.03466	4.19797	4.46343	4.11753	4.01696	3.41919	4.30134	4.02439	4.85657	4.36736	4.31579	3.99419	4.51075	4.28272	4.32604	4.19175	4.54838	3.71579	3.85285	4.7252	4.08948	4.05782	3.55549	4.13214	4.02124	4.2019	3.59614	4.16553	4.1517	4.33682	4.14277	4.14636	4.5553	3.68078	4.09087	3.53255	4.51035	4.07451	3.96373	4.18984	4.17804	3.77802	3.42985	4.68974	3.40561	3.67631	4.37753
ANKRD2	4.96052	4.49755	4.23619	4.51254	4.44473	4.40978	4.41601	5.0005	4.24058	4.66311	4.42206	4.91869	4.78368	4.37534	4.90093	4.11481	4.50149	4.49235	4.52605	4.71602	5.23987	4.83093	4.32324	4.65035	4.54657	4.28017	4.30654	3.94537	5.05925	4.55696	4.45164	4.29829	4.03196	4.47304	4.72152	3.78675	4.54844	4.72247	4.54897	4.44104	4.09722	4.62851	4.96205	5.30804	4.99949	4.88278	4.81789	4.7579	4.66533
ANKRD20A1	4.46203	4.77462	4.69203	5.33695	4.43814	4.63698	4.8703	4.70436	4.66863	4.91048	4.74526	4.58452	4.82921	4.96576	5.16819	4.40974	4.67879	5.09773	4.28462	4.8806	4.92898	4.7695	5.03213	5.04796	5.14991	4.89189	4.60761	4.97986	4.32551	4.90269	4.69601	4.964	4.74782	4.22385	4.67436	4.88006	4.90674	4.86833	5.01152	5.06759	4.7744	4.90512	5.11624	5.09856	4.79084	4.87383	4.8519	4.95897	4.9605
ANKRD20A2	4.08015	4.64485	3.74515	4.54864	4.11662	3.89172	4.48624	4.32578	3.8054	3.89144	3.99479	5.0807	4.4495	4.17779	4.11696	3.92834	3.86389	4.26502	3.71549	4.0653	3.78875	3.4519	4.19623	4.8457	4.00276	4.58845	4.35759	4.9844	4.54767	4.08287	4.5231	4.27208	4.53764	4.28871	4.34813	3.64827	4.04312	3.63042	3.85247	4.25648	4.1697	4.88433	4.36936	4.1606	4.41313	3.77932	4.34673	4.28286	4.09836
ANKRD20A3	3.97317	4.14685	4.26636	3.9328	4.30844	3.98378	4.43428	4.5622	4.6335	4.55337	4.66245	4.40014	4.419	4.48224	3.75669	3.74608	4.28452	4.01645	4.30247	4.0062	4.4425	4.40004	4.44561	3.81713	4.59534	4.59928	4.50129	4.33135	4.05719	3.72642	4.34501	4.25727	4.49638	4.51573	4.35369	3.90985	4.23599	4.62178	4.1258	4.15787	3.97111	4.21926	4.26705	4.49286	4.56434	4.38634	4.33268	4.69995	4.18879
ANKRD20A4	4.07516	3.74447	4.6881	4.42188	4.25105	3.7124	4.23485	3.85955	4.56545	4.43646	4.37937	4.58954	4.76815	3.90358	4.59602	3.93138	4.42374	4.51956	4.33925	4.13362	4.53107	4.38146	4.31996	4.35251	4.89708	3.80633	4.993	4.1418	4.52968	3.99723	4.60882	4.64205	5.01394	3.9491	4.05201	4.32409	3.96131	4.54827	4.92639	4.25012	4.4333	4.60273	4.62655	4.29598	4.08134	4.80752	4.17132	4.37346	4.63519
ANKRD20B	3.72167	4.00014	3.89895	4.0674	4.20845	4.09951	4.3144	3.75275	4.02723	4.34223	4.34831	3.92088	4.06028	4.07164	4.039	4.09996	3.90224	4.09814	4.13681	4.03878	4.37467	4.40943	4.43396	4.08842	4.08772	4.34541	4.34069	3.99975	4.07691	4.20953	4.08216	4.10596	4.22796	4.26317	4.086	3.98474	4.32021	4.04873	4.32203	4.735	4.38527	4.32948	3.88731	4.12175	4.04882	3.83919	4.22175	4.10012	4.4055
ANKRD21	5.33007	4.26507	4.30761	4.88203	5.01838	4.29598	4.37739	4.36357	4.48459	4.69799	4.48608	4.70319	4.2784	4.87679	4.7986	4.65035	3.8338	4.40328	4.38022	4.60818	3.83785	4.13397	4.65429	3.99886	4.87245	4.60494	4.65746	4.77592	3.84172	4.52014	4.86129	4.7059	4.61324	4.202	4.65245	4.72632	4.35849	4.5532	4.82154	4.14169	4.36436	4.48493	4.79986	4.37902	4.77135	4.63723	4.80781	4.80225	4.86685
ANKRD22	6.88172	5.59151	6.65566	5.25851	5.81066	5.8222	7.72275	5.90651	5.40389	5.36105	7.38452	6.41063	6.44417	5.79955	5.9942	8.42762	6.1147	5.658	6.92511	7.13128	7.34641	6.73775	6.16121	6.8887	5.67636	8.07066	6.73873	5.58628	5.38073	6.29059	5.24738	7.53298	5.81358	7.99387	5.99247	6.90514	5.87349	7.00688	6.35816	6.75555	7.13362	5.58852	6.58276	7.36132	6.9837	5.77554	7.5005	6.57655	6.04806
ANKRD23	5.17957	5.05653	4.8057	4.78179	5.40599	4.96622	5.13624	5.34347	4.832	4.80209	4.91566	4.89781	4.86212	5.22319	5.19905	5.32931	5.29858	5.06789	5.02458	4.93525	5.56099	5.07163	5.0054	5.38606	4.94764	5.18693	4.9665	5.08895	4.95657	5.04148	4.66398	4.82661	5.07481	5.30619	5.06607	5.44891	4.93268	5.93704	4.93744	5.11998	5.33532	4.84282	4.98531	5.43995	5.47275	4.78677	5.21803	4.93607	4.9023
ANKRD24	4.79992	3.87073	3.87808	3.57758	4.62535	3.90205	4.73212	4.2662	4.25621	4.6035	4.5665	4.49787	4.28119	4.51861	4.33698	4.28387	4.74215	3.84844	4.54968	4.40018	4.81531	4.08825	3.71086	3.98995	4.51903	4.65889	4.06266	4.4961	4.59544	4.70726	4.11527	4.69365	3.99986	4.64473	4.51019	4.65246	4.64088	4.49686	4.29922	4.06188	4.40152	4.29928	4.18169	4.46065	4.53974	4.21779	4.35408	4.5373	4.68815
ANKRD26	4.5144	4.7735	4.80986	5.15933	4.86458	5.02999	4.5071	4.8479	5.3225	5.11611	5.14248	4.66498	4.81436	4.92982	4.52371	4.54483	4.99041	4.72866	5.15726	5.08704	4.62026	4.38942	5.00056	4.81541	5.01035	4.87491	4.57251	5.0278	5.20651	4.65295	5.16186	4.86569	5.10976	4.47038	4.80947	4.70574	5.10338	5.02198	5.33682	5.31321	5.26029	5.23496	5.11174	4.50151	4.43906	4.8776	4.98303	4.84575	5.05335
ANKRD27	5.82378	5.90554	5.29636	5.59033	5.76065	5.72051	5.44687	5.18552	5.4718	5.29113	5.34127	5.86779	5.76966	6.11598	5.84475	5.52907	5.78178	5.37083	6.04786	5.65232	5.90781	5.66305	5.79791	5.57047	5.76339	5.57796	5.7004	5.35933	5.94673	5.4276	5.62076	5.29738	5.37346	4.84019	5.15477	5.89695	4.99859	5.05515	5.07776	5.13771	5.5526	5.44019	5.65635	5.48231	5.16918	5.45616	5.46835	5.75204	5.57924
ANKRD28	5.53485	5.48191	4.97232	5.30378	5.66321	5.42524	5.11548	5.33485	5.38082	5.55542	5.47498	5.53992	5.33384	5.70468	5.22716	5.3405	5.75836	5.55825	5.15506	5.59671	5.25833	4.84161	5.16854	5.48665	5.3175	5.29811	5.22374	5.39284	5.61437	5.27158	5.23266	5.1402	5.22865	5.2899	5.5663	5.42161	5.53486	5.79111	5.56264	5.45125	5.48479	5.41167	5.24667	5.30509	5.72924	5.24333	5.25656	5.45344	5.58094
ANKRD29	4.00995	4.06605	4.29249	3.37545	4.10487	4.32221	4.40765	3.52162	4.54556	4.11843	4.31884	3.9325	4.0628	4.47374	3.73481	4.36325	4.28792	4.61659	4.17824	4.50033	4.15538	4.23384	3.98869	3.85134	4.49617	4.19102	4.23932	4.22764	3.8739	4.49221	4.13735	4.48219	4.24842	3.89205	4.26607	3.82246	4.41459	4.5325	4.10969	4.17311	3.6896	4.32594	3.65839	4.31434	4.21879	4.59606	4.30591	4.33233	3.60244
ANKRD30A	4.37254	4.10929	3.67581	3.39533	3.16954	3.83892	3.81987	4.46399	3.93194	3.39581	4.11339	3.80832	3.66467	3.77638	3.61792	3.95643	4.46791	4.01703	3.76228	4.17182	4.00875	4.07995	3.76254	3.49932	4.46463	3.59222	3.94573	3.76279	3.53724	3.70017	3.8469	3.72386	3.14799	3.52166	4.11741	3.59153	3.92385	3.95984	3.94075	3.85413	3.52026	4.00832	4.19244	3.86153	3.86728	4.15383	3.93935	4.04752	3.91193
ANKRD30B	10.1476	10.0553	10.0933	9.95649	10.4397	9.55384	9.45331	9.67478	10.1672	10.0159	10.118	10.3158	10.4302	10.2219	9.72368	10.2753	10.5792	10.7603	9.68421	9.88828	10.7603	10.1846	10.9981	10.5922	10.0492	10.1995	9.59998	10.9826	9.33924	9.37577	10.7182	10.0427	10.1703	10.4748	9.47621	9.27925	9.88971	10.8459	9.64907	10.0977	10.7744	9.61698	9.30435	9.83712	10.4131	9.67478	9.6441	9.90574	9.88971
ANKRD31	4.37905	4.50901	4.30887	4.38607	4.33477	4.81806	4.58981	4.05325	4.29068	4.66859	4.04326	4.72574	4.237	4.87325	4.47143	4.11678	4.2182	4.30129	4.04903	4.67336	4.40595	4.37997	4.5001	4.35226	4.98519	4.79796	4.68162	4.52371	4.12257	4.6038	4.74822	5.23553	4.85584	4.11186	4.3399	4.74546	4.28379	5.04968	4.20346	4.68446	4.63662	4.73422	4.87421	4.35064	5.23881	4.54342	4.75454	4.95815	4.73289
ANKRD32	5.3098	5.18437	5.08749	5.29654	5.14163	5.18099	5.31652	5.2129	5.37496	5.79508	4.98313	5.2181	5.26172	5.42355	5.65078	5.29214	5.26017	5.63433	5.31808	5.65226	5.68013	5.83459	5.27803	5.45062	5.5735	6.0865	5.02235	5.53461	5.40173	4.95551	5.14779	5.80207	5.0812	4.97489	5.40785	5.2736	5.1916	6.18652	5.23879	5.30653	4.99712	5.09979	5.38233	5.7902	4.84786	5.32739	5.25834	5.01853	5.63462
ANKRD33	7.45294	7.04425	7.63732	6.76264	7.3947	7.49724	6.53887	7.49376	7.24323	7.18524	6.88922	6.90629	7.30877	6.98471	7.54867	7.26206	6.69934	7.01954	7.19347	7.22754	7.60501	7.02901	6.47607	6.86886	6.72587	7.5565	7.49591	6.52955	6.38261	7.29455	6.7334	8.05114	6.98295	8.0386	7.05486	7.42658	6.39781	7.19697	7.42959	6.21094	8.49256	7.1893	7.04785	7.06994	7.1695	7.29727	6.88954	6.49927	6.50141
ANKRD34A	5.21465	4.9609	5.20203	4.62182	5.29942	4.28795	5.23125	5.02731	5.03015	5.20546	4.59057	4.34813	5.16683	5.04195	5.07671	5.15982	5.27496	5.02192	5.13285	5.06853	5.2067	4.44081	4.64404	5.31035	5.16632	5.18765	4.90413	5.21417	5.13406	4.70795	4.88171	5.4055	4.53425	4.38321	5.00727	5.3348	4.79902	4.9737	4.89766	5.00562	5.39123	4.96969	4.32982	4.89014	4.02564	5.01228	5.31297	5.3136	5.04765
ANKRD34B	4.90588	3.92165	4.35553	3.34059	4.06884	4.1357	3.9795	4.63862	3.66145	3.67631	3.87016	4.63489	3.54043	4.48366	4.95896	3.63274	4.4093	4.17564	4.2349	4.14983	4.60289	4.60436	4.3478	4.77565	3.25881	3.40812	3.48552	4.58075	4.23485	4.05925	3.81931	3.85661	3.38855	4.29977	4.4513	4.24549	4.13426	3.90949	3.38805	3.79492	5.39918	3.54375	4.30325	4.38754	4.12123	3.94673	4.29594	3.79224	3.78274
ANKRD34C	4.75095	4.90432	4.41006	4.79217	4.63772	4.49835	4.62745	4.82554	4.08821	4.81288	4.67155	4.76745	4.70673	4.68147	4.757	4.75408	4.6646	4.75961	4.83804	4.52472	4.71846	4.65612	4.90034	4.01736	4.90068	4.9533	4.40781	4.68113	5.13316	4.50004	4.13883	4.47159	4.82137	4.21608	5.08194	5.07027	4.37189	4.23112	4.91684	4.65346	4.74731	4.99506	5.10018	4.70442	5.12525	4.73941	4.72113	5.34437	4.64555
ANKRD35	5.26262	4.97871	5.20683	5.14018	4.95607	5.65982	4.93871	4.97849	5.27557	5.12882	4.96623	5.0418	5.02002	4.94569	5.47785	5.44118	5.22042	4.97051	5.0123	5.31126	4.95361	4.53386	5.68647	4.94951	4.97844	4.70281	5.24973	5.25831	5.15928	5.37576	5.40007	5.6262	5.44132	5.17448	4.89261	5.43469	5.20265	5.50477	5.28863	5.13137	5.15129	5.18459	4.97318	5.14262	5.40387	5.10147	5.20472	5.2141	4.8884
ANKRD36	4.67279	4.85505	4.87119	4.78049	4.6507	4.47823	4.73348	4.64975	4.83557	4.45404	5.10701	4.92665	4.88199	4.81554	4.61084	4.70561	4.8721	5.09458	4.18976	4.54855	4.63269	5.17796	5.35005	4.82248	5.05609	4.73665	4.80835	5.0571	4.40156	4.61554	4.80965	4.45119	4.81378	4.5353	4.89682	4.44455	5.19907	4.75742	4.70447	4.56715	4.09708	4.24343	5.05999	4.55677	4.4424	4.77321	4.09437	4.53506	4.88177
ANKRD36B	5.05268	5.46848	5.46454	5.67138	5.26195	5.52058	4.98985	5.54245	5.22547	4.80495	5.42382	5.5359	5.35103	5.36367	5.18193	5.04929	5.55232	5.83221	5.08738	5.42157	5.66464	5.43404	6.18282	5.83438	5.85406	5.12081	5.8527	5.50217	5.21677	5.55168	5.23074	4.75078	5.50954	5.43961	5.46513	4.62322	5.59176	5.94241	4.81164	5.20447	5.81232	5.48914	5.4676	5.29691	5.98668	5.21938	4.97882	5.27592	5.66511
ANKRD37	5.00393	5.39454	5.32344	5.97632	4.95498	4.55317	5.53869	5.13017	5.15377	5.42789	4.66768	5.50051	5.33527	5.03776	4.95605	5.5123	4.96422	4.66272	5.19373	5.27636	5.17079	4.92182	4.85523	5.03106	4.96629	4.87918	5.29058	5.40823	5.29773	5.43827	5.26051	4.17331	5.20866	4.67034	5.03937	5.16978	5.28361	4.2532	5.49236	5.36446	4.51679	5.47321	4.62018	5.3517	4.19987	5.17765	5.19211	5.6281	4.86932
ANKRD38	4.52662	4.50236	5.1346	4.42732	5.01688	4.70427	4.87208	4.61665	4.91689	4.76466	5.03598	4.88677	4.73607	4.50914	4.59043	5.04412	5.14498	4.75257	5.07168	4.64092	4.53259	4.32725	5.16278	5.34461	4.21555	4.91501	4.9733	4.95589	4.19371	5.05892	4.78648	4.88317	4.78778	5.10475	4.54453	5.0739	5.16732	4.9344	4.85847	5.00757	4.86662	4.4549	4.08925	4.52414	4.64791	4.54395	4.91859	4.58829	4.95381
ANKRD39	5.32894	5.43042	5.64652	5.70018	5.84522	5.56731	5.95293	5.80086	5.45056	6.2291	5.90432	5.84721	5.523	5.77578	5.69648	5.6375	5.55711	6.00911	5.74685	5.40001	5.36632	5.83385	5.77766	5.72394	5.97706	6.17501	5.62665	5.82837	5.50295	5.78765	5.80816	5.25444	5.51731	6.13392	5.93656	5.70267	5.47842	6.21877	5.83457	5.8289	5.88956	6.02427	5.94337	5.72071	5.99895	5.73997	5.65193	6.0417	5.79835
ANKRD40	5.84968	5.95843	5.6579	6.0656	6.33175	5.74324	5.91936	6.36558	5.99606	5.72863	5.89172	6.23454	5.90268	5.89833	5.18362	5.95692	6.15356	6.05924	5.83526	5.79505	5.71405	5.93584	6.19714	6.05219	5.90901	5.74642	6.09615	5.82218	6.18124	6.38496	5.78131	6.49492	6.01536	6.15089	6.05924	5.59676	6.10402	6.14871	5.85726	6.03934	5.93515	5.94818	5.93584	6.06348	6.01657	5.90621	5.48513	6.19929	6.31929
ANKRD41	4.56988	4.30124	4.62493	4.48004	4.48336	4.48347	4.4971	4.67426	4.58761	4.61891	4.51299	4.28913	4.51054	4.48385	4.53497	4.743	4.48374	4.45861	3.87139	4.71537	4.28386	4.62545	4.51046	4.35999	4.42987	4.3036	4.50371	4.25742	4.37241	4.52167	4.59557	4.43695	4.47399	4.40033	4.90129	4.87147	4.95385	4.06929	4.68985	4.22002	4.29049	4.23708	4.41718	4.06727	3.6365	4.49781	4.05366	4.46573	4.502
ANKRD42	3.81898	3.82032	3.99857	3.87787	4.15091	3.78724	3.99529	3.947	4.19695	4.0624	4.18733	3.81514	4.5466	3.81785	3.64952	3.89687	3.78286	4.30573	4.20852	4.12499	4.38218	3.5323	3.97121	3.52709	3.53413	3.90634	4.98348	3.78413	4.38649	3.88421	4.21337	3.85754	4.23873	3.99829	4.31796	4.10792	3.90677	4.27253	4.36903	3.93271	3.69325	3.8763	4.18434	3.67815	3.92824	2.9505	3.66414	3.8746	3.86956
ANKRD43	4.90441	5.02163	4.36258	4.57319	4.57276	5.098	4.50412	4.15377	4.3449	4.42678	4.67584	3.8919	4.41776	4.60018	4.42751	3.8758	4.78903	4.32751	4.4791	4.51028	4.5958	4.71544	4.47447	4.35925	4.65335	3.59699	4.49875	4.34846	4.48442	4.66353	4.7659	4.68978	5.04412	5.16814	4.53746	4.46093	4.75223	4.57311	3.92001	5.00393	5.00886	4.17404	4.3334	4.55355	4.19559	4.97686	4.53225	4.88947	4.995
ANKRD44	5.23283	5.24614	4.84704	4.42128	5.28877	4.7509	5.12863	4.8633	4.91099	4.57674	5.18314	5.14539	5.05747	5.32208	5.08763	4.89502	4.97375	5.50552	4.86912	4.89165	5.33237	4.79405	5.34128	5.46182	5.31789	5.32073	4.57934	5.12212	4.62331	4.5299	4.77659	5.05701	5.23757	5.50774	5.12579	4.48946	5.11072	5.3644	4.87346	5.14201	4.04861	4.78242	4.74472	4.35609	5.38326	4.81032	4.79425	4.40666	4.94834
ANKRD45	4.76134	4.12548	4.66456	4.36107	4.36842	5.15751	4.18063	4.83152	4.4759	4.42636	4.31675	4.42184	4.72286	4.17949	4.25575	4.50376	4.36207	4.70005	4.88048	4.33493	4.65982	4.33286	3.51365	4.46509	4.72032	4.88472	4.61955	4.59789	4.52862	3.65406	4.73339	4.33197	4.52331	4.81833	4.73343	4.35787	4.86972	4.47734	4.41536	4.3727	4.91481	5.01724	4.40822	4.39078	4.10669	4.22151	4.40986	4.53614	4.61559
ANKRD46	5.76988	6.49896	5.92058	6.65316	6.11381	6.09697	6.36964	6.40483	6.27494	6.89522	6.7129	6.35168	6.36964	6.22428	5.86726	5.9902	5.8501	6.25398	6.08916	6.65687	5.53248	5.96422	6.16222	5.93906	6.44773	5.5296	6.59571	6.44867	6.9994	6.24506	6.71803	5.68487	6.18311	4.91689	6.83493	6.19101	6.34141	4.98325	6.2294	6.85195	5.4269	6.37538	6.3523	5.8416	5.80838	6.58607	6.07026	6.33149	6.56853
ANKRD47	4.81958	4.49279	4.82527	4.8707	5.0332	4.83773	4.54735	4.218	5.14645	4.875	4.90781	5.17454	4.76078	4.67228	4.5905	4.47213	4.92515	4.945	4.59916	4.91704	4.58596	4.5532	4.62189	4.83299	4.97477	4.60669	4.58527	4.72896	4.79825	4.91421	3.73538	4.99483	4.75392	4.26375	4.0196	4.21517	4.23059	4.58499	4.16622	4.64691	4.44556	4.68948	4.74765	4.67602	4.18686	4.56327	4.84492	4.63243	5.05536
ANKRD49	7.20722	7.34736	6.84391	7.27501	7.53622	6.73172	7.37074	7.33161	7.17221	7.40828	6.93272	6.95693	7.47053	7.49505	7.32289	7.56542	6.89092	7.27892	7.37438	7.03447	7.4338	7.19416	7.27815	7.53403	7.1733	7.06838	7.18148	7.16602	7.48109	7.18031	7.57262	7.24042	7.32969	7.25529	7.51305	7.36864	7.23224	7.25492	7.08308	6.86193	7.41901	7.26405	7.47221	7.2224	7.26283	6.9666	7.09974	7.39224	7.39754
ANKRD5	4.47464	4.46285	4.79389	3.8939	3.89154	4.39714	4.42874	4.04353	4.57296	4.54711	4.22849	4.52049	4.01666	4.31549	3.99751	4.17542	4.26826	4.1328	4.51802	3.87165	4.72474	4.75839	4.54265	4.27375	4.35171	4.52721	4.53698	4.21312	4.62637	4.943	4.26241	5.05632	4.07243	4.78806	4.82505	4.47356	4.19196	4.46475	4.71629	4.54894	4.82497	4.68424	4.47799	4.70401	3.6677	4.36798	4.5489	4.38942	4.52862
ANKRD50	4.83922	5.0398	5.37835	5.41349	5.38788	5.94768	5.2704	5.32916	5.65074	5.34721	5.47521	5.5155	5.45397	5.28339	5.79119	5.66988	5.17243	5.36116	5.75386	5.42879	5.13292	5.02086	5.49364	5.2326	5.37902	5.13557	4.9406	5.56347	5.35484	6.03237	5.27831	5.8481	5.21068	5.03036	5.65286	5.92916	5.54064	5.8481	5.42187	5.1674	5.48917	5.73593	5.23428	4.47601	4.60843	5.29602	6.13289	5.48201	6.09224
ANKRD52	4.91624	5.10623	5.03738	4.97019	5.49493	5.15086	5.56641	4.5722	5.20173	5.0835	4.87482	4.64135	4.53265	5.17032	4.92288	4.78447	5.25069	4.89756	4.69904	5.08392	4.82185	5.13625	4.76247	4.8824	5.00308	5.17854	4.67038	5.18984	5.339	4.57624	4.78327	4.32942	5.23987	4.93327	5.24238	4.83007	4.76676	4.86472	5.07161	4.95356	5.84234	5.49894	4.65112	4.27917	4.32995	4.75961	3.90122	4.96317	4.74997
ANKRD53	4.89146	4.58207	4.49856	4.60795	4.60094	4.69047	5.20022	5.22747	4.58701	4.7363	5.1471	4.51163	4.65085	4.61118	5.12779	4.44229	4.83067	4.95863	4.64456	5.27419	4.49955	5.05664	4.65162	4.73603	4.97592	4.84475	5.39083	4.98742	4.84622	5.00349	4.68997	5.02594	4.4259	4.35362	4.76534	5.10825	4.78268	4.63084	4.69943	4.71748	4.89475	4.63567	5.21678	4.79739	5.22274	4.62678	4.809	4.74332	4.72747
ANKRD54	5.43712	5.61425	5.49091	5.32056	5.31614	5.44207	5.98032	5.33411	5.42848	5.58668	5.53197	5.46201	5.32214	5.37639	5.52469	5.22997	5.65868	5.32606	5.3748	5.69628	5.10429	5.83435	5.57169	4.72496	5.56854	6.00761	5.95072	6.32124	5.64123	5.7128	5.6351	5.19411	5.25651	4.43409	5.5526	5.19464	5.51763	5.02993	6.08203	5.97882	5.33007	6.16033	5.22058	4.7359	4.77553	5.86095	5.56416	5.61058	5.11791
ANKRD55	5.91329	5.78199	5.32723	5.79139	5.01461	5.96448	5.50444	5.3462	5.76812	5.1789	6.25369	5.68743	6.50554	5.12265	5.57098	5.69405	4.60795	5.77178	5.55943	6.23345	6.45012	5.39097	5.07978	5.9727	5.67928	4.82218	5.61702	5.2914	5.86074	4.85173	6.15767	6.84953	5.56205	5.98369	6.00164	5.52186	5.67628	6.32068	5.7372	5.54539	5.13502	5.60828	5.44236	6.26195	6.01227	5.78416	5.56624	5.58741	5.89327
ANKRD56	4.59065	4.93312	4.26776	4.77365	3.93531	4.85164	4.77604	4.21559	4.42751	4.41851	4.65938	4.9092	4.76009	4.53328	4.50294	4.78578	4.46477	4.54511	4.62335	4.52529	4.56065	4.38043	3.99627	4.17455	4.24137	4.00199	4.59505	4.59643	4.70692	4.61173	4.22897	4.6764	4.57337	4.7623	4.67868	4.44036	4.17439	4.14383	5.03434	4.23774	4.42567	4.69355	4.87524	4.76087	4.18031	5.00903	4.56994	4.39915	5.11122
ANKRD57	5.23036	5.0935	5.48296	5.2732	4.69214	5.72945	5.32166	4.73094	5.45877	5.46032	5.38808	5.12929	5.73507	5.35433	5.06662	5.17979	5.08797	5.26381	5.64652	5.30632	5.27798	4.73803	5.59982	4.53661	5.27527	4.63698	5.2323	5.45877	5.2899	5.66617	5.19364	4.3222	5.31396	4.67486	5.7872	5.04598	5.73914	4.77752	5.57853	5.25662	5.56384	5.49236	5.77266	4.3755	4.99477	5.19565	5.96205	5.05695	5.36446
ANKRD58	4.59878	4.52054	4.8567	4.96165	3.92921	4.65249	4.97183	4.39306	4.76574	4.7343	4.94714	4.93538	4.30184	4.41726	5.22078	4.56389	5.01591	4.98225	4.8039	4.7528	4.50486	4.93786	5.09598	4.62136	4.28105	4.27267	4.09572	4.16628	4.57539	4.75505	5.2576	4.4679	3.78515	3.90023	4.59607	5.06314	4.91838	4.92715	4.68552	4.7212	4.86354	4.62074	4.48651	4.85222	4.84831	4.66871	5.08627	4.76778	5.09959
ANKRD6	4.99973	4.71396	4.65683	4.89095	4.83016	5.10971	4.98176	4.93988	4.83323	5.06388	4.92699	4.88307	4.93701	5.05412	4.97128	4.97534	4.87757	5.27121	4.75361	4.75359	4.81026	5.16492	4.79539	5.27598	4.83169	4.73761	4.97979	4.89409	4.40847	4.38097	5.02669	4.71969	4.75195	5.76804	4.89776	5.25105	5.14787	5.09262	5.0032	4.74122	4.71626	4.64639	4.85221	5.25842	5.42722	4.51329	4.97449	4.96383	5.16632
ANKRD7	4.52986	3.67245	4.7914	4.42588	4.6099	4.24707	4.57003	4.45065	4.55417	4.17695	4.52888	4.4003	4.31659	4.44663	4.78884	4.79426	4.41483	4.49864	4.84282	4.45858	4.07046	4.61374	4.69273	4.68217	4.52895	4.03226	4.41044	4.3483	4.46216	4.57387	4.64835	4.57614	4.55743	4.88556	4.40064	4.62034	4.67936	4.76672	4.43169	4.82689	4.77989	4.58313	4.54877	4.57303	4.28894	4.77042	4.48333	4.52218	4.5044
ANKRD9	7.13865	5.77094	5.61565	5.63925	6.77057	6.1231	5.66324	6.64902	5.56055	6.18516	6.18818	6.05158	5.39276	5.94492	6.19686	5.58942	6.81323	6.29231	6.59883	5.52029	6.23255	6.63778	6.40971	6.43071	6.26598	6.65259	6.83601	5.52383	5.65671	6.21808	6.29501	6.48443	6.47705	7.17441	5.95534	6.56746	7.148	6.41247	5.66979	6.18315	5.87096	6.15753	6.41199	6.53176	6.02009	5.65784	6.5045	6.23056	5.64404
ANKS1A	7.36003	7.10086	7.09707	6.42872	7.05892	7.03876	7.17564	7.31677	7.06	6.84145	7.01039	7.37983	7.07029	6.84291	7.17406	7.3947	6.96338	7.24803	7.11354	6.70006	7.57304	6.95477	7.02823	7.6063	6.95155	7.02598	6.85941	7.08234	6.85873	6.75454	7.00161	8.22567	7.19005	7.89144	6.86747	7.6	6.66765	8.22048	7.18443	7.10897	7.91638	6.98123	7.28443	8.06905	7.85696	6.65218	7.73576	6.97476	7.44663
ANKS1B	4.42276	4.66456	4.63573	4.6176	4.51741	4.58499	4.58679	4.51778	4.6282	4.72609	4.54718	4.68564	3.85863	4.31489	4.66491	4.69118	4.72802	4.42766	4.49595	4.57148	4.64566	4.70181	4.73937	4.71053	4.50209	4.45358	4.45823	4.41543	4.66238	4.66886	4.5722	4.27664	4.48257	4.96519	4.68526	4.92182	4.70104	4.44081	4.52878	4.63421	4.46459	4.55652	4.04652	4.55781	4.46362	4.58804	4.69625	4.62583	4.98389
ANKS3	4.7909	5.18597	5.06212	5.12612	5.26844	4.8911	4.97782	4.93902	5.30429	4.45215	4.96416	4.62916	4.51392	4.84385	5.12906	4.86804	5.50524	5.15019	4.66194	4.89076	4.7096	5.10723	5.06642	4.87325	4.95519	5.11885	5.20329	5.00683	4.95202	5.08105	4.96106	4.8009	5.42321	5.23515	5.02106	4.31762	4.82059	4.43499	5.1616	5.0571	5.23154	5.34914	4.79445	5.20329	5.17561	5.07196	5.44596	5.27593	4.87539
ANKS4B	4.32345	4.71021	5.12779	4.66716	4.75053	3.98323	4.22443	4.31712	4.19895	4.33502	4.8031	4.02883	3.4786	4.644	4.64751	4.1147	4.28848	5.1691	4.62773	4.40773	4.55568	3.80308	3.97051	4.15596	4.0587	5.10773	4.24184	5.09696	4.39194	4.39923	4.72667	4.81898	4.95815	4.14818	4.24009	4.93831	4.74526	4.43027	4.58867	4.11982	5.2845	4.28049	4.45892	4.48597	4.15079	4.54299	5.00208	4.72516	4.44832
ANKS6	3.93549	4.2352	4.07958	3.99351	4.16929	4.23662	4.70131	4.46662	4.50248	3.9726	4.15017	4.33319	4.59264	4.25067	4.87223	3.88159	4.50107	4.10964	4.39294	4.03799	3.35586	3.38395	3.8835	4.08015	4.19144	4.00485	4.46079	4.5905	4.7303	3.95154	4.20341	4.47219	4.37161	4.43981	4.50811	4.41506	3.72593	4.03332	4.54883	4.19432	4.49431	4.22151	4.44434	4.03563	4.91634	4.69803	4.51688	4.71881	3.97535
ANKZF1	5.02106	5.14604	5.14073	5.3107	4.84168	4.49581	4.59383	5.11307	5.41639	5.51946	5.01065	4.93666	5.23458	5.41898	4.87168	5.25876	5.14564	5.34962	4.72697	5.31308	5.15377	5.1476	5.0221	4.35234	4.77914	4.79877	4.99998	5.1664	5.02637	4.9251	5.14369	4.51198	5.24819	4.26428	4.92459	5.23968	4.9725	5.49842	5.04537	5.10236	5.04076	5.19165	5.19296	5.08854	4.65911	5.06475	4.90633	4.78099	5.36564
ANLN	3.91782	4.62078	4.3392	4.20425	3.91922	4.61424	4.08287	4.01062	4.77038	3.67866	4.0822	3.31396	4.06492	4.65671	4.41726	3.9868	4.92352	4.11806	4.38754	3.57484	4.16952	4.76835	3.85985	3.95114	4.30338	5.21076	4.3188	4.50362	4.33385	3.83585	4.5965	5.26457	4.01202	4.03787	4.42504	4.63836	3.89297	4.75818	3.99234	4.01945	4.29408	4.20058	4.09323	4.58455	3.76084	4.44876	4.22522	4.74756	4.40765
ANO1	4.51747	4.51479	4.7657	4.25553	4.49189	4.53172	4.74224	4.12392	3.88391	4.32566	4.57054	4.49171	4.47863	4.44737	4.48299	4.08365	4.27519	4.51973	4.28857	4.29085	4.43823	3.38302	3.90634	3.93201	4.91823	4.75009	4.44101	4.24918	4.08033	4.58307	4.39135	4.31281	4.54701	4.69073	3.89438	4.29474	4.62538	4.06246	4.52738	4.82479	4.37768	4.96826	3.92026	4.17168	4.67462	4.06942	3.99085	4.08281	4.52472
ANO10	5.14669	5.33166	5.16491	5.17233	5.57151	5.71966	5.16397	5.74279	5.28506	5.55675	5.47749	5.50098	5.62359	5.21115	5.59178	5.20111	5.62976	5.46976	5.33232	5.54029	5.67162	4.99775	5.53996	5.19637	4.91574	5.79637	5.72561	5.29014	5.28604	5.29773	5.3869	6.83611	5.77976	6.18805	5.26489	6.37019	5.53801	5.73005	5.45255	5.31626	5.02799	5.30036	5.65266	5.6221	5.24519	5.44431	5.93832	5.98056	5.52335
ANO2	5.21755	4.98158	4.48187	4.73449	4.83791	5.22134	4.36966	5.18894	5.22615	4.68301	4.68502	4.75227	4.51483	4.51444	5.03275	5.24704	4.73708	4.81461	5.08831	5.10214	4.88424	4.89185	5.09773	4.90441	4.64613	4.86264	5.12435	4.60401	5.22134	4.94515	4.70123	4.81592	4.67854	5.34351	4.65266	5.31553	4.70815	4.95381	5.32034	4.8478	5.29716	5.23821	4.70677	4.43203	4.95997	4.21191	4.99294	4.75351	4.57991
ANO3	3.30265	4.04007	3.54143	4.38078	3.57596	4.21854	4.41271	4.27087	4.39	3.95863	3.71131	3.82329	4.37398	3.52222	4.24975	3.92243	4.02321	4.07087	3.30525	4.26188	4.60836	4.02737	4.27222	4.22662	4.24553	3.7801	3.84185	4.34178	3.92997	4.43865	4.37985	4.80255	3.68166	4.17723	4.07061	4.33527	3.59592	4.71992	4.66503	4.39678	4.49789	4.59368	4.63542	4.1192	3.63781	4.15492	4.60219	4.34607	4.61258
ANO4	3.84011	2.86699	4.17404	3.87412	3.50517	4.52577	3.9034	3.69983	3.63995	4.35612	3.65531	3.20781	4.07407	3.54375	3.59308	2.95915	3.99627	3.70857	3.6904	4.03825	3.53801	3.95	3.79371	3.59877	3.81785	4.05583	4.33269	3.44765	4.22379	4.25428	4.02925	3.82101	3.7406	4.12926	3.69022	3.31396	4.41804	3.97749	3.44865	3.51912	4.14751	4.02814	4.42066	3.73306	3.02934	4.41662	3.85661	3.84493	3.23016
ANO5	3.80807	3.71841	4.41415	4.18638	3.50168	4.43752	3.67513	3.66322	4.4988	3.39354	3.86697	3.89438	3.09581	3.75539	4.0237	4.40845	2.62866	3.29316	4.17434	3.50777	4.04014	4.22052	4.05102	3.67397	4.20195	3.52026	3.75854	3.80473	3.71037	3.03101	3.86287	3.87046	3.95822	3.75443	2.96768	3.93952	3.95731	3.99109	4.12123	4.06394	3.8757	4.14185	4.16474	3.77328	4.00206	4.45977	4.22038	4.03918	4.08803
ANO6	8.4946	7.71703	7.64684	7.73921	7.20914	7.97918	7.43294	7.74075	7.41868	7.93244	7.6158	7.80567	7.77579	7.33534	8.0231	7.88632	8.0194	7.86867	8.2376	7.74306	7.83023	8.34582	7.80806	7.53103	7.88731	7.61666	8.0598	7.45167	7.33929	7.8964	7.51691	7.67711	8.20695	8.43797	7.72904	7.9974	8.34159	7.76679	7.48654	7.59017	8.18205	7.58607	7.65337	7.65203	7.98924	7.33009	8.45899	7.55258	7.73383
ANO7	4.63072	4.4911	4.74839	4.12926	4.32978	4.13546	4.60526	4.22297	4.40136	4.33567	4.63727	4.32918	4.79702	3.62471	4.10463	4.73118	4.49868	4.89171	4.92278	4.69927	4.08451	4.60369	4.77994	4.41532	4.67598	4.61229	4.64898	4.79449	4.32669	4.79192	4.66068	4.418	4.02237	3.85031	4.08901	4.45582	4.55515	4.66433	4.33866	4.44853	4.48855	4.26274	4.36993	4.22804	4.53548	4.52577	4.01829	4.07214	4.56392
ANO8	5.14978	5.37902	4.9773	4.95366	5.25135	5.01187	5.24829	4.06635	5.34585	5.16168	5.31757	5.07861	5.11035	5.09555	4.80175	5.06649	4.645	4.71562	5.1882	4.97399	4.75727	5.34048	5.20111	4.01291	5.50719	5.5222	5.46835	5.43255	5.40631	5.35359	4.96755	5.1627	4.85901	4.67847	5.34203	4.53965	5.14329	4.94201	4.64969	4.74933	5.27583	5.04418	4.85404	4.53791	6.09402	5.54557	4.79574	4.9792	5.41467
ANO9	5.1444	4.90834	5.16455	4.98932	5.73849	5.13056	5.11518	4.96761	4.98027	5.24027	5.242	5.09084	4.75041	5.03751	5.10811	5.13469	5.03662	5.21172	5.00903	5.05362	5.3071	5.03149	5.39298	4.52523	5.32356	5.00927	5.02686	4.92982	5.38217	5.24994	5.23287	4.88162	5.35409	4.6959	5.05224	5.10811	5.30929	4.69439	4.99554	4.92366	5.01892	5.33232	5.3244	4.61209	5.66502	5.49594	4.83759	4.71716	4.73498
ANP32A	6.5736	5.86584	5.95522	5.14264	5.53097	5.95843	5.02769	5.91587	5.92916	5.57476	6.00588	6.13339	5.47654	6.12574	6.18311	6.52232	5.78478	5.82933	5.27454	5.76903	6.87634	6.14974	4.93337	6.51095	4.90858	5.25272	5.23902	4.95297	5.22727	5.95798	5.48884	5.7309	5.2769	5.78497	5.02862	6.03812	5.37968	5.88125	5.35229	4.84011	6.12018	5.40673	5.52673	5.59033	5.9388	5.25547	5.24435	4.72578	5.11939
ANP32B	10.825	11.0452	10.6098	11.322	10.7927	11.1254	10.9364	11.1618	11.2871	11.4164	10.8733	11.4102	11.1198	11.0807	11.0538	9.89109	10.9981	10.698	11.306	11.2591	10.4092	11.1226	10.6462	10.6785	11.0644	11.0889	11.1988	11.1305	11.3589	11.5676	11.2311	10.9235	11.0375	10.8388	11.2435	11.136	10.8635	10.0159	10.9311	10.7767	10.5031	11.086	11.4326	10.8363	10.8294	11.3284	11.136	11.5142	11.1588
ANP32C	4.07447	4.56102	4.35902	4.21881	4.2189	4.15307	4.4496	4.28947	4.59235	4.77311	4.46909	4.5205	4.6795	4.32643	4.84549	4.46936	4.24544	4.77575	4.77429	3.94495	3.94796	4.54459	4.44834	4.49149	4.30333	4.38842	4.50619	3.96086	4.33108	4.53158	4.94622	3.89878	4.0552	4.73216	4.08116	4.12713	4.07373	4.84015	4.056	4.32482	4.51589	4.42102	4.13613	3.95454	4.10864	4.44755	4.54504	3.76166	3.7415
ANP32D	4.14534	3.98139	4.71977	4.47766	4.71305	4.3162	4.43397	4.57029	4.64523	4.17547	4.48275	4.71078	4.84969	4.71309	4.79159	4.80141	4.52821	4.30808	4.54436	4.49157	4.40324	3.79798	4.38062	4.26502	4.21634	4.83913	4.47723	4.74933	4.39675	4.19921	4.70616	3.69938	4.0792	4.88048	3.56273	4.40788	4.30752	4.40446	4.60795	3.80622	4.24255	4.68701	4.58204	4.8783	4.69327	4.98885	4.74839	4.74487	4.88048
ANP32E	4.7424	4.82632	4.97943	4.4365	4.4592	4.14469	5.03745	4.48773	4.63139	5.22867	4.11576	4.78582	4.53379	4.82698	4.55415	4.97255	4.66586	5.1068	4.62622	4.85232	4.78982	4.81101	4.50944	4.96579	4.59039	4.72067	4.5749	4.90593	3.94537	3.71535	4.66956	4.69453	5.09237	4.25535	4.53944	4.92343	5.28339	5.53148	4.43343	4.30852	4.55746	4.58592	4.68339	4.60226	4.52492	4.33328	4.57402	4.62516	4.49907
ANPEP	9.57074	7.57034	8.24511	6.98821	9.51677	8.15668	7.68217	8.87131	7.88731	6.65789	7.55212	7.37074	7.25846	8.12588	8.65513	8.86634	9.02381	8.98566	8.82239	7.80129	8.71405	7.53622	7.89045	8.43918	7.35137	9.02571	8.20044	7.26165	7.41117	7.49294	7.92614	9.71451	9.28727	9.59878	7.62121	9.27616	8.25694	8.79301	8.14814	7.76485	9.5314	8.01619	8.28537	8.6281	8.61221	8.47182	9.15799	7.68961	8.56402
ANRIL	5.66483	4.41776	4.84367	4.87747	4.4634	4.9131	4.8002	4.53895	4.47472	4.74134	4.54705	4.37747	4.25207	4.36936	4.92811	4.40694	5.07314	5.01217	4.79659	5.33669	4.97581	4.4892	4.95686	5.16781	4.22277	4.45098	4.63403	4.97064	4.84315	4.81754	4.68936	5.71468	4.5381	5.32286	4.79495	6.19232	4.34403	5.58295	4.97047	4.92935	4.80578	4.8534	4.72164	5.32418	5.25558	5.05918	5.16253	5.7126	5.24006
ANTXR1	4.62677	4.80789	4.4652	4.65207	4.69447	4.64756	4.52282	4.7189	4.72716	4.77356	4.69081	4.37398	4.44147	4.49379	4.91103	4.75019	4.5678	4.43818	4.26026	4.76769	4.64573	4.57644	4.92858	4.82117	4.49253	4.45697	4.55063	4.55985	4.61515	4.59203	4.53655	4.74062	4.62925	4.90146	4.85147	4.79518	4.59939	4.73519	4.68872	4.71017	4.8419	4.56558	4.54812	4.51011	4.60836	4.64252	4.8434	4.45828	4.74327
ANTXR2	9.07125	7.63278	8.26385	7.73092	8.85708	8.70627	8.05224	8.35321	8.43672	8.72606	8.23114	8.50827	8.34637	8.78511	8.83533	8.70267	8.71405	8.7961	8.54904	8.18368	9.18927	8.42307	8.39384	8.93776	8.11186	8.8394	7.88023	8.40676	8.14243	7.86038	8.10292	9.15242	8.71936	9.0024	8.55842	9.12695	8.47388	9.31296	8.40549	8.14575	8.61949	8.15965	9.02381	8.69828	8.71787	8.25638	8.65931	8.37719	8.31667
ANTXRL	4.70947	4.28072	4.33235	4.15356	3.94262	3.97927	4.43675	3.944	4.65136	4.70484	3.86153	4.50889	3.96489	4.26333	4.188	4.88967	4.35218	4.8311	4.73712	4.86268	3.67766	4.37905	4.24636	4.26937	3.70932	4.37059	4.82916	4.69652	4.0487	3.60472	4.77843	4.17129	4.80611	4.48762	4.9319	4.34607	4.48321	4.73441	3.85792	4.04318	4.75013	4.52226	4.50662	3.76254	4.70069	4.30222	5.06046	4.54715	3.99161
ANUBL1	3.8241	4.319	3.72846	4.19936	4.1665	4.21742	3.9345	3.92589	4.0855	4.6874	4.20646	4.43045	3.89447	3.62266	3.78526	4.43241	4.07731	4.18995	4.34554	4.11264	4.45661	3.80106	4.02411	4.43045	4.22614	3.65821	4.35409	4.17465	4.48543	4.51363	3.95747	3.76729	3.42031	3.85629	4.19376	3.95	4.19119	3.69801	4.357	4.03397	3.55935	4.40729	3.80202	3.63197	3.99576	4.15086	4.09186	4.16946	4.56006
ANXA1	10.0144	10.7315	10.6807	9.92402	9.90574	10.9468	10.0273	10.1591	10.2339	10.7182	9.9511	10.6288	10.4556	10.4302	10.8363	10.4225	10.1102	10.6227	10.4517	10.7202	10.1949	10.343	10.5052	9.75517	10.3758	10.4876	10.3702	11.0889	10.3615	10.7504	10.7246	10.8886	10.3998	9.47189	10.6399	11.1762	10.2996	10.7693	10.6311	10.2977	10.7996	10.7025	11.1988	10.0258	10.0242	10.2012	10.8459	10.8832	11.1848
ANXA10	4.29375	4.49455	4.49905	4.35379	4.21478	4.70639	4.23059	4.38258	4.56201	4.59621	4.58896	4.61915	4.29724	4.45159	4.51187	4.72813	5.12488	4.68737	4.79425	4.1926	4.64202	4.86185	4.62154	4.47732	4.98548	4.41884	4.87607	4.85422	3.60791	4.87315	4.92904	4.23765	4.33028	4.76922	4.58818	3.80106	4.49254	4.42308	4.10616	4.55607	5.02099	4.91934	5.11471	4.50856	4.97079	4.70302	4.72582	4.51358	4.27018
ANXA11	6.40751	6.25994	6.61956	6.29378	7.21852	6.63658	6.64487	6.57677	7.0119	6.97544	6.65443	6.38053	6.56613	6.59385	7.27424	6.69971	7.43465	7.12147	6.49775	6.5789	6.97033	6.88277	7.24761	7.54554	6.42401	6.79058	6.32527	6.46726	6.77134	6.28414	6.49367	7.55035	6.99437	7.47426	6.4755	7.12767	6.64079	7.53801	6.57985	6.58019	6.70389	6.85159	7.1034	6.9386	7.0611	6.82496	6.55541	6.57488	6.64742
ANXA13	4.66311	4.26162	3.8365	4.19509	4.30736	3.73466	4.30438	4.03625	4.38698	3.71461	4.08463	4.3059	3.87342	4.21074	4.20876	3.98086	4.47685	3.87137	4.42353	4.22004	4.11965	4.32802	3.6753	4.09323	3.77187	4.32549	4.08771	4.33837	4.04928	4.66826	4.37529	3.8762	4.31703	4.18607	4.69338	4.12433	3.62651	4.36292	3.7802	4.09211	4.05369	4.25526	3.89751	4.13028	4.07831	4.23194	3.76729	4.31329	4.41625
ANXA2	7.82291	8.09798	8.22157	8.79699	6.35198	8.73466	7.3052	7.90713	7.83922	7.94471	7.88579	8.43356	8.2169	7.07939	8.24049	7.97158	7.40577	7.29384	8.18029	8.07517	7.63278	8.66967	7.51897	7.35844	7.67522	7.47261	8.46431	8.1142	7.70916	8.57294	7.58384	7.54692	7.73857	6.83493	8.44989	7.61032	7.99144	7.28799	8.09634	7.84158	8.86139	7.57961	7.77154	6.69184	7.92666	7.32478	8.58132	8.35069	8.12816
ANXA2P1	6.98495	6.74075	6.51557	6.28468	6.04184	6.81594	6.46144	6.06171	5.97678	6.53946	6.64886	6.80493	6.72648	6.16335	6.91235	6.57396	6.26824	6.4176	6.81224	6.60525	6.41164	6.55551	6.23294	5.98202	6.74426	6.18011	6.14207	6.01837	5.94644	6.17395	6.02185	6.09812	5.73243	5.73736	5.89864	6.22959	6.288	5.33849	6.29775	6.16706	6.31002	6.22125	6.36745	5.13156	5.87267	6.13293	6.43773	6.24839	6.35348
ANXA2P2	13.7064	13.4055	13.6058	14.0047	13.8132	13.7984	13.6866	13.6369	13.4194	13.3758	13.4707	13.7265	13.9024	13.571	13.578	13.5418	13.4902	13.7599	13.6528	13.6058	13.772	13.6132	13.6451	13.679	13.772	13.6058	13.5985	13.413	13.1999	13.5846	13.6058	13.7599	13.6961	13.9412	13.6286	13.5113	13.4493	13.7064	13.4902	13.6961	13.8497	13.3622	13.578	13.5113	13.772	13.6866	13.3901	13.7265	13.1999
ANXA2P3	5.38161	4.97019	5.31047	5.17607	4.85856	5.44415	5.03906	4.62622	5.00877	5.04687	5.3975	4.67857	4.77226	4.80344	4.5577	5.24353	4.85146	4.80137	5.58224	5.0582	4.89039	5.12304	4.76242	4.44685	4.84964	4.7519	4.75735	4.79512	4.93998	5.05932	4.80175	4.80603	4.40335	4.45772	4.86481	5.04348	5.18668	5.49076	5.35421	5.01131	5.18749	4.70032	5.40836	4.70013	4.91236	5.19392	5.0424	4.91648	4.95
ANXA3	8.56122	6.13315	6.9293	5.59657	7.26486	7.94571	7.36987	7.6516	6.71549	6.22045	7.11008	7.48024	6.95979	6.63045	8.13915	8.70051	8.2901	7.9061	8.68761	7.36453	8.17146	7.54429	7.17073	8.54558	7.09283	7.07029	5.94818	5.91744	5.46754	5.67688	6.50522	9.59338	7.66791	8.43148	6.23788	9.27304	7.28759	9.81091	6.72877	7.66223	7.57435	6.8065	7.30316	8.94648	8.23229	6.50141	7.81648	7.97684	7.82687
ANXA4	4.64684	4.35303	4.45854	4.93405	4.42605	4.86222	4.33456	4.65838	4.13122	4.03807	4.49816	4.73964	4.91437	4.72148	4.64471	4.8932	4.89819	4.33218	4.48256	4.22858	4.2615	4.93133	4.02397	4.54303	4.57265	4.15119	4.69164	3.99479	4.59566	4.89063	4.15667	4.29196	4.28905	3.8747	4.25625	3.83249	4.64534	3.94391	4.43259	4.06195	4.32038	4.34524	4.27022	4.15141	3.95911	4.10521	4.35515	4.07603	4.29546
ANXA5	9.86346	10.0027	10.7072	9.81493	9.28024	10.5336	9.99508	10.0961	9.71317	10.1735	10.0887	10.251	10.3214	9.7403	10.0011	10.1213	9.77225	9.30101	10.1912	10.2355	9.70436	10.4225	9.83712	9.78872	9.5314	9.7457	10.4801	9.92533	9.50122	10.3122	9.99508	9.97556	9.83564	10.0087	10.3013	10.3032	10.3032	9.43167	9.79415	10.2753	10.7603	9.88828	9.76965	9.72885	10.4092	10.1102	10.5251	10.0933	9.9309
ANXA6	5.81986	6.34576	6.10384	6.35017	5.27033	6.10035	6.20601	6.06257	6.04021	6.19621	6.25024	5.94773	6.14488	6.13535	5.54175	5.77576	5.65759	5.67976	5.89605	6.29515	5.65382	5.88332	5.63898	5.40993	6.29739	6.23505	5.96119	6.24872	6.43455	6.52889	6.47705	5.76127	5.37305	5.02299	5.85706	5.64255	5.61423	5.60844	6.42434	6.31981	5.9653	6.09447	5.93076	5.76796	5.60738	6.70735	6.2354	6.1806	6.45451
ANXA7	6.01573	6.22911	6.65003	6.67239	6.31982	6.79814	6.21697	6.56941	6.44558	6.54783	6.81336	6.57049	6.42235	6.57457	6.19965	6.14037	5.99468	6.176	6.36322	6.47943	6.01263	6.1673	6.12008	6.11699	6.09213	6.05238	6.09628	6.26494	6.34406	6.58348	6.58074	6.54014	6.28354	6.16315	6.75352	6.85291	6.68031	6.13371	6.54543	6.33089	6.53669	6.31383	6.5295	6.46191	6.2664	6.46652	6.47108	6.3848	6.56842
ANXA8	4.6828	4.15176	4.34145	3.91478	4.06129	4.20555	4.43887	3.52832	4.25195	4.43567	4.50681	3.99033	4.8021	4.21118	4.06096	4.31151	4.23707	4.00064	4.33469	4.14856	4.10597	4.37702	4.16219	4.17163	4.52376	4.16064	4.54756	4.28819	4.1514	4.11111	4.08711	4.46397	4.59377	4.16906	3.84463	4.58879	4.11421	4.49688	3.91078	4.56625	4.63547	4.22453	4.75876	4.1302	4.36107	4.31481	4.27293	4.45601	4.38342
ANXA8L1	4.47863	4.1455	4.24701	4.5156	4.47289	3.89219	4.55296	4.50397	4.37859	4.66178	4.36724	4.57689	4.94161	4.05133	4.60611	4.05651	4.5887	4.64096	3.88305	4.25724	4.34652	3.90441	4.32884	4.88538	4.2222	4.27944	4.19921	4.75396	4.53948	4.65897	4.49339	4.00592	4.25059	4.07018	4.17058	4.74157	4.34362	4.09926	4.11656	4.57134	4.61695	4.79151	4.22146	4.52639	3.98613	4.07541	4.30687	4.13483	4.4247
ANXA8L2	3.90032	4.89693	4.4493	4.53826	4.63306	4.2784	4.42451	4.48353	4.1342	5.01309	3.98033	4.87032	4.10642	4.39094	4.34986	4.3621	4.15351	4.79676	3.99269	4.52408	4.78398	4.46597	4.41053	4.69001	4.34469	4.2417	4.33465	4.16946	4.80943	4.40368	4.09468	4.03753	4.30079	4.13177	4.05229	4.60669	4.7841	4.98423	4.51603	4.51747	4.47516	4.58743	3.86246	4.17081	4.05883	4.42555	4.29431	4.65458	4.31377
ANXA9	4.00199	3.86966	3.90193	3.84088	3.45588	3.53413	4.18249	3.53332	4.1022	3.91013	3.77072	3.80334	3.99843	3.59308	3.23319	4.29951	3.92605	4.05693	3.73449	3.69596	3.61522	3.27086	3.90212	3.15354	3.53206	3.31396	4.2184	3.9392	4.12287	4.05971	4.11299	4.10728	3.69436	3.50431	3.5512	4.15634	4.18144	3.78188	3.92634	4.47889	4.45846	3.94598	3.87882	3.69721	3.83239	3.93792	3.6045	3.65266	3.18922
AOAH	8.50827	8.35694	8.80315	8.05501	8.73391	8.7961	7.78872	8.35514	8.57365	8.19333	8.69134	8.33626	8.96604	8.48711	8.52319	8.57567	8.43918	8.09408	8.55478	7.84607	8.58782	8.48778	7.86421	8.62025	8.0892	9.02381	8.52742	8.40482	7.22161	8.53451	7.60277	8.46641	8.6719	8.72606	8.40742	8.56263	8.17733	9.50885	8.03641	8.89394	9.23227	8.47248	8.74618	9.05423	9.31296	8.39444	8.51027	8.71173	8.42698
AOC2	4.39191	4.9341	4.64018	4.69901	4.85928	4.71737	4.44623	4.70943	4.58042	4.73205	4.74077	4.63855	4.90344	5.19101	4.77026	5.10149	5.00296	5.03087	4.93867	5.03585	5.22283	4.9861	4.61361	4.82193	4.98265	4.70882	4.67808	4.75359	4.84155	4.75711	4.42119	5.09299	4.99419	5.34796	4.75944	4.69501	4.80493	5.11092	4.6864	5.00592	4.78714	4.41362	4.98032	4.85955	4.94324	5.11947	4.66661	4.55693	4.86841
AOC3	4.97948	4.98662	4.93184	4.82681	5.05406	4.93353	5.09492	4.87779	4.78497	5.03093	5.08047	5.01162	4.3454	5.46806	4.90824	4.71053	4.51163	4.88203	4.88419	4.66388	5.80353	5.35768	5.09829	4.92556	4.39773	4.42406	5.36577	4.47063	4.89936	4.42836	4.94024	5.41408	5.34646	4.89382	5.1691	5.13642	4.73603	5.13502	5.1556	4.82307	5.05309	4.86059	5.23936	5.0614	4.45811	5.14312	5.06629	4.98867	4.69308
AOF2	6.65687	7.37395	7.05672	7.46539	7.10008	7.02235	7.35377	6.8561	6.96167	6.93688	7.1481	6.98739	6.83803	7.03737	6.72555	6.98047	7.1375	6.67879	6.94562	7.31979	6.39277	7.15452	7.09707	6.68961	7.24084	7.0063	7.4275	7.31523	7.55122	7.05021	7.40577	6.63855	6.85364	5.17765	7.13445	7.07697	7.06694	5.86896	6.82347	7.02564	6.42063	6.94664	7.13445	6.22341	7.20986	7.38431	6.75887	6.99259	6.62685
AOX1	3.46248	4.38105	3.83585	3.67683	3.77702	3.60575	3.32083	4.14395	4.00284	3.86085	4.1376	4.26693	3.34977	4.12867	3.28165	4.20107	4.20962	3.84288	4.23769	3.34437	4.76632	4.13637	3.34837	4.18487	3.24271	4.01645	4.05756	4.62136	3.54348	3.77467	3.72328	4.40417	3.96919	3.60791	3.99117	3.69862	3.13632	3.79188	4.18895	3.87156	4.30455	3.38172	3.71461	3.24037	3.77007	3.4659	4.20336	3.92235	3.44089
AOX2P	4.17506	4.53253	4.83067	4.40494	4.44737	4.62357	3.9552	4.12387	4.29474	4.97352	4.41362	4.37882	3.9366	4.52112	4.70453	4.3148	4.60545	4.88706	3.92851	4.86409	4.96545	4.49671	4.67113	4.53566	4.21347	3.75962	4.14585	4.62619	4.34274	4.13983	5.20847	4.33426	4.64584	4.03576	3.71083	4.93306	4.7003	4.45104	4.26413	4.47166	4.96029	4.25813	4.55239	4.71692	4.86272	5.07349	4.76906	4.64187	4.74822
AP1B1	5.99858	6.09427	6.12802	5.93206	5.82431	6.27605	6.2577	6.01291	6.10032	6.06405	6.05783	6.0739	6.07023	5.65163	6.15409	5.79189	5.97515	5.60442	6.34265	6.05539	5.94997	5.78905	6.16555	5.63926	5.93569	6.33774	6.30698	6.40028	5.96427	6.01207	5.89653	5.39509	6.0721	5.77377	6.39524	6.22583	6.24375	5.95443	6.21667	6.44091	6.39246	6.01996	5.99367	5.65282	5.9366	5.84081	6.00949	6.05682	5.9654
AP1G1	6.84411	6.75839	6.57092	6.94366	7.0823	6.93443	6.87895	6.69848	6.46484	6.51327	7.09977	6.75981	6.73751	6.75975	6.74706	7.35547	7.21054	6.91459	6.79576	6.92215	7.02771	7.03045	7.03743	7.04914	6.81935	7.39108	6.5503	6.89364	6.93506	6.87249	6.76821	6.70365	6.9036	6.81296	6.76571	7.38258	6.74139	7.36508	6.61458	6.93158	7.28084	6.98909	6.79048	7.10068	7.12432	7.01576	6.77446	7.15642	6.85978
AP1G2	6.11289	5.50614	5.71694	5.95939	6.55226	5.663	5.82932	5.3572	5.44576	5.47162	5.97009	5.47188	5.59685	5.57779	5.3901	5.52063	5.83156	5.26851	5.83176	5.6706	5.28403	5.31788	5.69342	5.80148	5.97234	5.56153	5.40357	5.41243	5.53098	5.52802	5.58682	5.80588	5.50211	5.68795	5.30468	5.59877	5.7277	5.80306	5.76346	5.63137	5.83342	5.44015	5.59286	5.73801	5.92661	5.7943	5.36955	5.52911	5.48542
AP1GBP1	4.79935	5.30125	4.77403	5.37692	5.03148	5.03894	4.88488	5.19997	5.14461	5.35335	5.2341	5.10027	4.92333	5.36968	4.87194	5.18697	5.17424	5.19619	5.11667	5.30006	4.9896	4.99126	5.2491	5.11489	5.31338	5.1767	5.07431	5.32965	5.40425	5.02896	5.27193	4.63347	4.82577	4.32428	4.88666	4.60674	4.96497	4.66459	5.29209	5.25647	4.62804	5.05868	4.848	5.05107	4.97414	4.98733	5.0172	4.94901	5.37158
AP1M1	8.78511	8.98476	9.12978	9.11759	8.80863	9.01121	9.34216	8.75136	8.87647	9.06479	9.07857	9.13547	9.34721	8.93155	8.64128	8.90992	8.99452	8.83361	9.05956	9.34018	8.24049	8.99452	8.7836	8.78433	9.21389	9.20993	9.32464	8.9074	9.45222	9.0526	9.14001	9.07505	9.27518	8.57225	9.4031	8.72691	8.7598	8.66313	8.92003	9.10723	9.28533	8.70486	8.884	8.63381	8.85386	9.14285	8.86717	9.00514	8.71405
AP1M2	4.10877	4.13955	4.30079	4.47574	4.3048	4.3944	3.14799	3.94452	4.26922	3.94901	4.07658	4.42987	4.44655	4.21277	4.05883	4.31821	4.31489	4.58999	4.30654	4.11413	4.7487	3.71945	4.54763	3.2141	3.16772	4.42165	4.40474	3.90277	4.07239	4.14812	4.40714	4.43617	4.31826	4.03733	3.61193	4.30578	3.93591	4.01769	4.35292	4.14868	4.03404	3.90754	4.19875	4.00089	3.98002	4.12907	4.44422	4.04685	4.03176
AP1S1	5.75433	5.60236	5.797	6.14581	5.42202	5.98946	5.83042	5.59234	5.43651	5.61367	5.29681	5.67087	5.90928	5.11652	5.82911	5.69284	5.73656	5.66675	5.62737	5.86074	5.48722	5.80733	5.4229	5.34387	5.53315	5.53996	5.62976	5.83042	5.97298	5.84353	5.44004	5.52875	5.62957	5.0523	5.51731	5.83505	5.66949	4.79574	5.64413	5.72497	5.92988	5.72497	5.47688	5.6263	5.54184	5.58185	5.84007	5.85686	5.40153
AP1S2	10.5538	10.5974	10.7812	10.5642	9.38634	10.9503	10.3707	10.4237	10.6464	10.7827	10.5171	10.6698	10.9468	10.3936	10.737	10.6486	10.2871	10.4055	10.8604	10.5954	10.0412	10.3383	10.4688	9.37336	10.3173	9.49739	10.798	10.8925	10.419	11.1156	10.2626	10.3259	10.499	9.83654	10.6972	10.6822	10.8181	9.62905	10.6705	10.606	10.6023	10.7094	10.6484	9.56454	10.6723	10.4685	11.2086	10.3425	10.9602
AP1S3	4.91768	4.519	4.22072	4.71082	4.96783	4.33502	4.76863	4.56402	4.59158	4.49499	5.01928	3.7811	4.85558	4.32905	4.93276	4.94714	4.4495	4.40754	4.28635	4.15098	4.45852	3.48212	4.578	4.77038	4.5815	4.38445	4.0871	4.77417	4.93421	4.55233	4.5373	5.3944	4.6725	4.6477	4.58984	4.40021	4.36749	5.00762	4.74145	4.58761	4.03051	5.09549	4.38855	4.55092	4.59408	4.98462	4.73566	4.9449	4.7372
AP2A1	4.84955	5.26224	4.66845	5.09322	5.30494	5.06094	5.39989	5.91465	5.14073	5.2937	5.31308	5.24869	5.04492	5.4693	5.43362	5.5222	6.62081	5.67162	5.52284	4.97874	5.4399	5.98369	5.1536	5.85751	5.99848	5.67949	5.48314	5.36337	5.05131	5.6746	5.32201	5.61817	5.46048	6.07157	5.36786	5.86968	4.50214	5.36892	5.23634	5.43696	5.08696	5.15461	5.35345	5.26499	5.53632	5.22116	5.02488	5.11205	5.05715
AP2A2	5.52925	5.24932	5.7931	5.46324	6.24309	5.53197	5.73261	5.22827	5.4433	5.76708	5.56173	5.47842	5.34834	5.48607	5.45161	5.57294	5.36337	5.4198	5.3876	5.38513	5.60538	5.1428	5.51313	5.04518	5.19335	5.65018	5.96771	5.38303	5.54257	5.57186	5.69208	4.99968	5.0008	4.71343	5.79119	5.23821	5.11762	5.64598	5.1096	5.31284	4.57119	5.1893	5.40464	5.18589	5.52354	5.70428	5.18074	5.80333	5.4132
AP2B1	6.29719	5.88546	5.56787	5.97808	6.13021	6.02603	6.5044	6.33388	5.61883	5.61386	5.8701	5.38671	5.31938	5.34416	5.97719	5.76717	6.65314	6.00599	6.19696	5.77017	5.54151	6.06795	5.6834	5.84229	6.01712	6.5045	5.46296	5.58065	5.7749	5.72347	5.26339	5.08422	5.33153	6.41943	5.50618	6.1529	5.90304	5.64945	5.57767	6.41794	5.35481	6.09975	5.67396	5.87143	5.60442	6.471	5.91363	6.05679	5.48846
AP2M1	8.47122	8.07804	7.7533	7.77438	8.60271	8.59918	8.31417	8.47917	7.91717	8.28635	8.1055	8.48712	7.93328	8.08563	8.52972	7.7793	9.13012	8.40421	8.39907	7.74908	7.84941	8.57687	7.98932	8.06924	8.29235	8.50561	8.54051	7.98598	7.93452	8.47391	8.20859	8.97884	8.41649	8.85394	8.20221	8.35032	7.98642	7.96928	8.19579	8.17271	7.81668	8.47608	8.56496	8.54972	8.27497	8.38011	8.53959	8.20823	8.20983
AP2S1	10.5	10.3271	10.5132	10.2129	9.94434	10.677	10.1462	10.3618	10.2158	10.3752	10.1757	10.6973	10.2376	10.0628	10.5714	10.1099	10.5575	9.8348	10.693	10.0974	9.9783	10.4736	10.2095	9.8752	10.4393	10.5166	10.5472	10.3037	10.3156	10.5891	10.0962	10.2994	10.2979	10.4078	10.2872	10.3552	10.1128	9.95863	10.2647	10.1336	10.3502	10.4018	10.6217	10.1578	10.3265	10.4066	10.6033	10.4246	10.2741
AP3B1	8.91675	8.71709	8.90518	8.96002	8.88314	8.76607	9.3821	8.59272	8.97085	9.28727	8.61513	8.35379	8.87561	9.21202	8.70415	8.81543	8.67037	8.20882	8.40286	9.28533	9.25008	8.61221	8.94117	9.0508	9.04716	9.18573	8.72467	8.86554	8.86634	9.12695	8.95756	8.81694	8.7811	9.02748	9.08519	9.10824	7.97772	8.4106	8.88314	9.11274	9.51123	8.89484	8.79769	9.09362	8.67343	9.0825	9.03768	9.18468	9.17033
AP3B2	4.96651	3.5443	4.62289	4.17296	4.18422	4.16284	4.31929	4.11368	4.12513	4.60054	4.73241	4.31588	3.97091	4.51999	4.55285	4.21215	4.05355	4.7994	4.32621	3.98431	4.01645	4.43984	4.32371	5.34784	4.80582	4.92309	4.23855	4.53895	4.21955	4.94868	4.51314	4.07018	4.63118	4.37318	4.69751	4.38098	4.59462	4.3419	4.77755	4.09136	4.4535	5.0728	3.98025	4.62267	4.51086	4.72995	4.81093	4.45679	4.83791
AP3D1	6.7129	6.69872	6.58203	6.86083	6.79498	6.68012	6.96167	6.69971	6.81606	6.76264	6.97438	6.88	6.90215	6.55633	6.54593	6.87414	6.92721	6.73233	6.8481	6.61888	6.84322	6.77753	6.65474	6.4522	6.70354	7.07289	6.53143	6.77723	6.69283	6.83427	6.89965	6.69577	6.83118	6.51765	6.53582	6.82766	6.71484	6.64676	6.91506	6.92827	6.83666	6.84042	6.62426	6.39635	6.65918	7.09459	6.69507	6.77197	7.10048
AP3M1	7.03841	6.90663	7.04065	7.22576	6.74318	7.1184	7.29494	7.24279	7.10782	7.25492	7.2224	6.86466	7.08756	6.8481	6.8643	6.89092	6.95838	7.22986	7.08756	6.95768	6.61765	6.78287	6.65249	6.78059	6.94144	7.01585	7.15074	7.20127	7.04674	7.19382	6.84745	6.7856	6.66344	6.85129	7.10524	7.05559	7.19697	6.45747	7.27	7.17957	7.24644	7.33769	7.24761	6.80681	7.04247	7.22791	7.37074	7.46264	7.41243
AP3M2	6.33175	6.04376	6.31229	6.94106	6.49866	6.75249	6.33412	7.04355	6.42248	6.83837	7.46181	6.46497	6.18049	6.15172	6.38407	5.73807	6.89454	6.14202	5.83592	6.85576	6.15516	5.85819	6.53582	5.69873	6.71944	6.34539	6.54688	6.47845	7.13893	6.32361	6.96932	5.48558	6.51032	5.0268	6.64079	6.58801	6.92378	5.51082	6.66176	6.46613	6.2764	6.9313	6.42311	5.67322	6.13558	7.21502	5.77312	6.38321	6.4522
AP3S1	7.56988	7.13335	7.60413	7.03231	6.68012	7.81391	6.85398	7.59331	7.3269	7.34383	6.81163	7.70592	7.23733	7.57983	7.63315	7.46307	6.89627	7.33085	7.58524	7.5394	7.94571	7.70069	7.14774	7.84662	7.10378	6.98156	7.1691	7.50212	7.57349	7.19539	7.63544	8.16191	7.27772	7.63053	7.91173	8.2974	7.31523	7.77203	7.6617	7.65847	8.00003	7.83268	8.11807	8.1887	7.48572	6.87894	7.75939	7.73808	7.96952
AP3S2	4.95739	5.32189	5.69609	5.13183	5.32629	5.43478	5.69809	5.00242	5.13853	5.07321	5.18164	5.48528	5.36708	5.14768	5.46201	5.39816	4.7229	5.27538	4.74582	5.61533	5.17545	5.11562	5.55134	4.90711	5.19018	5.30186	5.48932	5.2618	5.27821	5.54116	5.2231	4.87742	5.28162	4.4836	5.50491	5.46324	5.4324	4.9031	5.7402	5.56049	5.60425	5.60089	4.89264	4.82985	4.87177	5.47025	4.94186	5.2967	5.55279
AP4B1	7.98813	8.35955	7.78455	8.08751	8.61797	7.76962	8.07122	7.87124	7.90155	7.85896	8.33195	7.79401	7.83586	8.09408	7.89344	7.32364	8.13755	8.05605	7.38852	8.01561	7.71329	7.19774	8.35955	7.1614	8.35321	8.31298	7.94876	7.9974	7.88476	7.93772	7.63008	7.71052	8.34891	7.57888	8.15965	7.88681	7.80031	7.68401	7.97972	8.23346	7.96133	8.09352	7.92564	7.37438	7.85737	7.71703	7.69338	8.15965	7.77679
AP4E1	6.53204	6.57921	6.51248	6.58267	6.63184	6.87028	6.75152	6.14471	6.60236	6.39277	6.21042	6.69248	6.3584	6.36667	6.47118	6.26969	6.05974	6.13183	6.62235	6.57064	6.07578	6.67457	6.17475	6.65658	6.63211	6.45188	6.80024	6.7054	6.79787	6.50977	6.65345	6.30506	6.16543	6.35168	6.62495	6.56106	6.68603	5.90133	6.72717	6.53611	6.49055	6.55475	5.8869	6.68637	6.60203	6.35752	6.45954	6.57126	6.41035
AP4M1	4.17637	4.77802	4.35247	4.42892	4.05463	3.96746	4.41138	4.39462	4.55459	4.32485	4.15701	4.47388	4.55749	4.12039	4.55466	4.51229	4.50378	4.7651	4.24879	4.24407	3.83574	4.65542	4.70673	4.19149	4.85962	4.08244	4.8668	4.79404	4.16431	5.02038	4.32009	4.05604	4.00206	4.46365	3.83423	4.45347	4.43759	4.41757	4.75855	4.96382	3.88246	4.22181	4.19317	4.28562	3.98666	4.52484	3.8316	4.38122	4.19301
AP4S1	4.66549	4.63389	5.02905	5.21912	5.16789	4.6945	4.97047	5.14654	4.70181	4.51594	4.24764	4.60985	5.0182	4.0216	4.38507	4.83157	5.13821	4.52354	3.76889	4.9338	5.2732	4.85076	5.04157	4.94763	4.5062	4.556	4.95393	4.21937	4.85501	5.13564	4.15456	3.84493	4.72194	4.97036	4.62134	4.76914	5.09357	4.03051	4.63574	4.8602	5.48201	4.82763	4.48177	4.29134	4.85081	4.7091	4.5648	4.33732	4.94285
APAF1	7.32881	6.69232	6.87512	6.25314	6.94244	6.53474	6.61698	6.43081	6.69704	6.29815	6.90909	6.448	6.66761	7.16231	7.47317	6.8808	6.88783	6.87756	6.5896	6.56171	7.52925	6.84214	6.51404	7.23132	6.42373	7.03401	6.46408	6.5415	6.47918	6.21036	6.44581	7.44023	7.05788	7.64309	6.66477	7.06267	7.06456	7.6153	6.65192	6.86478	7.48059	6.5545	6.52922	7.22372	7.06975	6.59409	6.82255	6.39735	7.02394
APBA1	4.2773	4.32216	3.89082	4.08449	4.12553	4.31218	4.24902	4.33893	3.96293	4.38924	4.48698	3.98052	4.04816	4.09155	3.93108	3.89037	4.50215	4.15085	4.44269	3.5288	4.8012	4.06931	3.85574	4.18929	4.12233	4.38107	4.31597	3.95561	4.3102	3.94977	4.17677	4.21762	4.3724	4.69127	4.19929	4.06649	3.78764	4.60444	3.92019	3.9885	4.16635	3.90813	3.81361	4.22823	4.42064	3.80422	3.99323	3.99784	4.68122
APBA2	4.71866	4.9709	3.95349	4.58848	4.91754	4.01151	5.47432	4.68473	4.59875	4.55533	4.62234	4.5346	4.66986	4.75727	3.74903	4.93184	4.46845	3.97717	4.47087	4.96009	4.7485	4.86636	4.34407	4.66186	5.28844	4.47663	4.83248	5.01473	5.0679	4.33849	4.71929	4.20346	4.39226	4.13199	4.93295	4.89362	4.13351	4.16881	4.56165	4.81584	4.58343	3.91489	3.96545	4.27046	4.5869	4.87301	4.25086	4.51382	4.6751
APBA2BP	4.21467	4.35592	4.75325	4.47233	4.34817	4.44272	4.07985	4.58598	4.21321	4.36589	3.71702	4.39406	4.28885	4.39498	4.14569	4.13862	4.2955	4.58021	4.64397	4.10756	4.1384	4.46635	4.27255	4.32938	4.31325	4.59693	4.49923	4.54879	4.60747	4.28263	4.16588	4.34833	4.74183	4.46816	4.48288	4.42307	4.58043	4.35592	4.51027	4.28672	4.67193	4.62766	4.39403	4.20714	4.41628	4.45312	4.14202	4.25952	4.54448
APBA3	7.48534	7.40451	7.67335	8.0258	8.06529	7.80614	7.54952	7.82087	7.53671	7.64455	7.93671	7.56816	7.07254	7.65021	7.21936	7.34165	7.80282	7.59412	7.74172	7.35264	7.6094	7.55035	7.71945	6.73864	7.53313	8.14875	7.6943	7.57034	7.64739	7.60812	7.33851	7.47183	7.62834	7.71752	7.64223	7.42877	7.6809	7.33851	7.56988	7.60982	7.38887	7.60458	7.49551	7.61712	7.92721	7.63687	7.68355	7.63315	7.31523
APBB1	3.83402	4.3619	4.58314	4.3893	4.68249	4.11576	4.707	4.47479	4.48558	4.59206	4.78103	4.25553	4.12251	4.53406	4.51354	4.8286	4.4773	4.49281	4.13535	4.39283	4.62924	4.26279	4.06446	4.51999	4.62663	4.33447	4.52056	4.38888	4.51956	3.99085	4.82523	4.55147	4.43005	4.46849	4.54505	4.32839	4.95706	4.3283	4.69947	4.2021	4.47589	4.50853	4.08728	4.04936	4.73083	4.47553	4.11595	4.34834	4.24517
APBB1IP	9.98283	9.37037	9.42851	9.05512	10.0933	9.80404	9.74952	9.895	9.40837	9.18573	9.26346	9.20788	9.20197	9.48988	10.1246	9.6121	9.79269	9.98891	10.1816	9.14951	9.9843	9.6011	9.59766	10.2595	9.35585	10.2527	9.24594	9.02932	9.27002	9.01922	9.39154	9.71717	9.73899	9.88277	9.11759	9.92663	9.56589	10.7182	9.38624	9.45331	10.2066	9.36741	9.2265	10.2805	10.2253	9.52242	9.74952	9.44863	10.1526
APBB2	4.16545	4.2107	3.58672	4.19493	4.50571	4.57212	4.24911	4.45141	4.03326	4.30851	3.9135	3.67972	4.2942	4.50993	4.29377	4.05267	4.18568	3.98689	4.35854	3.90747	4.54603	4.35245	3.67038	4.11313	3.93865	4.54373	3.5367	4.17807	4.27978	4.24789	4.09794	3.8861	3.56024	4.24215	4.08609	4.51435	4.19985	3.83991	4.47408	4.39525	4.3138	4.07314	4.07929	4.25094	4.20404	3.95391	4.13293	4.05711	3.57007
APBB3	7.77908	7.41824	7.56324	7.68926	8.46935	7.75771	7.47981	7.40692	7.77038	7.25991	7.6052	7.72163	7.13162	8.39487	7.97113	7.62061	8.34736	7.9414	7.13015	7.3373	8.50903	7.2522	7.78998	7.43856	7.49062	7.38432	7.47965	7.4646	7.48683	7.28009	7.45523	7.87382	8.24276	8.82566	7.65827	7.5022	8.06723	8.09545	7.55254	6.71172	8.25809	7.45087	7.60365	7.36014	8.32189	7.76647	7.36254	7.02149	7.78588
APC	5.13651	4.75505	4.61695	4.82907	5.23871	4.55064	4.72035	4.74669	4.97635	4.63812	4.81781	4.43938	4.60889	4.41914	4.62854	4.87885	5.10577	5.08214	4.79437	4.54611	4.94237	4.34503	4.56364	4.71339	4.38461	4.51185	5.18155	4.3151	4.85683	4.65915	4.51198	4.90752	4.65991	4.62809	4.44664	4.94611	4.85209	4.8861	4.99323	4.80768	5.03351	4.69667	4.33853	4.2107	5.06649	5.32929	4.80007	4.71029	5.03796
APC2	3.79431	4.41423	4.07834	3.44695	3.93514	3.63625	4.38512	4.14361	3.96315	4.09455	4.35275	3.9798	3.94641	4.18006	4.51141	4.26781	4.11926	2.68267	3.86419	3.85503	3.54348	4.4568	3.65588	4.20881	3.44865	3.89044	3.75677	3.94332	4.84106	3.72874	3.92252	3.76266	3.76966	4.33489	3.7792	4.27262	3.68196	3.98749	3.08239	3.83292	3.93717	3.95082	4.03945	3.61792	3.85043	3.6811	4.27776	4.37152	3.68578
APCDD1	4.78139	4.46438	4.06654	4.79723	4.95111	5.04157	5.13502	4.09517	4.1468	5.07533	5.04157	4.47108	4.95524	4.89545	4.61398	3.69484	5.3462	4.83287	4.50856	4.94885	4.96687	4.23686	5.18758	4.82325	4.49129	4.91432	4.93926	5.15616	4.69675	4.56541	5.02899	4.62219	4.4397	5.09467	4.74562	4.65208	4.96123	4.51296	5.17684	4.45465	4.56856	5.32687	4.94186	4.86606	5.57222	4.62051	4.67714	4.27424	4.41674
APCDD1L	4.02973	3.91674	4.22926	4.56916	4.6623	4.58961	4.16628	4.91062	4.22288	4.33665	4.2683	4.41236	4.69198	4.25401	4.03891	4.62751	4.51128	4.61962	4.75261	4.05416	4.17907	4.32968	4.6462	4.29907	4.79106	4.40908	4.02714	4.66986	4.6188	4.32396	4.72775	4.92439	4.31678	5.06342	4.27253	3.50666	4.12135	4.26676	4.61754	4.60404	4.55215	3.67766	4.09353	4.12467	4.47248	4.6095	4.58068	4.66154	4.14011
APCS	3.98056	3.77174	4.33173	4.93322	5.02631	4.75045	4.57912	4.7963	4.48545	4.25585	4.8144	4.18397	4.29621	3.88944	4.49934	4.35392	4.65151	4.39471	4.19561	5.0368	4.70461	4.63096	3.9699	4.31364	4.60436	4.42644	4.47875	4.79525	4.05903	4.98955	4.56998	4.64184	4.65598	4.5401	4.23648	4.52481	4.05982	4.64799	4.43174	3.97275	4.55957	4.3417	4.39329	4.11831	4.77204	4.39919	4.56879	4.36423	4.24778
APEG1	5.13526	5.29885	4.62335	5.08548	5.42819	4.77588	5.16446	4.67474	5.43285	4.24422	4.96165	5.05243	5.38246	5.11791	4.70177	5.20519	4.48966	4.54777	4.53388	4.57948	4.79164	5.24488	4.81758	4.9474	4.50922	5.01965	5.13316	4.95095	5.01892	4.56422	4.81478	4.73953	5.21784	5.10782	5.22505	4.66194	4.57391	5.73218	4.80484	5.27169	4.66079	5.07189	5.07308	4.91417	5.00927	5.26586	5.37701	4.92433	4.81284
APEH	7.89144	8.2169	8.3296	8.35955	8.57225	8.24932	8.66235	8.14691	8.37781	8.34453	8.28002	8.366	8.19104	7.89584	7.93079	7.93301	8.03615	8.10347	8.09028	8.23056	7.75939	8.20937	8.21166	7.8401	8.40286	8.62951	8.6309	8.74462	8.57225	8.59714	8.30636	7.97772	8.20522	7.7725	8.46713	8.11241	8.35642	7.56988	8.5317	8.08867	8.06852	8.73466	8.20522	7.98277	7.91689	8.61949	8.17499	8.36271	8.43282
APEX1	8.16432	8.92484	8.93799	9.20672	8.32847	8.59288	9.34583	8.76703	9.13828	9.26948	8.93535	9.02395	8.88308	8.99962	8.31913	8.16794	8.1564	8.51901	8.45074	9.22473	7.85987	8.44409	8.48375	8.12003	8.6847	8.16223	9.30444	9.0073	9.73485	8.84605	9.40361	8.32791	8.44872	6.91434	8.96574	8.5605	8.50947	7.24367	9.06134	8.81632	7.64195	8.96944	8.9843	8.26194	8.29719	9.2115	8.62831	8.6016	9.04845
APEX2	6.47395	6.737	6.62585	6.7054	6.34661	6.79787	6.80953	6.42216	6.30391	6.55197	6.6834	6.74795	6.44926	6.28556	6.49684	6.5645	6.15569	6.37076	6.36729	6.35135	6.48028	6.53019	6.53547	5.91961	6.78351	6.98511	6.92588	6.5736	6.51706	6.45778	6.73233	6.42156	6.67815	6.46814	6.6186	6.51339	6.2025	5.96748	6.62887	6.69087	6.30479	6.42785	6.61608	6.02984	6.27883	6.64986	6.53267	6.83154	6.33446
APH1A	6.90622	6.70904	6.86877	6.7624	7.15689	6.80663	6.85529	6.97154	6.80421	6.80106	6.80705	6.67124	6.70976	6.81391	6.78702	6.82806	6.52599	6.63294	7.02313	6.96349	6.88971	6.89611	6.87252	6.64963	6.62863	6.86109	6.60374	6.47002	7.02805	6.79098	6.82142	6.50567	6.67552	6.6388	6.85461	6.68646	6.66902	6.17525	6.6597	6.74093	6.7283	6.64728	6.60501	6.66826	6.21798	7.00687	7.18021	6.67453	6.70992
APH1B	7.36705	6.91543	6.93688	6.62921	6.99792	7.22986	6.68503	7.16445	6.98189	6.77493	6.7856	7.39996	7.08386	7.37734	7.14388	7.71006	7.28481	6.95727	7.36782	6.70039	7.5708	7.54692	6.87697	7.88279	6.80919	7.43338	6.80097	6.71643	7.28674	7.25161	6.96449	8.099	7.05306	7.74033	6.87103	7.72712	7.0115	8.49801	7.41117	6.80616	7.36369	7.11914	7.27079	8.24441	7.83268	6.78257	7.55212	6.79787	7.01296
API5	7.6988	7.99843	7.59289	7.96228	7.37112	7.17294	7.71234	7.96019	7.45682	8.07122	7.90406	7.45637	8.30279	7.36413	7.32969	7.55393	7.69968	7.84403	7.82239	8.12972	6.98934	7.34084	7.47892	7.39508	7.95298	7.74306	7.38852	8.38889	8.66677	8.14076	7.78547	7.3588	7.65801	6.71382	7.87276	7.75227	7.40037	6.74892	7.92129	8.28002	7.34818	8.02253	7.77781	7.04317	6.92166	8.0139	7.86919	8.28171	8.54619
APIP	6.02599	6.83057	6.76804	6.89765	6.06242	6.51283	5.9876	5.62315	6.58502	6.85141	6.38253	6.46179	6.71818	6.3601	6.61595	6.25725	5.99706	6.00661	6.50518	7.01853	6.29406	6.25588	5.95775	5.73519	6.2077	5.7216	6.75224	6.50121	6.81337	6.51579	6.90168	6.17762	6.22316	5.03446	6.77749	6.37729	6.763	5.86859	6.72917	6.11442	6.23919	6.50064	6.51672	5.79851	6.2546	6.09467	6.51197	6.33948	6.35177
APITD1	4.01764	4.77764	4.35232	4.80594	4.36676	4.47309	4.24803	4.42078	4.50216	4.92199	4.06003	4.73753	5.00414	4.84954	4.61179	4.38656	4.34974	4.57247	4.918	5.0572	4.26847	4.86708	4.57325	4.12562	4.64028	4.76025	4.4959	4.87876	5.14285	4.42444	5.06225	4.85925	4.48064	4.74098	4.78694	4.6877	4.83353	4.5369	4.70921	4.66599	4.46514	4.34781	4.5997	4.33595	4.23267	4.17958	4.53533	4.50584	4.51404
APLF	4.78805	4.90635	4.7542	4.68123	4.89331	4.87302	4.35253	4.60302	4.36997	4.37139	4.22252	4.26684	4.81692	4.55971	4.62835	5.16142	4.83897	4.53173	4.58294	4.29461	4.55537	4.09011	4.50162	4.66747	4.596	4.42655	4.47783	4.55264	4.33337	4.68946	4.12945	4.77569	4.79102	4.12124	4.80607	4.31387	4.27034	4.52605	4.72616	4.61251	4.46864	4.56613	4.43317	4.67529	4.89101	4.5787	4.39568	4.58948	4.19193
APLN	4.82641	4.42975	4.54398	4.67482	4.77266	4.79994	5.00744	4.7918	4.96361	4.90461	4.48169	4.62196	5.54274	4.19732	4.77229	4.8055	4.50083	4.94357	4.19129	4.50853	4.6077	4.54548	4.40376	5.1576	4.55992	4.67627	5.13658	4.58444	4.88012	4.15892	4.69598	4.81461	3.88694	5.12312	5.0759	4.47958	4.52417	4.46673	5.17862	5.10358	4.37169	4.7281	3.97794	4.12524	4.80353	4.70517	4.80875	4.44368	4.70306
APLNR	3.90798	4.54292	4.19422	4.73811	4.11464	4.72984	4.2986	4.39361	4.8167	4.16156	4.23142	4.06985	3.82787	4.49641	4.80074	3.88235	3.82952	4.36636	2.96768	4.993	4.54368	4.12926	4.55271	5.60886	4.5329	4.56778	4.47506	4.51193	4.04118	4.11175	4.63033	4.83965	4.1952	4.84692	3.17328	4.54345	4.48057	4.70009	4.49579	4.69179	4.42636	4.18413	5.14023	4.26162	4.09795	3.77146	3.98855	4.79834	4.6615
APLP1	4.18271	4.54445	4.45477	4.24614	4.5845	4.52756	4.8218	4.6621	4.46073	4.8527	4.14581	4.31581	4.67421	4.41743	4.36222	4.79499	4.75268	4.68477	4.47263	4.4107	5.01836	4.58622	4.68746	4.50296	4.62735	4.85491	4.86405	4.09764	4.63625	4.667	4.61214	4.61252	4.59377	4.77774	4.68064	4.51036	4.37339	4.59438	4.28596	4.49136	4.46949	4.56829	4.87265	4.3311	4.53085	4.78391	4.89621	4.26045	4.60282
APLP2	7.32298	6.57745	7.06012	6.63687	6.42761	7.04546	7.24711	6.74372	6.57256	6.78264	6.65316	6.71578	6.93978	6.5728	6.97771	7.12293	6.91881	6.76551	6.89705	6.84139	7.11552	6.70067	6.46113	6.45843	6.44248	7.06766	6.97929	6.45608	6.15909	6.93875	6.19651	6.50196	6.29776	6.95169	6.75626	7.00383	6.47159	6.50549	6.70661	6.80886	7.38023	6.92477	6.20794	6.50498	6.74641	7.07366	6.95169	6.3248	6.50142
APM-1	4.50015	4.22384	4.8625	4.52268	4.42543	4.6615	5.14256	4.90781	4.37764	4.39279	4.55649	4.319	3.96746	3.71148	4.8076	4.27208	4.27605	4.74394	5.04751	4.61789	4.54151	4.20346	4.90138	4.71037	3.71226	4.60629	4.05274	4.3646	4.56026	4.13409	4.82546	4.41229	4.88076	4.58055	4.26575	4.40191	4.23029	4.21902	2.91057	3.90959	3.57734	4.24456	4.43974	4.18444	3.31058	4.26479	4.39908	4.53611	4.98926
APOA1	4.36703	4.82837	4.2737	4.70898	5.24006	4.07478	4.76879	4.79873	4.92684	4.49945	4.62486	4.36468	4.75375	4.52432	4.86107	4.72908	5.06226	4.89814	4.93076	4.2794	4.69482	4.58362	4.19716	4.83296	4.46757	4.54332	4.29136	4.75974	4.77681	4.89171	4.45173	4.23565	4.9319	5.0864	4.75359	5.12882	4.78887	4.37627	4.57054	5.06259	4.45119	4.78866	4.98817	4.51463	4.84977	5.09541	4.67295	5.14899	4.58056
APOA1BP	6.70806	6.98156	7.1404	7.43338	6.72308	7.07102	7.33292	7.14609	7.29925	7.47935	6.86707	7.0633	7.39508	7.04285	6.80819	6.60302	6.40279	6.75249	6.48797	7.1931	6.26639	6.93033	6.78192	6.2213	7.14575	7.16066	6.87277	7.0286	7.40119	7.21061	7.44788	6.49152	6.42063	5.79332	7.28946	7.03083	6.6414	5.15477	7.10897	7.30916	6.90979	6.99437	7.02971	5.92366	6.08589	7.3183	7.00451	7.33494	6.75987
APOA2	4.64004	4.61021	4.17364	4.10558	4.20601	4.02814	4.6242	4.602	4.21975	3.64204	4.50765	4.26129	4.10582	4.77665	4.27074	4.48054	4.57394	4.51518	4.07321	4.76819	4.18083	4.4278	4.94363	4.1832	5.20103	4.91798	4.62604	3.9459	4.29994	4.48258	4.59192	4.78569	4.20671	4.91241	4.19083	4.34249	3.88935	4.10865	4.40811	4.59882	4.6252	4.76603	4.54056	4.24636	4.24932	4.78209	4.3875	4.15585	4.88012
APOA4	4.29228	4.50141	5.26964	4.71547	3.99935	4.75582	4.603	3.99289	4.45825	4.35425	5.12472	4.31356	4.59439	4.11408	4.15816	4.09372	4.33439	4.74276	4.23044	4.23554	4.86396	4.08213	3.74294	4.98291	3.42513	3.59504	4.36676	4.38547	3.38349	4.16634	4.24095	4.41189	3.9827	4.68567	4.1826	4.45989	4.42829	4.24208	4.26371	4.54787	4.45692	4.03733	4.2663	4.48346	4.41369	3.98168	4.23535	4.42004	4.83244
APOA5	4.34726	3.98483	5.15511	4.54948	4.45747	3.94452	4.43374	4.33627	4.24133	4.47855	4.45948	4.22205	4.28553	4.44578	3.60966	5.0218	4.84804	4.26147	4.86029	4.62586	4.58862	5.09746	4.59214	3.82537	4.53391	3.91102	4.32128	4.84505	4.86972	4.78927	4.44489	4.47466	4.42054	4.99818	4.3929	3.73417	3.88916	4.71949	3.54457	4.37161	4.16752	4.23686	4.88605	4.70689	4.44944	4.79217	5.06535	4.472	4.59039
APOB	4.45249	3.89018	3.63	4.10438	4.31733	4.18083	3.9792	4.56624	3.65911	4.34207	4.22502	3.443	4.03382	4.05576	3.70131	4.08172	3.64662	4.61578	3.38172	4.19559	4.35496	4.53237	4.28232	3.83304	3.39257	3.91665	4.12578	3.26688	4.37743	4.16821	4.60412	3.66949	4.44122	3.94057	3.89939	4.14163	3.86526	4.25544	4.07572	3.55935	4.20301	3.62471	4.06162	3.23237	4.05268	4.27862	4.24729	3.62771	4.08244
APOB48R	7.22754	6.46013	7.1893	6.56206	7.53052	6.79996	6.82735	6.42901	6.73864	6.24844	6.40134	6.34228	6.57579	6.77553	7.16066	7.62078	6.66372	6.92893	6.43804	7.27346	7.77203	6.44194	6.22621	7.00299	6.40697	7.37902	6.56233	6.61701	6.28668	6.41939	6.33293	7.22576	6.78755	8.45899	6.89891	6.85941	6.40192	8.25348	6.62619	6.54722	8.10549	6.88954	6.33582	6.77588	7.44227	7.19117	7.10265	5.84633	6.57159
APOBEC1	4.53681	3.84161	4.58516	4.03664	4.46331	4.43606	4.43801	4.195	4.31128	3.69212	4.46991	4.53406	4.35861	4.65773	3.98833	4.58502	3.75609	4.48555	4.1642	4.10723	4.61531	4.0132	3.83195	4.17969	4.3312	4.30057	4.25667	3.80117	4.20553	4.72641	4.53588	4.46835	4.39155	4.34127	4.29785	4.30062	4.22033	4.28443	4.59942	3.97942	4.41555	3.65821	4.25696	4.54962	4.60211	4.41298	3.89333	4.52009	4.62435
APOBEC2	2.94088	4.03645	3.69212	3.38172	3.05919	4.04936	3.65716	2.56246	4.35856	3.87441	3.72694	4.44016	3.84523	4.02875	4.03592	3.63763	3.46551	4.07812	3.33471	3.3473	3.85031	4.11908	3.9214	4.40264	4.17542	3.6275	3.87263	4.13085	4.06195	4.08912	3.99486	4.34834	3.87206	3.89278	3.91227	3.80166	4.13085	4.01931	4.02672	3.16864	3.91782	4.00936	4.14102	3.65947	3.98107	4.21105	4.16381	3.60385	4.03431
APOBEC3A	5.65286	5.71364	5.17765	4.90246	4.86654	5.46371	5.19437	5.34179	5.55346	5.4345	4.81085	5.63297	5.5447	5.42439	5.61834	5.438	5.1893	3.90366	5.11502	5.43405	5.67688	5.26891	4.54391	6.12925	5.18136	5.04512	5.10615	4.97587	5.00515	4.70219	5.15925	4.98685	5.36067	5.30371	4.8251	4.7235	5.38879	4.66471	5.14532	5.19491	4.68556	4.63866	5.62115	4.70563	4.9152	5.14329	4.64563	4.06817	5.216
APOBEC3B	5.51928	5.14572	4.47143	5.19109	4.63819	4.22047	5.44768	4.57101	4.05167	3.84257	4.5229	4.30283	4.95482	4.43405	5.16084	5.22262	4.0939	3.97618	4.66353	5.30528	4.6154	4.99884	3.96834	5.08019	4.54345	5.12288	4.46191	4.78234	4.40683	3.92367	4.53019	4.6668	3.35887	4.51724	4.43207	5.0775	4.77331	4.55466	5.33307	4.59986	3.83861	4.99681	4.00824	5.32263	4.35902	3.9771	4.66867	5.0405	4.42717
APOBEC3C	6.50304	6.71577	6.19533	6.45494	6.51894	5.75717	6.67424	6.44926	5.80376	6.06249	6.41065	6.07232	6.13933	5.88867	5.97506	6.21793	6.39752	6.08916	6.59385	5.8981	6.05091	6.73106	6.6084	6.208	6.02282	7.05415	6.29763	6.42431	5.9923	6.62785	6.15435	5.85032	6.31767	6.74052	6.12544	6.32695	6.57519	5.61463	6.18099	6.65345	6.02754	6.49055	6.39665	5.94435	6.40483	6.2633	5.98322	6.38467	6.224
APOBEC3D	5.31517	5.38424	5.21433	5.38134	5.6025	5.0738	5.44803	5.53472	5.30155	5.19658	5.82257	5.13321	5.48597	5.63277	5.34606	5.35053	5.62098	5.44464	5.05864	5.09743	5.29799	5.63184	5.46719	5.07535	5.44918	5.71601	5.20833	5.54943	5.27142	5.11731	5.01693	5.16078	5.414	5.28216	5.51412	5.01869	5.49469	5.24167	5.01346	5.2792	5.42803	5.37044	5.26616	5.51804	5.12468	5.51385	5.20773	5.07798	5.47153
APOBEC3F	6.15874	6.16107	6.36225	6.41374	5.77528	5.92333	5.96338	6.29403	6.34598	6.26332	6.13128	6.5518	6.43758	6.31487	6.00912	6.01661	5.44459	6.0173	5.90501	6.10991	5.69045	5.94748	6.11747	6.18672	5.91738	5.97474	6.25931	6.03655	6.21092	6.73487	6.2063	6.25265	5.79418	6.37515	6.58082	5.63619	5.29345	5.33701	6.48145	5.92531	6.50156	6.13625	5.99298	6.14822	6.0965	5.92971	6.17503	6.0489	5.80912
APOBEC3G	8.20848	8.9307	8.40106	8.77078	7.33827	8.16467	8.4233	8.08678	7.93149	7.93731	8.30612	8.48515	8.04913	8.25527	8.43256	8.72852	7.65756	8.11342	8.37637	8.21952	7.7868	8.69733	8.20448	8.36645	8.19936	8.35901	8.11228	8.66213	8.10062	8.42464	8.34894	8.02673	7.94177	7.92278	8.20362	7.04308	7.83049	7.81016	9.21394	9.04488	8.58065	8.2296	7.93521	8.22371	8.25696	7.89719	8.70378	9.38746	8.65587
APOBEC3H	4.77307	5.8687	4.98525	5.51827	4.96926	5.06887	5.51487	4.69429	5.00097	5.24158	5.48513	4.20166	5.03408	5.21352	5.44236	5.92546	5.02333	5.09746	5.385	4.89126	4.79346	6.87138	5.16822	5.29392	5.06259	7.61216	5.55602	5.59376	5.22907	5.30154	5.37413	5.82977	4.71767	4.91021	5.07034	4.49045	5.47073	4.46217	5.62976	5.8928	4.15461	4.98952	5.45351	5.20875	5.12891	4.65212	5.61425	6.06847	5.62451
APOBEC4	4.42004	4.84813	5.06454	4.67319	4.45974	4.27236	4.90177	4.2497	5.09541	4.33493	4.13235	4.83325	4.26658	4.54679	5.1493	4.77966	4.23447	4.39183	3.98833	4.56108	3.29007	4.35146	4.50803	4.66837	4.18165	4.6566	4.80438	4.59505	4.5308	4.64728	3.91456	4.70582	4.5789	4.66054	4.50184	4.90997	4.70453	4.46754	4.69795	4.50275	5.41623	4.56469	4.4527	4.01809	4.85928	4.16788	4.68605	4.89717	4.00906
APOC1	4.69091	5.0051	4.65147	5.14867	4.49429	4.80523	4.71499	4.99085	4.85782	4.81609	5.16143	4.96568	4.34763	4.61861	5.27821	4.46824	4.68534	4.76745	5.21238	4.86158	4.81613	4.28769	4.27162	4.92071	5.10133	5.51249	5.08249	4.78726	5.00027	4.62122	4.68917	5.16683	5.05456	4.8914	4.58694	4.63062	5.27102	5.06402	4.69617	4.70972	4.68654	5.17942	4.74479	5.01461	4.59775	4.96677	4.70306	4.84088	4.6511
APOC2	4.77592	4.53086	4.94206	4.9681	4.81932	4.70386	4.56087	4.71566	4.74566	4.85544	4.5217	4.90568	5.5351	5.02068	4.70947	4.94389	5.44207	4.68335	4.54181	4.20341	4.84138	5.50034	4.84063	4.54046	4.67409	5.3327	5.06596	5.10445	4.68408	4.91021	4.9721	5.17765	4.9249	4.7372	5.01319	4.85227	4.68383	5.01228	4.7983	4.85445	5.61308	4.85257	4.71185	4.88528	5.07526	4.56639	5.24498	4.93456	4.77081
APOC3	4.76774	4.41574	4.45441	4.35938	4.4287	4.47282	5.12112	4.78368	4.51536	4.10485	4.74803	4.3148	4.25225	4.71937	3.64222	4.81881	4.59326	3.75389	4.06811	4.43632	4.22072	3.89958	4.29264	4.20166	4.53823	3.43905	4.96133	4.65608	4.20355	4.49618	4.52456	4.34291	4.60416	4.52913	4.35197	3.97378	4.14529	4.44507	4.1857	4.5835	4.43693	4.25999	4.85436	3.84121	4.36023	3.91684	4.20862	4.92381	4.5136
APOC4	4.18011	4.65849	4.13693	4.53595	4.25295	4.51174	4.85214	4.77041	4.29798	3.9376	3.67429	4.90848	4.43189	4.55554	3.81963	4.66927	4.80682	4.7052	4.18191	4.23789	4.15909	3.73277	4.60582	4.73186	5.00498	4.22945	4.66146	4.36769	4.37359	3.97603	4.21598	3.4709	4.50557	4.74546	4.42867	5.0323	4.94218	3.88541	4.64456	4.90153	4.55968	4.66478	4.90737	4.20661	4.542	4.22843	4.02967	4.57999	4.86158
APOD	4.06831	4.03664	3.5246	3.22265	4.14767	4.01769	3.41191	4.2879	4.33308	4.57758	4.12693	3.92367	3.37939	3.70583	3.7501	3.9156	4.15717	4.29306	3.91437	3.52869	3.44162	4.36043	3.2565	4.35255	3.89278	3.46551	3.50485	3.19105	3.78887	3.67749	3.78724	4.19063	4.1102	3.95837	3.91947	3.7425	3.93365	3.86256	3.58768	3.50347	3.72831	4.10699	4.02124	4.33597	4.04151	3.39709	4.21388	3.86767	4.26333
APOE	4.16952	3.87527	3.96221	3.4379	4.72179	4.282	4.20661	4.08276	3.77099	3.79282	3.45523	4.27074	3.43228	2.85791	3.7413	4.01756	3.86986	3.10227	2.82437	2.45999	3.79394	3.76574	4.26428	3.24192	4.58165	4.09499	3.93005	4.27529	3.99189	3.40183	4.41706	4.2426	3.8054	2.5876	3.62431	3.33845	3.61691	4.18335	2.59625	3.52543	4.30325	3.69816	3.3603	3.75921	3.68329	2.74921	4.18397	4.28045	2.35251
APOF	4.25286	4.23112	3.8484	3.72505	3.09973	3.24119	4.154	4.03093	4.18144	3.8465	3.34172	4.21906	3.76359	3.67927	4.01659	3.44107	3.97657	3.5168	4.51481	3.61089	4.19001	3.77573	3.28753	4.4302	3.80235	3.94366	2.85791	4.39183	3.97355	3.63666	3.83369	4.50243	3.61335	2.80883	4.04138	3.96284	4.0543	4.22131	4.33348	3.77536	4.42725	4.08678	3.81716	3.74265	4.03664	3.6969	4.13214	3.33357	3.84011
APOH	3.72918	4.31092	3.90931	3.6022	3.68364	3.52251	3.76136	3.62808	3.65266	3.82582	3.19924	3.80945	4.1249	3.53309	4.47518	3.89605	3.75389	3.2286	3.97527	3.81808	4.38922	4.25913	3.33634	4.11133	3.76254	3.67282	2.49979	3.33036	4.72156	3.72064	3.51101	4.40402	4.17179	3.88809	3.28543	4.1665	4.33982	3.42366	4.21418	4.30891	4.30497	4.21545	4.08415	4.13671	3.78202	3.78188	4.05737	3.73568	3.26012
APOL1	4.30235	4.40298	4.8403	4.64841	4.41489	4.38451	4.58081	4.32797	4.29617	4.40557	4.68732	4.39685	4.74762	4.14855	4.69484	4.99728	4.65746	4.54209	4.41533	4.26486	4.66747	4.60939	4.81521	4.99979	4.40677	5.15791	4.80368	4.81089	4.00561	4.58792	4.41989	4.62824	4.87011	5.01211	4.21678	4.59908	4.47755	5.03816	4.67333	4.77008	5.2915	4.87956	4.57838	4.54577	4.52616	4.34727	4.55425	4.01966	4.53106
APOL2	5.32606	4.90621	5.17819	5.13601	5.74147	4.87524	5.67712	4.98006	4.98226	4.49013	5.21639	5.05619	4.97768	4.85009	5.0586	5.6184	5.13821	5.18225	4.85335	5.07735	5.7313	5.08092	5.03145	5.31259	5.00513	5.58733	5.10804	4.78531	4.73301	4.89836	5.18226	5.36469	4.98234	5.76167	4.97856	4.99207	4.79139	5.65212	4.85663	5.00589	5.27719	5.17668	4.71272	5.07182	5.59148	5.13223	5.03666	4.73046	4.6718
APOL3	4.35184	4.57425	4.72558	4.99119	4.60982	4.8046	4.63906	5.12548	4.7159	4.6207	4.87738	4.68548	5.05131	4.61089	4.85146	4.44546	4.73165	4.47369	4.4844	4.839	4.95011	4.27482	4.54868	4.84662	4.56459	4.41528	4.65358	4.61003	4.75388	4.65429	4.84102	4.7257	4.32186	4.69747	4.94384	4.01837	4.43956	4.90291	5.18957	3.73641	4.91295	4.69997	4.96815	4.72939	4.7991	4.90896	4.69679	4.24147	4.85861
APOL4	4.40654	4.66521	4.45688	4.26341	4.06851	3.94459	4.22442	5.15616	4.08642	4.72104	4.43075	4.43025	4.63365	4.23392	4.39735	4.36177	4.54617	4.51957	4.50672	4.30145	4.6984	3.85877	4.12254	4.24551	4.15914	4.66988	4.72975	4.48767	4.06651	4.31021	4.42011	4.6193	4.19394	4.66843	4.68141	4.52782	4.65689	4.43978	4.28274	4.22618	4.80541	4.1676	4.34792	4.53927	4.46213	4.22994	4.6773	4.24859	4.21416
APOL5	4.11204	4.12422	4.24879	4.82746	3.8082	3.55864	4.54614	3.68095	4.09915	3.58407	4.03959	4.25931	4.33277	3.84236	4.15767	4.13794	3.99744	4.1455	4.02244	4.04339	4.30539	4.43292	3.77253	3.64259	3.94143	3.2347	3.96771	4.17684	3.22449	4.04697	4.2738	3.67944	4.22288	4.26729	3.43377	4.06459	3.16954	3.80094	3.85565	4.14006	4.30641	3.16772	4.04185	3.89816	4.18098	3.56076	4.24577	4.2026	3.64629
APOL6	5.13469	5.79332	5.50362	5.23496	4.57826	5.51195	5.51633	5.14833	4.80171	4.58025	5.59215	5.67026	5.10883	5.01319	5.81481	6.00886	4.91251	5.49028	6.10933	5.4869	6.14784	6.01329	5.11675	6.36381	5.18031	5.54888	5.30644	5.74773	5.19258	5.00325	5.20883	4.68446	4.94373	5.48769	5.3676	4.53656	5.66732	6.03464	5.4532	5.49299	6.69934	5.14604	5.60074	6.26969	6.12785	4.95981	6.3895	5.54047	5.40577
APOLD1	5.18535	4.39829	4.49541	4.3836	4.24837	4.52456	4.96257	4.33085	4.72621	4.81186	4.55418	4.34282	5.00628	4.29505	4.89347	4.54879	4.99524	5.00598	4.56122	4.87325	5.09122	4.87617	4.65699	5.03461	4.83235	5.02402	4.32511	4.31695	4.09173	4.59838	4.28599	4.12022	4.56087	5.02285	4.81109	4.79342	4.8602	4.77528	4.61229	4.94616	4.81766	4.67354	5.24509	4.77802	4.68389	5.17042	4.64165	4.80803	5.14498
APOM	4.84505	4.72496	5.04636	5.058	4.64516	4.68867	5.20085	5.30816	4.59046	4.96975	4.99788	4.5518	4.95281	4.68997	4.62457	4.87052	4.80318	4.90073	5.01735	4.94819	4.77217	4.79525	4.65938	4.93605	5.18023	4.90858	5.17404	4.84097	5.13912	4.88798	5.00653	5.13486	4.64371	4.28594	4.69405	4.68127	4.1459	4.59949	5.35395	4.60061	4.7159	5.12891	4.77949	5.21563	4.37165	4.79529	4.60942	4.92982	4.462
APOO	6.08617	6.50977	6.26531	6.69644	6.04016	6.2656	6.47429	6.5024	6.11993	6.63692	6.28556	6.35439	6.40808	6.48965	6.31457	6.26275	6.15305	6.09352	6.43501	6.68468	5.94388	6.08589	6.07285	6.06665	6.15846	6.30845	6.38981	6.16195	6.78192	6.91264	6.29103	6.85463	6.20036	6.63211	6.30128	6.09562	6.56765	5.9907	6.44803	6.15435	5.96422	6.62426	6.01926	6.19824	6.36261	6.66868	6.6164	6.17555	6.68076
APOOL	4.85536	4.95281	5.05362	5.31117	5.00886	5.21902	5.02825	5.33438	4.53089	4.90603	4.80451	5.43492	5.10702	4.99642	5.04189	5.2383	4.78655	4.88443	4.97149	5.20182	5.1616	5.07062	4.48968	4.86116	5.28645	5.24498	4.92986	4.80956	5.22058	5.03042	4.83334	4.83178	4.7572	4.47061	5.24602	4.78084	4.92862	4.95441	5.02874	5.35145	5.35421	5.06649	5.33397	4.71808	4.56437	5.04831	4.49443	4.42236	4.98862
APP	6.06171	5.6679	5.7649	5.75164	5.30429	6.23106	5.43785	6.17448	5.3728	5.47305	5.22203	5.71612	5.90901	5.18023	6.25131	5.24147	5.69507	5.59376	6.42125	5.75563	5.9282	6.10538	5.71798	6.03136	5.62886	5.43058	5.96748	5.86468	5.85707	5.59731	5.56692	6.90425	5.83184	6.25847	5.65459	6.90979	5.88361	5.90598	5.9758	5.88337	6.30506	5.53197	6.00456	6.26689	5.5313	4.97706	6.63566	5.89562	6.21597
APPBP2	5.73113	6.15523	5.89878	6.14783	5.85257	6.23877	5.74813	6.15048	6.44434	5.98662	5.84682	6.00497	5.89101	6.11997	5.87066	6.09391	5.8885	5.96721	6.04614	5.83691	6.06227	5.79198	5.98599	6.28387	6.08823	5.75062	5.98047	6.18154	6.36391	6.0344	6.03559	5.69593	6.1647	5.85074	6.45467	6.04434	5.93612	6.02165	6.02556	6.18496	5.83084	5.94252	5.90576	6.13325	6.46705	5.81902	5.85832	6.13043	6.00741
APPL1	5.89747	6.2644	6.33639	6.38496	6.34026	6.24169	5.89971	6.37393	6.31309	6.38078	6.2268	6.03609	5.99186	6.43712	6.14553	5.99916	6.22318	6.40894	6.15146	6.08309	6.09426	6.0695	6.37303	6.47784	6.65789	6.27021	6.11624	6.33745	6.12387	6.08046	6.24064	6.5526	5.64202	6.04251	6.04716	6.32886	5.81619	6.03264	6.02	5.84656	6.36729	6.35981	6.37901	6.26384	6.29656	5.65156	6.40518	6.05949	6.42577
APPL2	6.91191	6.46899	6.60873	6.82704	7.89855	6.52293	6.93238	7.49257	7.10603	6.89131	6.00938	6.64612	6.36349	7.4275	7.34494	7.11046	6.85775	7.23845	6.70608	6.58363	7.43885	6.78755	7.11616	7.1715	7.05892	6.66765	6.30391	6.90563	7.2369	6.60649	6.68932	7.05892	7.46718	8.2481	6.8657	7.41077	7.02971	7.73988	6.83293	7.10265	6.64204	7.40235	7.10488	7.76962	7.41448	7.13603	6.56796	6.68807	7.1893
APRIN	4.6273	4.38946	5.05867	4.17723	4.79263	4.78823	4.29758	4.64976	4.63317	4.55109	4.64367	4.16247	4.22973	4.03339	4.63909	4.70017	4.42678	4.74739	4.28156	4.18686	4.05343	4.83861	4.27958	4.81708	4.38516	4.07775	4.28769	4.16328	4.53693	4.74301	4.60982	4.80455	4.1969	4.47218	5.10229	4.8872	4.48817	4.44724	4.53541	4.2209	4.41006	4.20301	3.99427	4.60387	4.71324	4.56551	4.95767	4.60965	4.44078
APRT	7.45362	7.90888	8.00065	8.15874	7.3473	8.0145	8.32661	8.0144	8.16297	8.28547	7.91342	7.96598	8.29176	7.94865	7.47948	7.65569	7.63165	7.22312	7.75328	8.3129	7.01142	7.69952	7.69	7.26166	7.68789	7.73066	8.34255	8.14814	8.71849	8.12274	8.39919	7.33196	7.58218	6.49468	8.14147	7.57426	7.75587	6.38469	7.79673	7.85035	6.99348	8.15202	7.82622	7.17185	7.21473	8.47285	7.65574	7.62096	7.57609
APTX	6.0656	6.60679	5.9282	6.67521	6.38139	6.52081	6.09402	5.99628	6.44495	6.0889	6.43052	6.29244	6.43979	6.25908	6.25398	6.11169	6.47607	6.31851	6.2268	6.52048	6.3247	6.18533	6.06638	6.08203	6.58736	6.68637	6.56613	6.49927	6.30819	6.29791	6.34339	6.31545	6.57456	5.62868	6.48361	5.93107	6.13392	5.98114	6.4228	6.56676	5.95547	6.38111	6.208	5.55279	6.00188	6.6762	6.43354	6.56546	6.2752
AQP1	4.54075	4.43513	4.73607	4.83507	4.67448	4.75848	4.86651	4.80336	4.55667	4.5616	4.79443	4.50238	4.67354	4.77707	4.84649	4.48331	5.22137	4.67146	4.76707	4.51293	4.85336	5.06646	4.61603	4.59606	4.54013	4.94615	4.95692	4.31491	4.53644	4.5725	4.44197	4.2242	4.88091	4.78656	4.38641	4.89792	4.67402	4.90335	4.70647	4.5738	4.5114	4.64613	4.92844	4.74578	4.90357	4.82362	4.69595	4.88899	4.18878
AQP10	7.79161	4.20126	4.62391	5.20471	6.59446	7.3748	5.62173	5.75609	5.74126	5.59891	6.07	5.89747	5.40479	5.02186	7.63367	5.97808	7.37112	5.67606	7.1207	5.7441	5.42009	6.80024	5.70307	5.48477	5.74557	6.63889	6.30701	5.34253	6.09066	6.15408	6.52603	6.69056	6.44343	7.8838	5.59619	5.70609	6.55293	6.88342	5.84353	5.24258	5.30904	5.43535	5.73571	6.54121	5.96422	6.25102	7.30841	5.81705	5.45693
AQP11	4.30199	4.54983	4.41593	4.31373	4.6817	4.42877	4.48929	4.78385	4.67365	4.43875	4.94784	4.71499	4.19891	4.27533	4.2969	4.11221	4.36641	4.47021	3.89632	4.96339	4.49836	4.03417	4.7059	4.39263	4.52492	4.70265	4.42054	4.4287	4.15109	4.59368	4.81604	4.25705	4.57575	4.06076	4.719	3.74877	4.31092	4.65328	4.67779	4.08335	4.62338	4.4882	3.75636	4.15756	4.40215	4.10623	3.98215	4.59133	4.46501
AQP12A	4.82348	4.65212	4.15914	4.52422	4.35184	4.53557	4.49042	4.272	4.79453	4.26197	4.64609	4.1988	3.73145	4.60712	5.01741	4.63084	5.01965	4.99305	5.43285	4.12233	4.6734	5.10394	4.82716	4.90256	5.01337	4.22167	4.66061	4.15098	4.65987	3.94478	4.19732	4.84648	5.08207	4.70956	4.63986	4.96443	4.38126	5.22747	4.9414	4.28291	4.69845	4.5958	4.17374	5.33347	4.89029	4.378	4.09608	4.33069	4.14463
AQP12B	5.29229	5.85255	5.62976	5.08825	5.76648	5.53299	5.62905	6.0721	5.51681	5.41057	5.66105	5.46016	5.88383	5.42202	5.26499	5.38598	5.04097	5.93997	5.59711	5.39696	5.4938	5.31876	4.83102	5.77266	6.5024	5.07409	5.29761	4.96041	5.53097	5.46705	5.23212	5.32034	5.31212	5.66828	5.26823	4.92034	5.54699	5.1404	5.2234	5.01193	4.72751	5.46126	5.07209	4.9671	5.3958	5.19127	5.34997	5.7523	5.36865
AQP2	4.72542	4.71988	4.60168	4.68887	4.70677	4.90484	4.81073	4.7325	5.1758	4.04029	5.25662	5.23016	4.97846	4.24147	4.40203	5.24384	4.89357	4.88779	4.67203	5.00845	4.24474	5.12142	5.18039	4.548	4.75565	4.78313	4.39686	4.43941	3.84776	4.05147	4.12775	5.51503	4.5027	4.69382	4.76902	4.39886	4.77486	4.55853	4.34146	4.80095	4.60508	4.22388	5.04974	5.35521	4.82811	4.76259	4.97422	4.35197	3.69515
AQP3	5.71966	5.38131	5.68411	6.24844	5.48626	5.43651	5.61907	5.52875	5.60443	4.97287	5.21861	5.57476	5.39918	5.22274	5.42745	4.5347	4.97499	4.66065	5.30734	5.7309	5.28185	5.06742	4.35942	4.93353	5.80816	4.62783	5.80398	5.23144	5.80262	5.15856	6.16222	4.94166	4.89508	4.33335	5.46371	5.31587	5.38187	4.37925	5.81843	5.06402	4.80986	4.80943	5.24602	4.37111	4.58022	5.82107	5.47244	4.92259	5.25168
AQP4	3.74763	4.21053	4.00917	4.11986	4.31765	4.132	3.97985	4.11793	4.18995	4.22536	4.17832	4.08553	3.98631	3.94618	4.09262	4.05497	3.97002	4.20838	3.81262	3.84954	3.89774	4.48488	4.22389	3.6356	4.0454	4.18858	3.9882	4.18923	4.14052	4.18675	3.65269	4.44109	4.19147	3.96272	4.45261	4.34414	3.66274	3.90732	4.01463	3.98444	4.33783	3.78101	4.21039	3.89899	4.06985	3.73093	4.13205	4.16151	3.75982
AQP5	3.55575	3.77752	3.97856	2.97201	3.73786	3.37987	4.10282	3.67895	3.62471	3.44626	3.97426	3.7668	3.85712	4.08577	3.27501	4.19514	4.09335	3.93219	3.92235	3.98818	3.68147	4.00676	3.39662	3.81014	4.65121	3.97021	3.25808	3.89228	3.88287	3.38762	3.96665	3.85295	3.64149	3.68166	4.03563	4.09022	4.13248	3.16772	3.93129	4.26946	4.51444	3.43338	4.14417	4.6188	4.11004	4.17274	3.88982	2.94815	3.98764
AQP6	3.3797	4.03745	4.07461	4.2796	3.44794	4.19409	4.28533	3.8133	4.11919	4.66565	4.72424	4.35853	3.99767	4.38308	4.17264	4.00819	4.12597	4.19354	4.04454	4.44347	4.17922	4.36086	3.65202	4.30816	3.82261	4.33613	4.24663	4.22653	3.93841	4.33168	4.71318	4.27236	4.04399	4.05231	4.07063	4.27474	4.325	4.17702	4.27362	4.34888	4.66161	4.11371	4.06631	4.2749	4.81615	3.96603	4.41049	4.48275	3.88859
AQP7	4.0455	4.34445	4.31277	3.79952	3.94537	4.03691	3.98592	4.25777	3.98468	3.88926	4.16726	4.10688	4.90727	4.77217	4.55147	4.32307	3.80866	3.38668	3.98658	4.55996	4.68755	4.4252	4.88321	4.32207	4.17533	3.66647	4.23433	4.12011	3.96998	4.27771	2.5717	4.20043	4.60315	4.22711	4.10149	4.23457	4.26441	3.75881	4.23827	4.38942	4.11737	4.0871	4.68952	4.44156	4.1346	3.73786	3.89541	3.08239	4.22527
AQP7P1	4.93133	4.40777	4.13106	4.42943	5.20595	5.04843	4.8348	4.84217	4.70697	5.01278	4.94223	5.16978	4.93055	5.18765	5.20837	4.36962	4.4812	5.56641	5.05192	4.04318	5.34437	4.88928	5.20679	5.76	5.22641	5.0413	5.34914	5.08263	5.1475	5.11049	5.15785	5.19373	5.26489	4.73944	4.28326	5.20773	5.41882	4.97993	5.36079	5.09995	4.72075	5.17536	5.0167	5.02943	4.70651	4.77549	5.11152	5.18083	5.02223
AQP7P2	4.57348	4.75867	4.67005	4.502	4.45136	4.512	4.37378	4.41404	4.78331	4.51417	4.48977	4.40487	4.28897	4.59035	4.61555	4.47378	4.54141	4.61266	4.29311	4.31561	4.70612	4.45341	4.48602	4.57617	4.62989	4.78758	4.26083	4.23793	4.40153	4.58851	4.68895	4.46717	4.83935	4.64688	4.45238	5.05543	4.40455	4.83363	4.11564	4.56501	4.5517	4.7838	4.35616	4.31695	4.48083	4.7367	4.89911	4.60115	4.74625
AQP8	4.25868	4.44081	4.4854	3.60769	3.95603	4.73638	4.4809	3.43978	4.51529	4.4186	4.51157	4.3278	4.36886	5.08119	4.23327	5.03675	4.35817	4.50591	4.72896	4.71393	4.71854	4.2498	3.72989	4.68632	4.92711	4.4309	4.31463	4.40191	3.81752	4.69214	4.0553	4.56785	4.36554	4.27944	4.65288	4.20097	4.56289	4.76701	4.32934	4.46153	4.19598	4.31145	4.46408	4.52809	4.85196	4.19771	4.5084	4.8025	4.25356
AQP9	12.0323	10.8987	11.1419	9.86768	11.7468	11.5918	11.4792	11.7739	11.215	10.569	11.1962	11.3871	11.1821	11.721	11.8574	12.4224	11.9774	11.7356	11.7318	11.1962	12.6194	11.6228	11.366	12.521	10.6076	12.1883	10.6678	10.716	10.2665	9.99193	11.0617	12.7413	12.2316	12.9504	11.0644	12.2661	11.456	13.0768	11.7504	10.6874	12.8384	11.2124	11.721	12.7461	12.7956	11.0914	11.7165	10.6227	11.8456
AQR	5.68722	6.01468	6.02205	5.99039	6.16141	6.08677	5.74996	6.00518	5.97086	6.03209	5.98534	5.83006	6.02088	5.99935	5.74253	6.18659	6.04436	5.98884	5.66671	6.19331	5.68755	5.96314	6.04906	5.80345	6.04885	5.92036	5.93763	6.00919	6.13816	6.09384	5.75977	5.1927	5.81757	5.7693	5.76142	6.08446	6.02368	5.42609	5.95216	6.14564	5.78393	5.96177	5.68226	5.48937	5.62694	6.20497	5.69413	6.00429	5.97155
AR	3.98468	3.92063	3.90313	3.93228	3.70708	4.0792	4.03501	4.41997	4.14169	4.48481	4.64096	4.57412	4.08634	3.98635	4.05488	3.20132	4.52768	3.58768	3.72003	4.12117	4.36581	4.15591	4.15487	4.45791	4.02939	4.12274	4.47087	3.98176	4.52898	4.08721	4.01584	4.24829	4.27529	4.12751	3.69276	3.80633	4.06478	4.16914	4.08427	4.00416	3.71131	4.02601	3.6461	4.47955	3.97994	4.22443	3.65893	3.98649	4.10119
ARAF	7.80129	8.36136	7.98222	8.28171	8.63531	8.1887	8.24756	8.23229	8.35755	8.46234	8.06033	8.25816	8.17378	8.16357	8.26697	8.27938	8.40165	7.94313	7.81695	8.18423	8.36396	8.26252	8.33195	8.21862	8.22994	8.28708	8.20755	7.7738	8.39828	8.21508	8.08192	8.25694	8.24049	8.35955	8.12026	8.16306	8.05284	8.01886	7.88023	8.00269	8.06579	8.08021	8.18988	8.10717	8.3398	8.34767	7.71329	7.86919	7.8378
ARAP1	8.24099	7.09788	7.60138	7.02936	8.94913	7.3731	7.42232	7.57614	7.72951	7.11008	7.32402	7.0108	7.11392	7.50094	8.03155	7.91069	8.31177	7.73576	7.82732	6.93238	8.49801	7.3345	7.71564	7.90206	7.20277	8.099	7.36623	6.97618	6.68468	7.5182	7.28799	8.16243	7.73482	8.62589	7.35766	7.8733	7.43636	8.45899	7.52876	7.15907	8.32106	7.23309	7.70547	7.79882	8.24441	7.49047	7.52303	7.25767	7.38677
ARAP2	5.60805	5.65062	5.88355	5.91641	5.59209	5.64211	6.13836	5.29507	5.74082	5.87669	6.10665	6.10664	5.88159	5.72132	6.05625	6.30558	6.51676	6.18611	5.7103	5.81802	5.80039	6.15661	6.10579	5.41511	5.78623	6.38905	5.62254	6.38266	5.41401	6.25787	5.19496	5.69765	6.02475	6.07535	5.70143	5.65256	5.73446	6.48389	5.48165	6.41299	6.4591	6.0619	5.93282	5.34461	5.82068	5.7653	5.60671	6.05124	6.00153
ARAP3	8.19858	7.45008	7.77476	6.58135	9.00887	8.16254	6.84163	7.8398	7.90439	7.64556	7.32174	7.48951	7.51165	8.55964	8.58006	8.10053	8.06883	8.89833	8.12979	7.42966	8.97506	7.94062	8.59377	8.68587	7.49003	8.25525	7.43085	7.81884	6.83424	7.1937	7.84627	9.26339	8.64548	9.16151	7.97987	8.77299	8.29825	9.24358	7.94833	7.15234	8.62466	7.91422	8.67604	8.67984	8.87284	8.04211	8.2088	6.92737	8.49598
ARC	4.00727	3.58791	4.05814	4.61021	4.15186	4.02342	4.23132	4.16682	4.30446	4.13298	4.46773	4.13864	4.25781	4.38062	5.08422	3.66004	4.05704	3.95472	3.5453	4.26716	4.19711	4.17659	4.32968	3.49898	4.10515	4.41467	3.443	3.93433	4.68031	4.37925	4.25044	3.3134	3.96681	4.23774	4.04218	3.10102	3.69891	3.9881	3.38762	3.87934	4.34465	4.1704	4.4287	4.08017	4.45488	4.37684	4.32926	4.15563	4.15181
ARCN1	8.94733	8.96337	9.1515	9.33924	8.65513	8.90261	9.88404	9.31724	9.15982	9.18662	9.43852	9.13449	9.06479	8.86139	8.72467	9.05787	8.82321	8.83197	8.69134	9.33073	9.06299	8.94034	8.83619	8.72014	9.07958	9.01031	8.73466	9.19287	9.39468	9.09362	8.98848	8.90337	8.87891	8.6808	9.32767	9.53621	8.70267	9.04993	9.31085	9.23426	9.24488	9.30975	8.6442	8.98118	8.9725	9.18573	8.68613	9.3873	9.15339
ARD1A	7.22717	7.3518	7.17804	7.42494	7.49682	7.3769	7.64595	7.67478	7.43506	7.50641	7.2569	7.56723	7.38105	7.78731	7.41335	7.41657	6.78384	7.36003	7.38677	6.87347	7.63101	7.33693	7.30199	7.42402	7.61435	8.00269	7.67478	7.3546	7.50507	7.30647	7.78777	7.24966	7.65754	7.47381	7.35685	7.16293	7.35535	7.38887	7.68448	7.29692	7.30239	7.35343	7.88279	7.43252	7.07327	7.57566	7.49089	7.27346	7.34457
ARD1B	4.59923	4.53293	5.02956	4.54844	4.67759	4.8427	4.52067	3.94391	4.24152	4.47565	4.86272	4.0814	4.59379	3.71037	4.02679	4.89072	4.47324	4.48636	4.66819	4.77994	4.42303	4.37013	4.28845	4.81609	4.59188	4.88266	4.76974	4.34454	4.88947	4.60408	4.65392	4.64008	3.97486	4.25987	4.87408	4.48727	4.33468	4.25465	5.10825	4.60277	4.85119	4.38086	4.03444	4.56289	4.5194	4.92304	3.80154	4.59268	4.5335
AREG	3.70708	3.78489	3.82514	4.01085	4.25299	3.32326	3.13181	4.66471	3.3574	3.72237	3.50026	3.81014	3.57911	3.8756	3.18922	2.55379	2.72886	3.77882	3.42476	3.72328	3.76254	3.28543	3.09581	3.00358	3.49898	3.74863	4.35088	3.43187	3.59898	2.20918	3.9737	4.14006	4.14901	3.13951	3.71098	4.24536	3.63415	3.45481	3.63723	2.78473	3.84629	3.53571	3.72625	3.30996	3.87156	3.85454	3.55025	3.63103	4.29758
AREGB	4.31844	4.18957	4.66175	3.81898	4.25059	4.47177	4.28732	4.15235	4.36546	4.27348	4.15942	4.33687	4.31281	4.01899	3.92474	3.73306	4.14283	4.20355	4.28362	3.61561	2.82796	4.05463	4.52001	3.68578	4.0691	4.39667	4.39396	3.68973	4.91057	4.212	4.44434	4.35472	4.39053	4.38649	4.19285	4.05762	4.01122	3.99773	4.23346	4.2851	3.83479	3.90659	3.95179	4.56524	4.24677	3.45943	4.48639	4.50692	3.98431
ARF1	7.57392	7.02345	7.28799	7.02673	6.87667	6.95117	7.04984	7.11876	6.82832	6.57456	6.91921	7.27383	7.21624	6.85545	6.85129	6.86334	6.8667	6.91264	7.37774	7.06917	6.81233	7.2231	7.10161	7.53844	7.36782	6.88342	7.25648	6.99618	6.93929	6.98783	6.85159	7.51345	7.28909	7.53671	6.83456	7.47731	7.06838	7.49257	7.78407	6.93376	7.61622	7.1317	6.70482	7.40409	7.20797	7.17529	7.42194	7.10932	7.24244
ARF3	8.13859	7.84806	7.56723	7.54023	7.66973	7.86321	8.00973	7.54513	7.59589	7.7479	7.4275	7.03485	7.55434	7.22419	7.75227	7.9508	7.87877	7.71472	7.46264	7.51167	7.6809	7.49762	7.64881	7.02634	7.75939	7.72572	7.66837	7.52876	7.49805	7.83869	7.88134	7.79774	8.01619	8.12026	7.93937	8.02685	7.22912	7.86817	7.3281	7.8944	7.47006	7.70916	7.44955	7.57837	7.57216	7.76235	7.53445	7.93553	8.0402
ARF4	8.32107	8.39498	8.60449	9.00679	7.59426	8.78579	8.12588	8.49562	8.22082	8.25306	8.16963	8.47949	8.38667	8.60517	8.43883	8.20288	7.39891	7.88538	8.59854	8.44389	8.33706	8.52975	8.13628	8.43661	8.11498	7.89483	8.78791	8.23424	8.45336	8.51414	8.4407	8.67061	8.29862	8.35587	8.57842	8.55993	8.58666	8.01127	8.69668	8.3078	8.54607	8.58998	8.3514	8.52242	8.04061	7.93621	8.78617	8.31463	8.61439
ARF5	8.74546	8.35755	8.40676	8.41658	9.21389	8.82801	8.7787	8.45052	8.6015	8.25583	8.42889	8.43086	8.40927	8.58994	8.5177	8.94285	8.96172	8.32481	8.53028	8.4616	8.61375	8.81204	8.30696	8.25412	8.63307	9.01922	8.40549	8.59565	8.5935	9.09273	8.56729	9.05423	8.70415	9.03296	8.29069	9.24488	8.19648	8.51161	8.33077	9.01296	8.77154	8.59565	8.65151	8.62443	8.92272	8.93155	8.73549	8.76685	8.2992
ARF6	4.72733	4.67486	4.84102	4.89283	5.09467	4.95105	4.61706	5.04097	4.39877	4.42421	4.92505	4.76668	4.66165	4.77114	4.55397	4.67155	4.85133	4.6826	4.26315	5.00417	5.37914	4.41298	4.78022	4.88972	5.01	4.77549	4.59733	4.39817	4.5469	4.8158	4.84981	4.81533	4.57033	4.97313	4.4793	4.59508	5.05267	5.47305	5.01851	4.43868	4.64202	4.52237	4.96849	4.23525	4.68263	4.66395	5.33937	4.88883	4.43127
ARFGAP1	5.62397	5.81566	5.63269	5.59124	5.9316	5.53343	5.74623	5.19669	5.60698	5.70425	5.65429	5.45352	5.78997	5.63658	5.54172	5.71365	5.91989	5.78673	5.3361	5.59227	5.83614	5.71551	5.80884	5.22575	5.92163	5.54391	5.88704	5.79718	5.84784	5.83714	5.76976	5.2848	5.68232	5.84782	5.77406	5.9177	5.06002	5.52356	5.6765	5.90837	5.90331	5.82636	5.45432	5.53752	5.7696	6.09795	5.9251	5.62755	5.41412
ARFGAP2	6.95223	6.85741	7.202	7.50428	7.55785	6.98085	7.5565	7.24682	7.65067	7.26405	7.65067	7.07874	7.42274	7.0957	6.6572	7.304	6.98697	7.09022	7.2746	7.38516	7.28209	6.67259	7.27	6.85159	7.00087	7.10708	7.52344	7.29417	7.2339	6.91748	7.26283	7.20534	7.37156	6.92346	7.05892	7.03231	7.15034	6.85364	7.02673	6.92893	7.18296	7.02494	6.88	7.02416	7.21024	7.26928	6.90181	7.0115	6.79402
ARFGAP3	5.7088	5.76337	5.63649	5.8398	5.63751	5.42421	5.33818	5.89036	5.6055	5.77732	5.63556	5.42394	5.37946	5.91076	5.79844	5.02397	5.49608	5.92949	5.81784	5.76171	5.38745	6.10575	5.57378	5.06347	5.33391	5.42668	5.58848	5.85527	5.49407	5.57565	5.4548	5.94819	5.77686	5.47625	5.93046	5.88832	5.65637	5.88411	5.73741	6.00912	5.78039	5.82991	5.38768	6.08091	5.77302	5.77703	6.05461	5.56206	5.79151
ARFGEF1	6.66016	6.27153	6.55261	6.29775	6.36575	6.55476	6.64949	6.60148	6.6147	6.55831	6.4847	6.15928	6.37504	6.475	6.86557	6.58947	6.48112	6.40025	6.3727	6.44532	6.37302	6.83949	6.41897	6.73644	6.45824	6.64912	6.2222	6.37208	6.08046	6.31566	6.68348	6.58487	6.50414	6.33398	6.36205	6.67007	6.19961	6.08753	6.11478	6.37423	6.47088	6.31581	6.49655	6.70541	6.12214	6.32216	6.20493	6.19912	5.9534
ARFGEF2	4.37362	4.77926	4.77839	5.27246	3.31965	4.6785	4.73646	4.89438	4.82851	4.50716	4.69501	4.87421	4.94784	4.59549	4.15712	4.7073	4.58162	4.81674	4.61357	4.88296	4.57818	4.5864	4.05187	4.1391	4.7783	4.43812	5.14702	4.9805	5.29738	4.0605	4.75041	4.15887	4.41066	3.60925	4.38274	4.63569	4.9151	3.6239	4.93821	4.9909	4.36899	4.65619	4.12427	3.7681	4.17784	4.31848	5.26403	4.54165	4.52692
ARFIP1	5.14742	5.22097	5.37652	5.34734	5.26275	5.28744	5.24891	5.35756	5.23336	5.08435	5.00605	5.08811	5.3136	5.77809	5.73405	5.54293	4.91191	5.49745	5.51082	5.09187	5.90018	5.61097	5.54903	5.77491	5.00017	5.04518	5.43419	5.13967	5.25726	5.25444	5.25987	5.98102	5.41001	5.14783	5.42469	5.02008	5.49349	6.19232	5.50539	5.05722	6.10879	5.80794	6.09853	5.73507	5.76708	5.0777	5.96422	5.43507	5.73158
ARFIP2	5.39708	4.76214	5.12874	5.28141	5.12874	5.06253	4.32884	4.89665	5.142	5.16348	5.11197	4.67815	4.73266	4.72648	5.66949	5.05899	5.27507	5.58668	4.68054	4.63313	4.6717	5.01904	5.00886	4.90539	5.06742	4.91355	4.55211	4.72605	5.20546	4.85181	4.90657	5.2564	5.05171	5.47211	5.15177	4.865	5.34562	5.59564	4.9737	4.81251	4.69572	4.6535	5.46884	4.80943	4.87969	5.13836	5.43637	5.11449	4.87807
ARFRP1	4.25635	4.93087	4.18006	5.30256	4.70419	4.4907	4.95658	4.90948	4.15898	5.07136	4.47702	4.35108	5.03598	4.38254	4.29126	4.87669	4.97846	4.37993	4.6252	4.98703	4.59818	5.17462	4.3087	4.8102	5.05604	5.00399	5.1485	4.67494	5.00727	4.94975	4.54644	4.50807	4.63306	4.36131	4.88817	4.8167	4.23911	4.04372	4.93153	5.10803	4.51558	4.68959	4.51116	4.56345	4.40615	5.1258	4.46336	4.47034	4.5002
ARG1	7.49416	6.04326	5.59358	4.72062	6.31906	6.86046	5.33295	5.84875	6.069	5.24006	5.5051	5.69591	5.55711	6.36558	6.88413	7.85291	7.32853	6.03438	5.89538	5.79201	7.12223	6.78895	5.31373	8.79534	4.76146	6.28332	5.20565	5.2706	5.68252	5.92475	5.63121	10.4478	5.81971	9.10355	4.97564	9.14458	7.10378	9.94702	5.11714	6.81674	4.91325	5.87456	6.62585	9.81751	6.67653	5.45647	6.2864	8.16983	6.91614
ARG2	5.776	4.37784	4.08397	4.78389	4.58072	4.71907	4.37905	4.90901	4.62154	4.81622	4.91097	4.39737	4.50447	4.34592	4.87904	4.67682	4.45421	4.52639	5.40823	4.39163	4.45741	4.44043	4.62931	4.92536	5.39537	4.96926	5.37202	4.48022	4.79246	4.77788	4.42333	4.45835	4.84505	6.12329	4.60057	4.93936	4.99728	4.95933	4.59584	4.65081	5.04183	5.0218	4.38861	4.27633	4.93245	4.29219	5.29874	4.65189	4.63435
ARG99	4.51796	4.87549	4.33312	4.47291	4.84831	4.44101	5.21612	4.77613	4.62996	4.94076	4.5212	4.89126	3.69801	4.3462	4.86877	4.26999	4.64595	4.07188	4.00936	3.90268	4.28272	4.45181	3.58272	4.60537	4.75857	4.66377	5.25538	4.52821	3.77625	4.6428	4.50645	4.73079	4.41925	3.58583	4.17212	4.38397	4.14328	4.94819	4.74957	4.38111	4.71783	4.36039	4.67387	4.79562	4.82815	4.27455	4.47179	4.9377	4.58761
ARGFX	3.95162	4.12123	4.20752	3.33893	3.77652	4.02397	3.85242	3.20029	3.33576	3.2141	3.14398	3.7246	4.02869	3.66558	3.70353	3.15447	3.6602	3.69816	3.68707	3.65354	4.31514	3.97625	3.638	3.99507	3.41877	3.68611	4.04029	3.7677	3.85596	3.07522	3.76744	3.58184	3.6602	3.39883	3.95772	4.04172	3.86124	4.1504	3.11854	4.05743	4.37359	3.77638	4.19438	3.35382	4.22935	3.86184	4.15064	4.39553	4.36641
ARGFXP2	4.29391	4.55765	4.62009	4.73811	4.85294	4.36464	4.70356	4.42521	4.42076	4.46077	4.72982	4.69368	4.37184	4.37161	4.79409	4.56591	3.32181	4.4998	4.43478	4.66587	4.63486	4.04473	4.02663	4.46647	4.64982	4.51292	4.77519	4.53243	4.45496	4.78457	4.51556	4.64731	4.60775	5.1663	4.65054	4.86699	4.59911	4.37289	4.71887	4.87381	4.3678	4.56151	4.24937	4.83101	4.69804	4.89635	4.53188	4.26066	4.36236
ARGLU1	9.57893	9.62906	9.20197	9.52922	10.1086	9.25535	9.37905	9.19116	9.50342	9.4275	9.53983	9.53752	9.0439	9.78735	8.98656	9.68421	9.85491	10.0211	8.9592	9.46509	9.87595	9.10824	10.0992	9.51792	9.90316	9.50787	9.12519	9.41861	9.3821	9.21977	9.49676	9.12867	9.76167	9.474	9.32671	9.43956	9.9129	9.73372	9.3452	9.27002	9.4275	9.03296	9.49676	9.56725	9.76445	9.27002	9.36831	9.43405	9.03768
ARHGAP1	8.08867	8.46977	8.70941	8.6456	8.70713	8.34828	8.35255	8.6719	8.92447	8.87051	8.77543	8.66384	8.49532	8.6558	8.448	8.32785	8.60073	8.65931	8.57869	8.28477	8.81765	8.10549	8.37781	8.28477	8.7763	8.5367	8.75827	8.94382	9.0526	8.71936	8.29985	8.60573	8.72606	8.80087	8.68692	8.47725	8.30403	8.49391	8.34335	8.48575	8.62443	8.86139	8.7787	8.2575	8.48503	8.60852	8.17915	8.28764	8.96255
ARHGAP10	4.68605	4.82641	5.06068	4.86062	4.99207	5.5342	5.01065	4.92366	4.85458	5.04642	5.14588	4.90953	5.15095	5.6351	4.78644	4.87159	5.06609	5.00325	4.94175	5.40836	4.26188	4.76178	4.98575	4.55728	5.43667	5.24424	5.74345	5.25304	5.57599	5.21718	5.35421	4.02766	5.18509	4.57069	5.21999	4.84858	5.03351	3.72687	5.41453	5.6375	4.60075	4.91684	4.89906	4.38325	4.72298	5.69046	5.04412	5.89373	4.8602
ARHGAP11A	4.37206	4.1816	4.55544	4.56721	4.26138	4.07214	4.2462	4.39068	3.68973	4.48094	4.41181	4.13546	4.23029	3.86329	4.07061	4.55449	4.22467	4.34747	3.85873	4.32876	4.45008	4.03473	4.30412	4.32955	4.10395	4.27402	4.63393	3.96857	4.27867	4.83316	4.48539	4.11299	4.25186	4.3703	4.14158	4.53908	4.84884	4.16381	4.26747	3.9699	4.17124	4.1817	4.73209	3.94316	4.1315	4.45579	4.24951	5.10759	4.16306
ARHGAP11B	4.35705	4.12268	3.77161	4.53174	4.24517	4.02073	4.53136	3.41105	4.74096	3.71068	4.1586	4.51915	4.6969	4.21459	4.48439	4.72744	4.46934	4.53376	4.53382	4.75827	4.59397	4.91584	4.36272	3.39709	4.60651	4.23223	5.17988	3.93892	4.74558	4.33555	4.33515	4.50279	3.88226	3.99665	3.94833	4.44084	4.49663	3.97152	3.89044	4.52992	4.45884	4.36403	4.32558	4.44559	4.66452	4.33584	4.36858	3.85265	4.40207
ARHGAP12	5.38073	5.27017	5.14167	5.28617	5.54508	5.21311	4.90636	5.32872	4.79181	5.84186	5.33506	5.34075	5.52189	5.43347	5.17406	5.05239	5.10097	5.52582	5.16701	5.01042	5.27747	5.52019	5.55737	5.27903	5.02463	5.02013	4.97777	5.40015	5.27807	5.28684	5.6692	5.28698	5.55099	5.46425	5.399	5.50508	5.35891	5.0963	5.55359	5.35382	4.9847	4.95867	5.22906	5.62615	5.49065	4.84712	4.96112	5.32415	5.40201
ARHGAP15	9.58135	9.84649	9.87463	9.62414	9.62786	9.43618	10.2288	10.0553	9.73899	9.76445	9.83268	9.77099	9.53872	9.4933	9.54109	9.82738	9.93951	9.52041	9.85491	10.1574	9.3297	9.51455	9.70322	9.94702	9.99663	9.29716	10.0258	9.95791	10.5879	9.71586	10.0947	10.0177	9.435	9.05956	9.96996	9.8801	9.50342	9.66528	9.96996	9.59878	9.5505	9.66171	10.2012	10.1042	9.4991	10.0961	9.54109	10.0226	10.6377
ARHGAP17	6.40574	5.88617	6.4647	6.38885	5.93973	6.02102	6.79787	6.48624	6.00429	5.52978	6.39131	5.87891	5.97413	5.74365	5.73553	6.21877	5.84743	5.98823	6.21094	5.78924	5.9902	6.23871	5.93237	5.81481	5.99186	6.22734	6.09957	6.0755	5.8584	5.98579	5.61444	5.53849	5.9623	5.93515	6.00837	6.1019	6.05718	5.81196	5.65286	5.9402	5.98079	5.54644	5.98503	5.09725	6.2568	6.14471	5.50983	5.8584	5.99453
ARHGAP18	4.6589	4.24615	3.86144	4.30628	4.48914	4.57747	4.42994	4.77299	4.01988	4.85531	4.76883	4.42054	4.89362	4.52862	4.56803	4.76259	4.71602	4.52024	5.10702	4.54705	5.38075	4.75447	4.5324	4.63132	5.06629	3.88501	4.12554	4.50538	4.3823	3.89219	4.43686	4.16698	4.52724	4.34321	4.06954	4.34867	4.53548	4.18403	4.67041	4.50821	4.09656	4.04218	4.26023	4.13603	4.24374	4.22653	4.77122	4.30463	4.8051
ARHGAP19	7.4258	7.08564	7.47183	7.14962	7.8697	7.2769	7.19456	6.91921	7.48572	6.46434	6.79192	7.16254	6.97402	7.33203	7.14491	7.53484	7.33161	7.24883	6.93448	6.99976	7.49209	7.71143	6.93272	7.90255	6.90148	7.21024	6.65283	7.08124	6.71837	7.22419	6.87634	8.05007	7.68043	7.86321	7.04204	7.63231	6.92271	8.39009	7.27501	7.50387	7.58027	6.93966	7.02416	8.05442	7.05708	7.2154	7.36947	7.32478	7.26525
ARHGAP20	4.486	4.66242	4.92862	4.84186	4.75766	4.6048	4.68462	3.74206	4.59683	5.2706	4.62708	4.30834	4.99607	4.43683	4.05598	4.66234	4.55732	3.60113	4.12861	4.16348	4.59371	5.00434	5.1166	4.40258	4.81789	4.58234	4.83489	4.18926	4.27433	4.61996	4.56952	4.63885	4.19186	4.81226	4.69701	4.43903	3.52251	4.88752	5.1821	4.45454	4.10501	4.38429	4.31758	4.17119	4.76815	4.18759	4.98851	4.86373	4.43731
ARHGAP21	8.62951	7.03773	7.19735	7.3769	7.51305	7.73383	7.1614	7.55872	7.58341	7.81107	7.84403	7.23541	7.08271	7.23651	7.60895	6.91439	8.03262	7.73857	7.86273	6.80407	7.19972	7.85696	8.05284	7.58384	8.13543	7.58881	7.59724	6.91716	6.881	7.59248	7.26965	7.25609	7.92775	8.02891	6.85195	7.46264	8.28708	7.49336	7.2632	7.11505	7.36496	7.12338	7.61216	7.38389	7.02823	7.56769	8.02891	7.2224	7.46055
ARHGAP22	4.05173	4.4224	4.76218	4.84588	4.11886	4.956	3.76652	4.72481	4.91497	4.5466	4.69255	4.25076	4.3813	4.88542	5.08548	3.58117	4.08797	4.68867	5.67563	4.53209	4.18094	3.77382	5.14906	4.469	3.9884	4.07327	4.91669	4.94804	4.36874	4.77577	4.80331	3.63821	4.2018	4.19593	4.77864	4.9467	4.74442	4.0208	4.62111	4.62883	4.49511	4.96556	4.9664	3.99101	4.06723	4.75903	5.46142	4.72201	3.98621
ARHGAP23	4.60904	4.32362	4.85484	4.48053	4.24879	4.41632	4.69172	4.74874	4.95799	4.31263	4.47561	4.5336	4.53819	3.90094	4.87559	4.85814	4.56299	4.49577	4.44779	4.81541	5.15095	4.79579	4.39486	4.93801	4.68155	4.52251	4.70543	4.68932	4.5091	4.34928	4.38603	4.60779	4.67686	5.04585	4.33597	4.3306	4.4552	5.17801	4.66894	4.82645	4.49795	4.74022	4.5312	4.61555	4.87468	4.92776	4.94034	4.92323	4.14027
ARHGAP24	5.03621	5.16946	5.2464	5.10278	5.52836	5.25819	4.94868	5.15858	5.75482	5.29751	5.2105	5.26823	5.05673	5.53673	5.38858	5.36467	5.60677	5.31093	5.22104	4.98477	5.42584	5.35666	5.27633	5.52379	5.03784	5.32888	5.15478	5.26758	5.19124	5.13853	5.0671	5.8824	5.13285	5.54471	5.76393	5.73895	5.39354	6.62802	5.16841	5.12354	5.60147	5.21814	4.77878	5.75104	5.28963	4.49306	5.07888	5.11925	5.38243
ARHGAP25	4.59882	5.31815	5.09322	5.3517	5.30563	5.30429	4.68913	5.14184	5.37547	5.34937	5.10731	5.35714	5.37494	5.22524	5.12669	5.44375	5.42952	5.16902	5.13557	5.41085	5.35496	5.41393	5.1169	5.39042	4.77604	4.8602	5.49173	5.10055	5.14515	4.90563	5.29323	5.26381	5.10907	4.80798	5.22407	4.9741	4.92352	4.48007	5.13919	4.95712	4.8919	4.9339	5.13261	4.84583	5.03802	4.65259	4.86387	4.73465	5.26082
ARHGAP26	5.53097	5.14637	5.81619	5.12182	6.2471	5.59288	5.52119	4.5631	4.9926	5.34822	5.8382	5.27156	5.66559	4.85928	5.7091	5.88617	5.6864	5.83569	5.34549	5.34549	5.80622	5.07272	5.63297	5.38089	5.2508	5.989	5.11791	5.39638	5.14825	5.25487	4.87904	5.68605	5.45161	6.31341	5.79725	5.85797	5.33007	7.31564	5.3518	5.92871	6.18181	5.53767	4.61281	5.319	5.12182	5.77312	5.10156	4.78346	5.69108
ARHGAP27	7.44056	6.7512	6.86886	6.03185	7.72622	6.72877	6.55414	6.39277	6.89277	6.49025	6.56581	6.40666	6.71254	6.8401	7.27273	7.27892	7.25124	7.49762	6.87449	6.62554	7.90357	7.15868	7.13856	6.82386	6.39573	6.80137	6.68245	6.51492	6.19633	6.65563	6.75057	7.38887	7.2769	8.13915	6.62822	7.29019	6.46928	8.03914	6.74736	6.75652	7.72187	7.14774	6.42216	6.86046	7.54784	6.52955	7.16102	6.33005	6.69677
ARHGAP28	4.27512	4.25023	3.69061	3.96791	4.00493	4.15239	3.93447	4.27904	4.30348	4.04597	4.34651	4.2513	4.05396	4.15911	4.15636	3.90916	4.1023	4.61892	4.25976	3.66006	3.78722	4.19655	3.8487	4.36446	4.05321	4.44849	3.978	4.12155	3.65502	4.1489	4.06017	3.96627	4.05976	3.99404	4.2734	4.26074	4.23544	3.82592	4.26978	4.23239	3.99815	4.47487	3.90991	4.43713	4.45103	3.94465	4.12938	4.17156	4.60059
ARHGAP29	3.82628	4.09046	2.14563	3.98131	3.97043	3.2253	3.85131	3.66398	3.86776	3.93365	3.96221	3.4085	3.68095	2.80485	3.96031	4.02506	4.46341	3.52631	3.53206	3.55497	4.091	3.96512	3.75225	3.61253	4.21766	4.19813	3.3603	3.70903	3.87263	4.03632	3.8774	3.27566	3.37206	3.44231	3.75199	4.26074	4.11186	3.5972	3.9526	3.61047	3.74388	3.8806	3.77187	3.70692	3.55202	4.00469	3.03428	3.72032	3.4115
ARHGAP30	9.25113	9.20695	8.99979	8.80015	9.71317	8.78908	9.3215	8.85147	9.15706	9.14848	8.86876	8.98935	8.95	9.33517	8.82578	9.50122	9.29716	9.37794	8.67414	9.27825	9.50568	8.76218	9.0042	8.89578	9.20197	9.36222	9.13547	9.19577	9.28623	9.36942	9.64027	9.02932	9.57893	9.63905	9.34942	9.30975	9.06299	9.40015	9.17327	9.15521	9.80261	9.23426	9.12695	9.16565	9.15894	9.02008	8.90518	8.91675	9.3821
ARHGAP4	9.07328	9.06044	9.04891	9.37037	10.1102	8.83619	9.0508	8.99979	9.36433	9.05787	9.43273	9.19116	8.63023	9.10437	9.01482	9.09075	9.21764	9.65923	8.99114	8.90658	9.59201	9.04552	9.7632	8.915	9.18275	9.36537	9.05956	9.23538	8.99794	9.41743	9.1154	9.29912	9.63154	9.54355	9.17225	9.25113	8.93514	8.76062	8.91749	9.32356	9.0587	9.17128	9.22837	8.86462	9.25738	9.30755	8.95	8.65931	8.89919
ARHGAP5	5.62754	5.28549	5.41898	5.3054	4.9277	5.71159	5.18146	5.47625	4.93585	5.25977	5.53113	4.949	4.5636	5.34796	5.50198	5.16902	6.34485	4.70208	5.04778	5.22514	4.59719	5.30098	4.43742	5.67628	5.04825	4.83547	5.50887	4.92607	5.30918	4.9844	5.13706	7.06252	4.76522	5.51367	5.52035	6.32617	4.86296	5.71138	4.99414	5.7585	5.45237	5.4276	4.87426	6.36008	5.08386	4.97499	4.75911	6.03609	5.09165
ARHGAP6	4.4383	4.77656	4.61889	4.31856	4.46326	4.61395	4.49692	4.41397	4.56498	4.73662	4.65564	4.83421	4.72054	4.81431	4.63954	4.43389	4.79444	4.44959	4.50329	4.48349	4.27242	4.33556	4.60999	4.77203	4.76239	4.77819	4.34458	4.66347	4.49499	4.62788	4.56855	4.7187	4.74383	4.92151	4.69698	4.91706	4.71469	4.81699	4.53396	4.45841	4.63822	4.58754	4.41592	4.69186	4.76649	4.74816	4.71257	4.65547	4.66412
ARHGAP8	4.08172	4.2258	4.05261	3.93961	4.5794	4.22038	4.55034	4.24288	4.22774	4.08704	4.29772	4.05769	4.29676	3.85413	3.77058	4.62604	4.4045	3.93468	4.6702	4.06767	4.00691	4.16903	3.63781	4.3048	3.86885	4.07868	3.70209	3.93977	4.5028	4.47545	4.17414	3.85513	4.23755	3.93768	4.70446	4.13466	4.40176	4.15446	4.51289	3.92834	4.44829	4.09656	4.09608	4.74834	3.85629	4.44347	4.57765	4.32909	4.64526
ARHGAP9	10.0789	9.71428	9.43735	9.04322	10.7005	9.40205	9.14687	9.65673	9.54129	9.55013	9.26145	9.49448	9.27349	10.2554	9.83157	9.92962	9.4936	10.447	9.59888	8.88241	10.7017	9.5547	10.1287	10.1063	9.54189	9.90344	9.11423	9.427	9.11716	9.06348	9.74444	10.4132	10.3527	10.1713	9.96018	10.0841	9.45534	11.0485	9.91505	8.96042	10.1922	9.50916	9.81149	10.2	10.5737	9.33445	9.66169	9.065	9.95844
ARHGDIA	8.85147	8.62443	8.43918	8.66008	8.68761	8.6719	8.51708	8.66077	8.46027	8.81765	8.43086	8.52177	8.86876	8.14193	8.70627	8.47869	8.42105	7.86765	8.74618	8.72537	8.52319	8.45504	8.24216	7.91069	8.39384	9.28936	8.65931	8.2992	8.66455	9.0704	8.64128	8.61875	8.46027	8.6015	8.25054	8.89048	8.04843	7.94052	8.73549	8.82156	8.23527	8.91414	8.19387	8.39571	8.062	8.75827	8.38392	8.98476	7.78267
ARHGDIB	13.1607	12.6597	12.7956	12.5264	12.6712	13.0613	12.6712	12.6936	12.7413	12.9113	12.7413	12.7088	12.3864	12.7137	12.688	12.9565	12.7088	13.0374	12.9225	12.548	12.51	12.7832	12.648	13.0828	12.4532	13.0613	12.688	12.6307	12.5427	12.51	12.8223	13.2329	12.8276	13.0438	12.6597	12.9006	12.6542	13.1129	12.6823	12.9673	13.1009	12.8782	12.8384	13.2801	13.0887	12.8444	13.0887	12.9727	12.8008
ARHGDIG	4.23228	4.54624	4.52198	4.2932	4.94816	4.63755	4.3381	4.08838	4.42436	4.23018	4.65615	4.25453	4.31295	4.65604	4.09284	4.29904	4.47578	4.48042	4.4167	4.18936	4.92752	4.52011	4.70599	4.48318	4.69157	3.97569	4.42848	3.77825	4.42872	4.37241	4.38761	4.56885	4.66456	4.67143	4.24067	4.36289	4.7961	4.62837	4.61584	4.6781	4.81424	4.47365	3.76865	4.72555	4.65545	4.63823	4.33376	4.18862	4.56737
ARHGEF1	7.1382	7.10118	7.02712	7.1614	7.93772	6.66538	7.37774	6.91472	6.93546	6.66782	6.73468	6.76327	7.20534	6.99902	6.74643	7.31151	7.16678	7.57034	6.79996	7.14883	7.37356	6.86707	7.36825	7.11244	7.40871	6.9484	6.89306	7.41197	7.2632	7.08948	7.19659	7.41486	7.39957	7.68683	6.85811	7.10008	6.48507	7.63231	6.98739	7.06628	7.36667	6.84713	6.74926	7.12185	7.28556	7.43553	7.01661	7.16406	6.99293
ARHGEF10	4.5686	5.10258	4.9345	4.89302	5.30918	4.75405	5.30854	5.02594	4.84484	5.35768	4.85985	5.10969	5.16042	4.19254	4.58162	4.54821	5.26943	4.7742	5.27246	4.64239	4.79288	4.35676	4.75867	4.27804	5.04157	4.95717	5.07664	5.24736	5.01131	3.98454	5.10394	4.83984	5.07314	4.89414	4.98673	5.21688	4.71154	4.7729	5.06266	4.57062	4.69701	4.5373	3.84851	4.7695	4.96673	5.12105	4.05661	4.63826	4.88269
ARHGEF10L	5.06763	4.79416	5.38651	5.03485	5.1771	5.3518	5.25272	4.83011	4.71884	5.0528	4.80274	4.80175	5.02352	4.90838	5.24269	5.11457	5.04385	4.99052	5.51212	4.94509	4.85349	4.8428	5.00815	4.74723	5.25272	4.65542	4.88142	5.35218	4.81941	5.02699	5.216	5.23036	5.10401	5.62304	4.61811	5.11181	5.07155	4.84876	5.05833	5.12692	5.22787	4.8649	4.3847	4.52718	5.15277	4.8439	5.24209	5.18677	4.94405
ARHGEF11	5.88313	5.19949	5.42674	5.23644	5.58724	5.59638	5.82218	5.34822	5.49013	4.76741	5.72394	5.27102	5.36736	5.43712	5.80398	6.00137	6.12303	5.56153	5.93931	5.40877	5.63204	5.36446	5.63601	5.77535	5.43391	5.65056	5.63357	5.39964	5.2563	5.49076	5.06342	5.82309	5.64598	6.83323	4.9272	5.85346	5.30132	5.92499	5.39816	5.24363	5.66559	5.5598	5.16117	6.00405	5.22717	5.53299	5.83982	5.31177	5.1616
ARHGEF12	5.28428	4.83624	4.23069	5.18677	6.44432	5.15393	5.09652	5.29805	5.00988	4.76895	5.08696	5.52469	4.80674	4.69482	5.13927	4.61993	6.00561	5.21238	5.64832	4.97272	4.27963	5.49396	4.50916	5.35611	5.21199	5.58314	4.4978	4.71732	4.96667	5.4436	5.09842	5.06749	5.06173	5.16261	4.40417	5.34696	6.79266	5.43623	4.36123	5.34859	4.79731	4.67132	5.21612	5.31673	5.63357	5.02986	4.89665	5.31793	5.5787
ARHGEF15	4.0543	2.85791	3.89995	3.43867	4.25963	3.37113	4.08839	3.86429	3.84493	3.75144	3.58162	4.05013	3.46958	3.50986	3.79978	3.55025	3.99269	2.89882	4.32802	3.62828	4.53508	4.23147	4.14022	4.32	3.00006	3.99248	3.73417	3.52052	4.1455	3.789	3.28543	4.12027	3.37389	3.97144	3.34631	3.58475	3.99146	3.82919	3.55981	3.81634	4.42322	4.17337	3.22075	3.41105	3.65568	3.39794	3.90596	3.92043	4.13056
ARHGEF16	4.07388	4.01529	4.13177	4.09148	4.61725	3.7756	3.47889	4.43639	3.92729	4.33606	4.23015	3.82261	4.19114	4.15789	3.71267	3.7121	3.96252	3.68078	3.5367	3.47981	3.0766	3.27566	3.58362	3.83729	4.40615	4.30692	4.25655	4.42609	3.7927	4.48967	3.46958	3.8758	4.32153	3.98649	3.89705	3.79506	4.48523	4.0904	4.2464	4.43851	4.26023	3.62554	4.2668	3.74419	4.35853	3.90843	4.01334	4.70662	3.99507
ARHGEF17	4.13374	4.12016	4.04118	3.96586	3.83795	4.25239	3.93833	4.09836	4.14102	3.97176	3.92997	4.15558	4.49581	4.30765	3.86298	3.73017	4.38849	3.69162	4.52329	4.75613	3.45737	3.96681	3.96398	4.48424	4.32329	4.62022	3.94893	4.30744	3.75144	4.58567	3.80154	3.2347	3.96237	4.37568	4.24691	4.03846	4.12913	3.79608	4.02492	3.96704	4.18779	4.36147	4.288	4.3577	3.92174	4.33816	4.45848	3.81047	4.41726
ARHGEF18	9.6441	10.3648	10.1277	10.3666	10.5315	9.97433	10.1751	10.3702	10.6009	10.642	10.1147	10.0364	10.0396	10.2288	9.5483	9.70555	9.67064	10.1163	9.76445	10.1377	9.75517	9.83564	10.2753	10.1785	10.3794	9.98734	10.2719	10.0211	10.8757	10.0992	10.5711	9.94542	9.92533	9.93792	10.5589	9.85916	10.064	9.3162	10.1607	9.85359	9.93365	10.3543	9.97433	10.2613	9.73142	10.6699	10.0396	10.2012	10.2443
ARHGEF19	5.16858	5.87573	5.48574	5.91048	6.18559	5.12993	5.98923	5.62612	5.45303	6.01454	5.45303	5.49315	5.43535	5.94459	4.84093	5.45708	5.46048	5.8182	4.87549	5.4059	5.67108	5.06212	6.02256	5.10244	5.80333	5.33735	5.86279	5.79012	5.54367	5.64616	5.94193	5.51082	6.1024	5.24478	5.72925	5.34314	5.11931	4.8608	5.44626	5.52689	4.90014	5.87645	4.93682	4.49863	6.23705	5.84258	5.3047	5.50098	5.23782
ARHGEF2	10.5444	10.7025	10.9064	10.6399	10.7603	10.7951	10.9708	10.7853	10.8962	10.7722	10.9211	10.6462	10.291	10.6852	10.6937	10.5465	10.9732	10.6248	10.8962	10.6182	10.5609	10.6098	10.7202	10.383	10.5711	10.9141	10.6076	10.9064	10.6721	10.5813	10.6288	10.7903	10.7116	10.9441	10.8757	10.8459	10.8861	11.1254	10.5879	10.9854	11.117	10.5506	10.7046	10.6807	10.7877	10.8962	10.6678	10.5171	10.8436
ARHGEF3	9.39154	10.4783	9.99338	10.2166	9.57559	10.0364	9.98734	9.474	9.68421	9.73625	10.1411	9.65923	9.60596	9.4991	9.62906	9.71586	9.66418	9.4933	9.73899	10.0933	9.0439	10.1816	9.82166	9.25008	9.92244	10.5422	9.86641	10.471	10.1246	10.2219	9.79269	8.72691	9.26157	8.80955	10.0193	9.0825	10.126	8.20937	10.0193	10.6377	9.26253	9.82593	9.52242	8.85878	9.1194	10.343	9.76576	10.5378	10.0961
ARHGEF4	2.98884	3.70235	3.58456	4.20473	4.0093	3.66909	4.15189	3.70217	4.02374	3.4841	3.89238	4.10628	3.99982	4.17797	3.33304	3.74182	3.80502	4.2097	3.56572	3.7489	3.99278	3.98677	3.92576	3.50957	3.80681	3.16539	4.18524	4.14961	4.02003	3.98561	4.24548	3.82098	3.87193	3.77903	3.7052	3.8945	3.49405	4.06526	4.04665	3.94962	4.00567	3.55957	3.94117	3.48996	3.65148	3.91946	3.6031	3.55447	4.09685
ARHGEF5	4.69667	4.57901	4.34378	4.7764	4.7201	3.92779	5.15118	4.32311	4.35906	4.89126	4.5078	4.47536	4.47155	4.4474	4.76102	4.52512	4.54372	2.84172	4.30334	4.87436	4.83208	3.934	4.06786	3.92072	4.7762	4.69954	4.47727	3.88256	5.01331	4.57001	4.34458	4.86618	3.90441	4.38359	4.13403	5.08321	4.07541	4.45903	4.73233	4.18947	3.84534	4.56998	4.22794	4.51181	4.50211	4.82946	4.27858	4.72496	4.14039
ARHGEF5L	5.45756	4.94524	3.83673	5.13277	5.31982	4.73041	5.1485	4.4014	4.64991	4.40595	5.25093	4.93486	5.06959	4.73335	4.9489	4.67557	4.84795	4.80658	5.1496	5.08831	5.17379	4.84226	4.97019	4.86364	4.41197	4.70404	5.52858	4.89171	4.55682	4.82352	4.61141	5.46158	4.50698	4.25016	5.20837	5.86824	4.73091	6.3451	5.37426	4.84955	4.81203	4.97324	4.50712	4.81653	4.86194	5.01688	5.08491	5.00498	5.04805
ARHGEF6	9.50787	9.65923	10.0287	10.1377	9.94391	9.71317	10.1009	9.68137	9.79566	10.1559	9.81629	9.7566	9.88552	9.90718	9.59878	9.65923	9.62048	9.63154	9.97433	9.63652	9.43273	9.58747	9.92244	9.2265	9.89632	10.2135	9.8122	10.0873	10.0659	10.0887	9.84649	9.66044	9.82452	9.53872	9.91417	9.84649	9.6121	9.30207	9.83847	10.3615	9.89632	9.60699	9.5314	9.65419	9.53872	10.1965	9.85619	9.80404	10.0813
ARHGEF7	4.15594	4.16603	4.49938	4.72018	4.07311	4.14688	4.27868	4.53529	3.94621	4.25528	4.20763	4.57557	3.99496	4.30337	4.34323	4.9192	4.52228	4.22028	4.07569	4.30561	4.43022	4.22643	4.7951	4.47902	4.67888	4.17814	4.36683	4.29943	4.63365	4.7963	4.18242	4.19198	4.22399	4.33968	4.30247	4.29164	4.31631	3.83207	4.6008	4.22625	4.13698	4.53651	4.15025	4.16842	4.18678	3.91357	4.1055	4.61625	4.6671
ARHGEF9	4.95335	4.97352	5.12374	4.63288	4.78063	4.83244	5.21841	5.55025	5.09732	4.69125	4.84924	4.73098	4.93702	4.92842	4.91417	4.90722	5.27213	4.96165	4.93661	5.13526	4.74145	4.93385	4.72101	4.81255	5.24592	5.70366	4.58486	4.85241	4.96399	5.20902	5.17412	4.81549	5.24118	4.98027	4.71783	5.20057	5.06894	4.65886	5.0959	4.96317	4.94024	4.74324	5.24323	5.40793	5.1977	5.06186	4.16463	4.97846	4.88657
ARID1A	6.58375	6.52532	6.32858	6.69083	6.06218	6.62733	6.2567	6.49318	6.51654	6.7543	6.30114	6.76642	6.72978	6.74815	6.57873	6.60588	6.35324	6.68275	6.44924	6.38353	6.55692	6.65109	6.43286	6.85861	6.44789	6.49708	6.29394	6.61841	6.61385	6.41073	6.68508	6.81308	6.68888	6.85069	6.63595	6.70028	6.53887	6.81249	6.45709	6.71567	6.87426	6.75761	6.5451	6.46325	6.46652	6.64187	6.55383	6.8766	6.5217
ARID1B	4.3914	4.16806	4.99376	4.6644	4.47565	4.62659	4.2676	4.99507	4.48606	4.70386	4.90594	4.4357	4.59506	4.10442	4.34721	4.38787	4.78176	4.76492	4.65689	3.87697	4.39149	4.37717	4.36361	3.82004	4.5278	4.50796	4.57893	4.36454	4.39651	4.41617	4.49619	4.43491	4.21824	4.40643	4.38702	4.53628	4.6802	4.4291	4.48776	4.30074	4.80701	4.16314	4.28186	4.29134	4.85791	4.57173	3.99525	4.70082	4.53661
ARID2	5.53612	5.96486	5.62906	5.92958	5.35833	5.59507	5.80862	5.59088	5.75454	5.91954	5.84586	5.55108	5.58804	5.64989	5.623	5.59133	5.51784	5.63422	5.64052	5.81297	5.32371	5.72783	5.68356	5.43932	5.75233	5.57472	5.2357	5.7221	6.12584	5.75863	5.78019	5.62452	5.7859	5.46465	5.81633	5.75655	5.55934	5.5341	5.92975	5.82025	5.17889	5.53801	5.46394	5.52724	5.09425	5.55294	5.8583	6.03346	5.81203
ARID3A	8.76607	8.26508	8.21986	7.86374	8.88807	8.32673	8.66077	8.52247	8.40482	7.76962	8.03692	8.23291	7.65626	8.55978	8.24099	8.64629	8.5296	8.45108	7.8838	7.52774	8.98031	8.39009	8.55407	8.42429	7.28759	8.86876	8.14875	7.98645	7.23309	8.02635	7.74651	9.14371	8.85963	9.50012	8.22342	9.22448	8.15035	9.62154	8.80634	8.5555	9.05956	8.36207	8.38952	8.91414	8.86221	8.19873	8.49318	8.12146	8.49256
ARID3B	7.66075	7.71614	7.67107	7.80129	8.14412	7.50387	7.96902	7.91981	7.75798	7.50094	7.53403	7.64274	7.0736	8.13083	7.70115	7.75658	7.80031	7.95135	8.0598	7.68217	8.20695	8.02528	7.73717	8.28002	7.38596	7.77679	8.2017	7.57566	7.79585	7.63146	7.74747	8.50069	8.29627	8.84024	8.03373	7.97866	7.80713	8.28708	7.61352	7.44185	7.85291	7.68635	7.75184	8.49669	8.58503	7.5394	8.10499	7.56857	7.70869
ARID3C	4.05495	4.08476	5.24673	4.60608	5.07942	4.52419	4.75981	4.47137	4.66353	4.67569	4.96154	4.84328	4.46837	4.64624	4.56016	4.73398	4.59337	4.51548	4.54563	4.71889	4.86048	5.07403	4.40611	4.54948	5.01473	4.56139	4.13033	4.7379	4.24431	4.09093	4.49012	4.18906	4.25777	4.76839	4.06036	4.53839	4.8031	4.60296	4.88637	4.81368	4.54432	4.36957	4.7037	4.42116	4.39757	4.76676	4.51532	4.57765	4.54106
ARID4A	5.30854	5.71159	5.72645	5.73466	5.19646	5.69128	5.60809	5.80644	5.44065	5.4066	5.85984	5.70992	5.737	5.78634	6.00137	5.66949	5.83435	6.21985	5.82107	5.50735	5.72945	5.88752	6.14759	6.55035	5.59288	5.59376	5.50475	5.84743	5.48171	5.30036	5.77051	5.30211	5.50491	5.02371	5.77512	5.64317	5.81571	6.22824	5.31117	5.69572	6.2118	5.4129	5.88501	5.89205	5.69405	4.91939	5.51811	5.74064	5.99986
ARID4B	7.49926	6.83154	8.20642	7.55434	7.39715	7.20277	7.36947	7.65709	7.90659	7.29925	8.13252	7.75757	7.97215	7.43207	7.6688	7.7614	8.3083	8.18592	7.74454	7.45764	7.75035	7.91836	8.14353	7.98924	7.63191	8.54904	7.08161	7.55035	7.15108	7.595	7.35802	7.49257	7.71276	7.72951	7.82476	7.62293	8.17915	8.96002	7.36413	7.61622	8.58503	7.46399	7.89741	8.11241	8.80222	7.42402	7.16254	6.89204	7.97866
ARID5A	4.69114	4.48097	4.73126	4.81665	4.57604	4.65852	4.82054	4.89229	4.50265	4.57235	4.56768	4.79355	4.79234	4.39311	5.03579	5.17598	4.99943	4.56699	4.91869	5.29334	4.97903	4.67038	4.39404	5.31935	4.70772	4.87394	4.87094	5.22164	4.84076	4.23946	5.00387	4.68728	4.725	4.84539	4.6886	5.08811	4.71961	5.42055	4.87371	5.00622	4.71801	4.83377	4.34545	4.74929	4.75961	4.88103	4.6505	4.87848	5.16209
ARID5B	7.71614	7.56678	7.61666	8.17915	7.38887	7.0578	7.36667	7.72187	7.63191	7.70823	7.32253	7.29455	7.57614	7.55785	7.47647	7.58928	6.89306	7.28946	7.11914	7.92721	6.94562	7.1481	6.64079	7.29303	7.77926	6.74542	7.10708	8.13252	8.00649	7.23733	7.3056	6.57921	6.85975	6.26663	7.92513	7.17294	7.28799	6.473	7.63947	7.67248	6.79755	7.44185	7.2369	7.26759	6.29244	7.39177	7.1715	7.66791	7.58568
ARIH1	5.81314	5.81772	5.65193	5.59964	5.82933	6.17475	5.55241	5.61463	5.90956	5.98923	5.80419	6.02652	6.24929	5.94602	5.82977	6.27352	5.7443	6.20142	5.97391	5.70469	6.05874	5.9496	5.80156	6.04302	5.53113	5.90505	5.89205	6.05067	5.8963	5.76832	6.01806	6.29049	5.6351	5.70891	6.01682	6.00239	5.84475	6.41173	5.91633	5.732	5.90645	5.66598	5.91535	6.00661	6.1633	5.14369	6.16113	5.38651	5.78199
ARIH2	7.29727	8.06479	8.04178	8.17557	8.44255	7.76235	8.07007	8.0139	8.02991	7.75939	7.70115	7.86518	7.63367	8.01447	7.47686	7.63947	8.0479	7.94471	7.56769	8.15035	7.72761	7.75132	8.21217	7.57888	7.99029	7.6063	8.10005	7.91537	8.00214	8.27466	7.93772	7.84755	8.17199	7.5182	7.98872	7.66695	7.76634	7.80713	7.86179	8.30696	7.64363	8.12972	7.88023	7.65668	7.97866	7.84358	7.60541	8.36785	8.16759
ARL1	6.24116	6.67102	6.65316	6.80616	5.98651	6.39606	6.54051	6.18913	6.53267	6.59668	6.47845	6.61326	6.6173	6.68637	6.13365	6.16464	5.65616	6.41939	6.51858	6.32886	5.85276	6.43533	6.3275	6.48507	6.27264	6.29134	6.48178	6.87414	6.9826	6.71321	6.64297	5.68981	5.99506	5.06101	6.72972	6.18366	6.48483	4.37115	6.43773	6.08843	6.51583	6.55768	6.09119	6.11728	6.06873	6.72555	6.32945	6.35046	6.75691
ARL10	3.2107	3.30946	4.56706	3.90077	3.64355	3.97826	3.76003	3.75131	3.3899	3.41676	4.2235	3.6811	4.26023	4.03576	4.50113	4.52183	4.35134	4.27451	4.12907	4.18837	4.57926	3.71931	4.04164	3.54685	3.4577	3.94935	4.17738	3.91638	4.49449	3.91057	4.12605	4.2122	3.94725	3.30887	3.79394	3.78335	4.13894	3.91245	4.17889	4.27366	4.927	4.32523	4.18733	3.54221	3.76574	4.29869	3.92252	3.78033	3.81539
ARL11	4.63435	4.66756	5.00839	4.78239	4.95653	5.48217	4.80773	4.357	5.29773	4.18754	4.69954	4.40758	5.30854	5.05072	4.82352	4.90593	5.28445	4.88287	5.36116	4.6751	5.21652	5.07244	4.70461	5.34314	3.92053	5.01046	5.20938	4.48642	4.32498	4.53888	4.56785	4.90887	4.13788	5.2326	4.89995	4.98412	4.97712	5.55346	5.16526	4.10307	5.19744	5.18894	5.52153	5.55887	5.22283	5.08126	3.91308	4.38107	4.99637
ARL13A	4.83628	4.27402	4.69947	4.12304	4.37195	4.89669	4.56527	4.39056	4.49433	4.95319	4.63489	4.00269	4.98496	4.44994	4.7547	4.463	4.98491	3.94031	4.8056	4.40157	4.65923	4.5467	4.35031	4.24265	4.95944	3.90754	4.68705	4.72176	4.04665	4.59556	4.02499	4.40393	4.36656	4.49659	4.79196	4.27069	4.29856	4.92222	4.54187	4.17103	5.12644	4.5789	4.37145	3.88885	4.13524	4.68185	4.69375	4.0794	4.28043
ARL13B	4.33424	4.49663	4.58362	4.60592	4.57037	4.71917	4.35661	4.03127	4.60496	4.30361	4.47698	4.4349	4.15995	4.12683	4.72613	4.21434	4.31065	4.21062	4.33243	4.532	4.17903	4.309	4.36984	4.42339	4.5279	4.57522	4.43467	4.64519	4.57843	4.36447	4.0162	4.55123	3.93756	3.79866	4.10981	4.15491	4.50973	4.02945	4.35583	4.63819	4.4017	4.01529	4.63179	3.91821	4.51251	4.25526	3.95687	4.58303	4.19935
ARL14	4.32498	3.87517	3.7957	3.53413	3.1882	4.39147	4.19063	2.41941	4.2683	4.23751	3.96793	3.86134	3.12094	3.69484	4.03149	3.82593	4.0904	3.51308	3.16456	3.61172	3.9801	4.35072	4.19053	3.50956	4.32366	4.38634	3.79506	3.4022	3.65568	4.3499	4.19463	3.98316	4.03522	3.51072	3.86776	3.99154	4.15186	4.19479	4.18805	4.04353	4.0968	3.6654	3.20878	4.0611	4.09915	3.85629	4.07278	3.99062	4.26083
ARL15	5.15234	5.09047	5.41819	4.977	5.09625	5.17905	5.13777	5.36405	5.09546	5.09924	4.74326	5.23306	5.11547	5.1005	5.02723	5.50859	5.27982	5.23724	5.06988	5.02931	5.30242	5.38417	5.35286	5.43565	5.11651	5.16795	5.38774	5.0783	4.91089	5.3614	5.12309	5.22236	5.12773	5.41393	5.15868	5.37964	4.69798	5.27865	4.99321	5.16549	5.35963	5.24203	4.95341	5.08943	5.37763	5.1107	5.22307	5.27623	5.18662
ARL16	8.51128	8.14514	8.44497	8.04572	8.36976	8.13646	8.22636	8.01412	8.30728	7.92406	7.94008	8.16846	8.44412	8.48453	7.79708	8.01189	8.5017	8.70654	7.8796	7.97009	8.7665	7.9367	8.8667	8.502	8.54605	8.58819	8.04091	8.02056	7.76049	8.03976	8.02745	7.66918	8.08861	8.48122	8.0735	7.7907	8.49291	8.71012	8.11609	8.01647	8.13831	7.97091	7.7824	8.21993	8.56217	7.91814	7.26679	7.48255	8.31659
ARL17B	4.31402	5.00598	5.42306	4.97914	4.89274	4.78828	4.98191	4.89086	4.70054	5.03973	4.65978	4.81046	4.90276	4.78671	4.97564	5.12596	5.13356	4.77438	5.32356	4.69795	5.58111	5.07409	5.13548	4.13846	4.95938	4.93559	4.71441	5.20338	5.242	5.07272	4.82102	4.82694	4.89195	5.27419	4.5137	4.72798	4.56235	4.65818	5.01735	4.73803	4.77974	5.28786	4.75997	4.98004	4.68982	4.95477	4.97806	5.07042	4.17269
ARL17P1	5.64413	5.04687	5.04861	5.70245	4.46391	4.73355	4.88911	5.42187	4.25521	5.10192	5.19355	5.09794	5.43347	5.06907	4.34454	4.78485	6.35498	6.41499	5.16749	5.40985	5.94116	4.44311	6.73503	5.00521	5.1674	4.44133	5.05005	5.61645	5.11262	4.55187	5.72925	5.85324	4.66322	5.14532	5.04271	4.85746	5.24715	5.23149	5.45739	4.92202	4.5304	5.39298	5.25987	4.90711	6.55952	5.61286	4.70495	4.95701	5.80733
ARL2	7.9061	8.52742	8.11966	8.42307	8.59637	7.94313	8.29069	8.66532	8.23928	8.54211	8.54074	8.83197	8.42307	8.09469	7.91114	7.81745	8.01286	7.46222	8.01619	8.39319	7.73239	7.84358	8.15098	7.42107	8.36843	8.01186	8.88562	7.88182	9.02571	8.33195	8.61513	7.90918	7.95031	7.6158	8.55127	7.74172	7.82033	7.24927	8.04843	8.02635	7.96803	8.19928	7.78455	7.40078	7.92084	9.00683	7.97008	8.11297	7.49682
ARL2BP	8.08245	8.70627	8.36073	8.56597	7.95564	8.64194	8.50752	8.36722	8.5317	8.6477	8.39319	8.37212	8.50896	8.44255	8.05552	8.12526	8.25816	8.19387	7.64126	8.52601	7.80031	8.27466	8.43148	7.80182	8.79388	8.09241	8.59131	8.38392	8.88482	8.65298	8.70051	7.96854	7.8778	7.81052	8.58853	8.23656	8.19708	7.61352	8.43983	8.7332	7.77876	8.27231	8.09075	7.82732	7.57703	8.77235	8.38149	8.83774	8.6719
ARL3	4.32038	4.12746	4.05355	4.43067	4.65273	4.63913	4.60912	4.71562	5.01886	4.61003	4.73525	4.60022	4.66178	5.37268	4.99374	4.49077	4.54272	4.83646	4.72067	4.65789	4.17195	4.50944	4.40916	4.36858	4.73347	4.57001	4.96205	4.99218	4.66121	4.28662	4.66746	4.47098	4.58372	4.34362	4.9357	4.66898	4.72842	4.78331	4.48245	4.65332	4.77613	4.70654	4.55296	4.37913	4.36063	4.74096	4.55547	4.84548	4.93235
ARL4A	4.62701	5.03149	4.83316	5.37054	5.08119	5.02812	4.73771	5.0574	5.01851	4.91794	4.78536	5.2523	5.00308	4.61789	4.82206	4.79057	4.7455	4.99925	5.75204	4.69156	4.7558	5.48414	4.8548	5.4298	4.90973	4.62723	4.54725	5.32238	4.94714	5.47056	5.01017	5.22145	4.81343	4.95825	5.44878	4.7359	5.68939	4.73075	4.74371	4.63535	4.92163	5.18437	5.31876	5.20004	5.16749	4.77089	5.38638	4.64946	4.71992
ARL4C	5.78497	6.73733	6.27021	6.85545	6.59164	6.38407	6.57645	6.4039	6.41645	6.50744	6.66538	6.6027	6.49055	6.43562	6.08438	5.66752	5.85169	6.49084	6.20361	6.74352	5.72925	6.43888	5.97931	5.82957	6.7842	6.47179	6.49427	6.96048	6.68961	6.52693	6.96515	5.52825	5.85914	4.49652	5.97656	5.57796	5.78199	5.16168	6.31929	6.94144	5.33373	6.84573	6.58966	5.90598	4.57525	6.40952	6.15685	6.55004	6.47151
ARL4D	5.12906	5.10317	4.47983	5.13365	5.48884	4.84627	5.19064	4.9828	4.84444	4.50689	5.11705	5.19392	4.92278	5.04543	5.11997	4.80658	4.86946	5.0739	5.1266	4.51285	5.05032	4.84679	4.74969	5.24662	5.47492	5.12342	4.69073	5.04486	4.93353	5.15243	5.16143	5.37742	5.16186	5.56943	4.99675	5.10745	5.34925	5.6234	5.40039	5.27798	5.07492	5.34179	4.93916	5.59414	5.64811	5.61058	5.31911	5.41609	5.1942
ARL5A	7.47552	7.98171	8.05059	8.18029	7.27731	7.99641	7.41868	7.69563	7.91016	7.58651	7.36332	7.75505	7.7604	7.34906	7.67764	7.63146	6.94213	7.66418	7.79535	7.94824	7.11122	7.53011	7.48448	7.52557	7.43839	7.30877	7.89902	8.0231	7.81107	8.15035	7.73092	7.19231	7.37944	7.02201	7.91385	7.43465	7.69102	6.87559	7.84607	7.81295	7.02785	7.68782	7.52476	7.13603	7.18184	7.42274	7.9953	7.845	7.75035
ARL5B	5.39551	5.47144	5.01889	5.45991	5.12181	5.50073	5.33574	5.50445	5.31057	5.25386	5.53353	5.1382	5.10292	5.19487	5.59042	5.40374	5.09048	5.04906	5.52242	5.19832	5.4186	5.18975	5.48242	5.29394	5.03753	5.57238	5.26382	5.19533	5.2241	5.19938	5.44344	4.96694	4.63689	5.69595	5.27551	5.2223	5.32351	5.6331	5.12774	5.37751	5.56271	5.13822	5.62975	5.709	4.94754	5.37867	5.20947	5.38688	4.98667
ARL5C	4.74298	4.40187	4.5516	4.54481	4.8872	3.38578	4.8739	4.74542	4.35002	4.81073	4.62508	4.94186	4.80052	4.93916	4.38102	4.70223	4.74062	4.89574	4.4129	3.9227	4.57235	4.11345	4.32608	5.07492	4.39861	4.97041	3.78789	4.82119	4.11269	4.99213	4.95938	4.37686	4.57257	4.31485	4.89242	4.16677	4.76074	4.69954	4.38166	4.79994	4.59035	4.34027	4.45858	5.00422	4.35043	4.95248	4.36834	4.97183	4.88203
ARL6	4.15017	4.03193	4.20576	4.23237	3.70129	4.05092	3.82426	4.26258	4.20073	3.68904	3.73468	3.99023	4.09466	3.79032	3.8136	3.915	4.01851	3.73603	3.71614	4.25206	3.96661	4.04905	4.14312	4.06029	3.9366	3.56657	4.16073	4.33364	4.24906	3.77669	3.89214	3.86083	4.08146	3.91473	4.05123	3.92637	4.16521	3.69853	4.25432	4.06651	4.0427	4.0312	3.96717	3.88469	3.97024	3.96344	3.86908	3.43383	4.14901
ARL6IP1	6.99429	7.3078	6.78408	7.23759	6.88451	7.23807	6.81728	7.00239	7.2267	7.09463	6.97815	7.07093	7.1244	7.44598	7.47645	7.16168	6.56058	6.76927	7.03793	6.97399	7.07496	7.04818	7.1768	7.11082	7.3045	7.13855	6.57161	7.17636	7.12786	7.18561	7.07415	6.60864	7.18879	6.66652	7.10731	6.72811	7.15631	6.61448	7.38903	7.3046	7.19823	7.1594	6.71676	7.34335	6.61655	7.33335	7.11739	7.39463	7.20257
ARL6IP4	6.87931	6.64957	6.70511	6.95155	6.81912	6.88168	6.77426	6.54244	6.99653	7.01585	6.46526	6.51799	6.82868	6.52081	6.37161	6.49896	6.47179	6.64648	6.55164	6.85907	6.13289	6.63302	6.46872	6.28156	6.27612	6.85873	6.63018	6.49684	6.33692	6.7943	6.57707	6.30015	6.28829	6.28495	6.24875	6.56973	6.3437	5.8049	6.72651	6.31795	6.37332	6.66698	6.32184	5.75056	6.55074	6.66407	6.2151	6.17944	6.42752
ARL6IP5	10.7996	10.4953	11.0565	10.9902	10.3521	11.136	10.8294	10.8581	10.4767	11.0565	10.741	10.9211	10.8832	10.9087	10.8197	10.6852	10.6356	10.6117	10.8148	11.1391	10.3086	10.8709	10.6699	10.3086	10.7025	10.9261	10.7093	10.9902	10.9732	11.2561	10.9087	10.2841	10.507	10.5942	10.7482	10.8608	10.8316	9.88693	11.1226	11.2276	10.5964	10.7093	10.5711	10.3962	10.3758	10.8808	10.6462	11.0215	10.4992
ARL6IP6	5.70366	5.98459	5.95639	5.86261	5.895	6.25176	5.62306	5.95527	5.84333	5.99237	6.16526	5.99155	6.02133	6.18733	5.97477	6.12051	5.68343	5.97669	6.49353	6.07163	5.57008	5.92958	5.67132	5.90563	5.78413	5.63516	6.28809	6.26418	5.9737	5.78647	6.12963	6.29314	5.88525	5.82874	6.1405	5.4944	6.37923	6.28864	6.06363	5.9004	6.13325	6.36134	6.25894	6.11403	6.54587	5.73393	6.39448	6.20088	6.33471
[truncated: 30,421 more rows]
[truncated: 40 more columns]
